# Supplementary material for: Metagenomic analyses and genetic diversity of Tomato leaf curl Arusha virus affecting tomato plants in Kenya
Source: Virol J. 2021 Jan 6;18:2. doi: 10.1186/s12985-020-01466-z (PMC7789182; doi:10.1186/s12985-020-01466-z)
Supplement: Supplementary file 2 — Additional file 2. Table S1: List of tomato begomovirus isolates used across all analyses. [file 12985_2020_1466_MOESM2_ESM.xlsx]

## Sheet: Additional file2 Table S1
	Additional file 2: Table S1. List of tomato begomovirus isolates used across all analyses
	Virus name	Acronym	GenBank Accession No	Original Host	Year of collection	Isolate and Country of origin	Complete genome size (nt)	Reference
	Tomato leaf curl virus	ToLCV	MN894493	Solanum lycopersicum	2018	Tom5a:Kenya	2761	This study
	Tomato leaf curl virus	ToLCV	MN894494	Solanum lycopersicum	2018	Tom5b:Kenya	2765	This study
	Tomato leaf curl virus	ToLCV	MN894495	Solanum lycopersicum	2018	Tom46:Kenya	2763	This study
	Tomato leaf curl virus	ToLCV	MN894496	Solanum lycopersicum	2018	Tom13:Kenya	2762	This study
	Tomato leaf curl virus	ToLCV	MN894497	Solanum lycopersicum	2018	Tom14:Kenya	2760	This study
	Tomato leaf curl virus	ToLCV	MN894498	Solanum lycopersicum	2018	Tom45:Kenya	2763	This study
	Tomato leaf curl virus	ToLCV	MN894499	Solanum lycopersicum	2018	Tom39:Kenya	2762	This study
	Tomato leaf curl virus	ToLCV	MN894500	Solanum lycopersicum	2018	Tom27:Kenya	2762	This study
	Tomato leaf curl virus	ToLCV	MN894501	Solanum lycopersicum	2018	Tom35:Kenya	2762	This study
	Tomato leaf curl virus	ToLCV	MN894502	Solanum lycopersicum	2018	Tom28:Kenya	2763	This study
	Tomato leaf curl virus	ToLCV	MN894503	Solanum lycopersicum	2018	Tom37:Kenya	2762	This study
	Tomato leaf curl virus	ToLCV	MN894504	Solanum lycopersicum	2018	Tom22:Kenya	2761	This study
	Tomato leaf curl virus Arusha virus	ToLCArV	EF194760	Solanum lycopersicum	2006	AFTT23:Tanzania	2762	Shih et al., 2006
	Tomato leaf curl Cameroon virus	ToLCCMV	FM210278	Solanum lycopersicum	2008	TOS2B1F4:Cameroon	2808	Leke et al., 2011
	Tomato yellow leaf curl virus	TYLCV	KF477277	Solanum lycopersicum	2009	Zu1-09:Venezuela	2791	Romay et al., 2014
	Tomato yellow leaf curl virus	TYLCV-Mld	EF185318	Solanum lycopersicum	2006	LBa4:Lebanon	2790	Anfoka et al., 2008
	Tomato yellow leaf curl virus	TYLCV	AJ489258	Capsicum annuum	2002	Almeria, Spain	2781	Morilla et al., 2005
	Tomato yellow leaf curl virus	TYLCV-Mld	AF105975	Solanum lycopersicum	1995	pPort2:Portugal	2793	Navas-Castillo et al., 2000
	Tomato yellow leaf curl virus	TYLCV-Mld	AF071228	Solanum lycopersicum	1997	Sp7297:Spain	2791	Navas-Castillo et al., 2000
	Tomato yellow leaf curl virus	TYLCV	AB110218	Solanum lycopersicum	1996	Sz:Japan	2791	Kato et al., 1998
	Tomato yellow leaf curl virus	TYLCV-Mld	AB116632	Solanum lycopersicum	2002	SzY:Japan	2791	Ueda et al., 2004
	Tomato yellow leaf curl virus	TYLCV	KF229723	Solanum lycopersicum	2012	Tom46:Oman	2791	Khan et al, 2014
	Tomato yellow leaf curl virus	TYLCV	AJ223505	-	1997	Cuba	2781	Bejarano, 1998
	Tomato yellow leaf curl virus	TYLCV	AF024715	Solanum lycopersicum	1994	Dominican Republic	2781	Salati et al., 2002
	Tomato yellow leaf curl virus	TYLCV	AY134494	Solanum lycopersicum	2001	Puerto Rico	2781	Bird et al., 2001
	Tomato yellow leaf curl virus	TYLCV	AY594174	Solanum lycopersicum	2004	Egypt	2781	Abhary et al., 2006
	Tomato yellow leaf curl virus	TYLCV	DQ631892	Solanum lycopersicum	2005	Culiacan, Mexico	2781	Brown and Idris, 2006
	Tomato yellow leaf curl virus	TYLCV	EF060196	Solanum lycopersicum	2002	Moroccan	2781	Boukhatem et al., 2008
	Tomato yellow leaf curl virus	TYLCV	EF523478	Solanum lycopersicum	2006	Sinaloa, Mexico	2781	Kon et al., 2007
	Tomato yellow leaf curl virus	TYLCV	EF539831	Solanum lycopersicum	2007	California, USA	2781	Rojas et al., 2007
	Tomato yellow leaf curl virus	TYLCV	GU325633	Solanum lycopersicum	2009	Jeju, South Korea	2781	Kim et al., 2011
	Tomato yellow leaf curl virus	TYLCV	GU983859	Solanum lycopersicum	2009	Beijing3,China	2781	Li et al., 2010
	Tomato yellow leaf curl virus	TYLCVIL	GU076440	Solanum lycopersicum	2006	Ta30:06:Taft, Iran	2781	Lefeuvre et al., 2010
	Tomato yellow leaf curl virus	TYLCV	HM459851	Capsicum annuum	2008	Baja-California, USA	2781	Cardenas-Conejo et al., 2010
	Tomato yellow leaf curl virus	TYLCV	JX856172	Nicotiana tabacum	2012	SDTA, China	2781	Zhu et al., 2012
	Tomato yellow leaf curl Malaga virus	TYLCMaV	AF271234	Phaseolus vulgaris	1999	ES42199: Malaga, Spain	2782	Monci et al., 2002
	Tomato yellow leaf curl virus	TYLCV/Kah	EU635776	Solanum lycopersicum	2005	Khanooj:Iran	2770	Fazeli et al., 2009
	Tomato yellow leaf curl virus	TYLCV-Mld	X76319	Solanum lycopersicum	1969	Israel	2790	Antignus and Cohen, 1994
	Tomato yellow leaf curl Mali virus	TYLCMLV/ML	AY502934	Solanum lycopersicum	2003	Mali	2794	Zhou et al., 2008
	Tomato yellow leaf curl Anjouan virus	ToLCAnV	AM701758	Solanum lycopersicum	2004	Comoros	2781	Lefeuvre et al., 2007
	Tomato leaf curl Bangalore virus	ToLCBaV/A	Z48182	Solanum lycopersicum	1988	Bangalore, India	2749	Hong and Harrison, 1995
	Tomato yellow leaf curl virus	ToLCBV	AF188481	Solanum lycopersicum	1998	Bangladesh	2761	Shih et al., 1998
	Tomato leaf curl Mayotte virus	ToLCKMV	AJ865340	Solanum lycopersicum	2001	Kahani:Mayotte	2768	Delatte et al., 2005
	Tomato leaf curl Diana virus	ToLCDiV	AM701765	Solanum lycopersicum	2001	Namakely, Madagascar	2745	Lefeuvre et al., 2007
	Tomato leaf curl Ghana virus	ToLCGV	EU350585	Solanum lycopersicum	2008	FGH53:Ghana	2803	Osei et al., 2008
	Tomato leaf curl Guangdong virus	ToLCGdV	AY602165	Solanum lycopersicum	2003	G2:China	2744	He and Yu, 2005
	Tomato leaf curl Hainan virus	ToLCHaiV	KF150142	Solanum lycopersicum var. cerasiforme	2012	FQ12:China	2756	Che, 2013
	Tomato leaf curl Hanoi virus	ToLCHaV	HQ162270	Solanum lycopersicum	2010	HanoiVietnam	2740	Ha et al., 2011
	Tomato leaf curl Iran virus	ToLCIRV	AY297924	Solanum lycopersicum	2003	Iran	2763	Behjatnia et al., 2004
	Tomato leaf curl Java virus	ToLCJaV/A	AB100304	Solanum lycopersicum	2002	pToX1:Java, Indonesia	2752	Kon et al., 2006
	Tomato leaf curl Kerala virus	ToLCV-K3	EU910141	Solanum lycopersicum	2008	K3:Kerala, India	2767	Pandey et al., 2010
	Tomato leaf curl Laos virus	TLCV-LA	AF195782	Solanum lycopersicum	1998	Laos	2748	Tsai et al., 1999
	Tomato leaf curl Madagascar virus-[Morondova]	ToLCMGV-[Mor]	AJ865338	Solanum lycopersicum	2001	Morondova, Madagascar	2777	Delatte et al., 2005
	Tomato leaf curl Mindanao virus	ToLCMiV	EU487046	Solanum lycopersicum	2005	P162:Mindanao, Philippines	2761	Tsai et al., 2011
	Tomato leaf curl Moheli virus	ToLCMohV	AM701763	Solanum lycopersicum	2005	Fomboni, Comoros	2756	Lefeuvre et al., 2007
	Tomato leaf curl Namakely virus	ToLCNaV	AM701764	Solanum lycopersicum	2001	Namakely, Madagascar	2769	Lefeuvre et al., 2007
	Tomato leaf curl New Delhi virus 2	ToLCNDC2	JQ897969	Solanum lycopersicum	2011	IANDS1:India	2735	Chaudhary et al., 2012
	Tomato leaf curl New Delhi virus 5	ToLCNDC5	EF450316	Cucumis sativum	2005	BD-cuc-06:India	2738	Monger et al., 2007
	Tomato leaf curl Joydebpur virus	ToLCJV	HM991146	Capsicum annuum	2010	Varasani:India	2798	Sinha et al., 2010
	Tomato leaf curl Karnataka virus 2	ToLCKV2	KF551578	Solanum lycopersicum	2010	TC289:India	2772	Swarnalatha et al., 2013
	Tomato leaf curl Karnataka virus 3	ToLCKV3	KF551585	Solanum lycopersicum	2009	TC235:India	2757	Swarnalatha et al., 2013
	Tomato leaf curl Nigeria virus	ToLCNGV	FJ685621	Solanum lycopersicum	2006	Nigeria	2784	Kon and Gilbertson, 2012
	Tomato leaf curl Palampur virus	ToLCPalV	AM884015	Solanum lycopersicum	2006	Palampur-India	2756	Kumar et al., 2008
	Tomato leaf curl Patna virus	ToLCPatV	EU862323	Solanum lycopersicum	2007	Patna-India	2752	Kumari et al., 2009
	Tomato leaf curl purple vein virus	ToLCPVV	KY196216	Solanum lycopersicum	2015	BR-793-15_cloneP793:Brazil	2629	Macedo et al., 2016
	Tomato leaf curl Rajasthan virus	ToLCRaV	DQ339117	Solanum lycopersicum	2002	Rajasthan, India	2758	Sivalingam et al., 2005
	Tomato leaf curl Seychelles virus	ToLCSCV	AM491778	Solanum lycopersicum	2004	Mahe, Seychelles	2742	Lefeuvre et al., 2007
	Tomato leaf curl Sri Lanka virus	ToLCLKV	AF274349	Solanum lycopersicum	1997	Sri Lanka	2756	Shih et al., 2000
	Tomato leaf curl Taiwan virus	ToLCTV/A	U88692	Solanum lycopersicum	1995	pTW1:Taiwan	2739	Chiang et al., 1997
	Tomato leaf curl Arusha virus	ToLCTZV	DQ519575	Solanum lycopersicum	2006	TZ-Ten-05:Arusha, Tanzania	2766	Shih et al., 2006
	Tomato leaf curl Toliara virus	ToLCToV	AM701768	Solanum lycopersicum	2001	Miandrivazo, Madagascar	2764	Lefeuvre et al., 2007
	Tomato leaf curl Uganda virus - [Iganga]	ToLCUV	DQ127170	Solanum lycopersicum	2006	Iganga, Uganda	2747	Shih et al., 2006
