# Supplementary material for: Metagenomic analyses and genetic diversity of Tomato leaf curl Arusha virus affecting tomato plants in Kenya
Source: Virol J. 2021 Jan 6;18:2. doi: 10.1186/s12985-020-01466-z (PMC7789182; doi:10.1186/s12985-020-01466-z)
Supplement: Supplementary file 3 — Additional file 3. Table S2: Summary of de novo assembly and sequence reads characteristics. [file 12985_2020_1466_MOESM3_ESM.xlsx]

## Sheet: Additional file3 Table S2
	Additional file 3: Table S2. Summary of de novo assembly and sequence reads characteristics
	Sample ID	County	Location	Agro ecology	Latitude	Longitude	Number of leaves sampled and bulked	Symptoms observed	Number of reads before QC	Number of reads after QC	N50 after de novo assembly(bp)	Average length after de novo assembly(bp)	Maximum contig length (bp)
	Tom 2	Kirinyaga	Mwea	Upper Midland	E037 22.695	S00 38.942	5	Yellow mosaic, upward leaf curling, chlorosis, stunting	740	593	147	148	1023
	Tom 3	Kirinyaga	Mwea	Upper Midland	E037 22.411	S00 38.402	5	Yellow mosaic, upward leaf curling, chlorosis, stunting	319816	314602	157	157	5262
	Tom 4	Kirinyaga	Mwea	Upper Midland	E037 18.871	S00 36.779	5	Yellow mosaic, upward leaf curling, chlorosis, stunting	712833	698797	172	171	8902
	Tom 5	Kirinyaga	Mwea	Upper Midland	E037 18.871	S00 36.779	5	Reduced leaf size, upward leaf curling, chlorosis, stunting	478717	468508	235	231	13612
	Tom 6	Meru	Isiolo	Lower Midland	E037 33.463	N00 19.623	5	Yellow mosaic, upward leaf curling, chlorosis, stunting	926762	910347	182	178	10110
	Tom 7	Kirinyaga	Mwea	Upper Midland	E037 16.937	S00 35.322	5	Yellow mosaic, upward leaf curling, chlorosis, stunting	685854	673575	182	179	7946
	Tom 8	Nakuru	Rongai	Lower Highland	E036 06.534	S00 05.033	5	Yellow mosaic, upward leaf curling, chlorosis, stunting	228919	223686	180	178	7153
	Tom 9	Nakuru	Naivasha	Upper Midland	E036 23.356	S00 40.283	5	Yellow mosaic, upward leaf curling, chlorosis, stunting	234634	230096	183	182	6069
	Tom 10	Kirinyaga	Mwea	Upper Midland	E037 30.534	S00 27.265	5	Yellow mosaic, upward leaf curling, chlorosis, stunting	666739	687749	184	182	6290
	Tom 11	Kirinyaga	Mwea	Upper Midland	E037 22.381	S00 38.434	5	Yellow mosaic, upward leaf curling, chlorosis, stunting	513780	510356	175	175	7911
	Tom 12	Nakuru	Naivasha	Upper Midland	E036 23.356	S00 40.283	5	Yellow mosaic, upward leaf curling, chlorosis, stunting	518378	510356	175	175	6450
	Tom 13	Baringo	Pekerra	Lower Highland	E036 02.207	N00 47.074	5	Reduced leaf size, upward leaf curling, chlorosis, stunting	1294432	1274379	201	214	10139
	Tom 14	Baringo	Pekerra	Lower Highland	E036 05.284	N00 47.200	5	Reduced leaf size, upward leaf curling, chlorosis, stunting	1315827	1298815	201	207	44887
	Tom 15	Baringo	Pekerra	Lower Highland	E036 06.207	N00 47.274	5	Yellow mosaic, upward leaf curling, chlorosis, stunting	681944	672083	159	162	3864
	Tom 16	Nakuru	Naivasha	Upper Midland	E036 27.306	S00 45.282	5	Yellow mosaic, upward leaf curling, chlorosis, stunting	923671	908547	186	182	17400
	Tom 17	Kwale	Kwale	Coastal	E039 38.858	S04 22.103	5	Yellow mosaic, upward leaf curling, chlorosis, stunting	534566	527106	162	162	7417
	Tom 18	Nakuru	Naivasha	Upper Midland	E036 26.906	S00 45.280	5	Yellow mosaic, upward leaf curling, chlorosis, stunting	352911	347096	181	181	11029
	Tom 20	Baringo	Pekerra	Lower Highland	E036 02.277	N00 47.014	5	Yellow mosaic, upward leaf curling, chlorosis, stunting	609870	597102	166	165	5871
	Tom 21	Nakuru	Naivasha	Upper Midland	E036 25.706	S00 47.280	5	Yellow mosaic, upward leaf curling, chlorosis, stunting	243975	240633	135	138	947
	Tom 22	Baringo	Pekerra	Lower Highland	E036 02.217	N00 47.094	5	Yellow mosaic, upward leaf curling, chlorosis, stunting	253971	251006	135	138	947
	Tom 23	Meru	Meru	Lower Midland	E037 45.712	S00 04.385	5	Yellow mosaic, upward leaf curling, chlorosis, stunting	989149	975057	163	164	7104
	Tom 24	Meru	Meru	Lower Midland	E037 45.401	S00 04.541	5	Yellow mosaic, upward leaf curling, chlorosis, stunting	786980	774322	171	171	7102
	Tom 26	Baringo	Pekerra	Lower Highland	E036 02.207	N00 47.074	5	Yellow mosaic, upward leaf curling, chlorosis, stunting	728499	719324	164	166	42790
	Tom 27	Meru	Isiolo	Lower Midland	E037 33.463	N00 19.623	5	Reduced leaf size, upward leaf curling, chlorosis, stunting	1058065	1039347	187	190	42301
	Tom 28	Baringo	Pekerra	Lower Highland	E036 02.208	N00 47.075	5	Reduced leaf size, upward leaf curling, chlorosis, stunting	339590	324853	170	173	7369
	Tom 33	Makueni	Kibwezi	Upper Midland	E037 25.968	S02 41.410	5	Yellow mosaic, upward leaf curling, chlorosis, stunting	1093634	1078116	147	149	5805
	Tom 34	Kirinyaga	Mwea	Upper Midland	E037 32.691	S00 38.952	5	Yellow mosaic, upward leaf curling, chlorosis, stunting	619068	610590	152	152	7151
	Tom 35	Nakuru	Solai	Lower Highland	E036 13.522	S00 03.0021	5	Reduced leaf size, upward leaf curling, chlorosis, stunting	322666	317651	159	160	5398
	Tom 36	Nakuru	Solai	Lower Highland	E036 13.522	S00 03.0221	5	Yellow mosaic, upward leaf curling, chlorosis, stunting	605642	597918	151	152	3604
	Tom 37	Baringo	Pekerra	Lower Highland	E036 02.206	N00 47.073	5	Reduced leaf size, upward leaf curling, chlorosis, stunting	161895	158650	201	206	3608
	Tom 39	Makueni	Kibwezi	Lower Midland	E037 30.638	S01 46.448	5	Reduced leaf size, upward leaf curling, chlorosis, stunting	638580	630445	146	149	7957
	Tom 40	Baringo	Kamoskoi	Lower Highland	E036 02.216	N00 47.075	5	Yellow mosaic, upward leaf curling, chlorosis, stunting	359195	353997	201	208	40180
	Tom 41	Machakos	Mavoko	Lower Midland	E036 97.906	S00 10.457	5	Yellow mosaic, upward leaf curling, chlorosis, stunting	424094	418916	173	173	5839
	Tom 42	Nakuru	Rongai	Lower Highland	E036 10.720	S00 03.595	5	Yellow mosaic, upward leaf curling, chlorosis, stunting	286302	282623	168	167	7249
	Tom 43	Kirinyaga	Mwea 6	Upper Midland	E036 25.716	S00 40.280	5	Yellow mosaic, upward leaf curling, chlorosis, stunting	478583	470428	173	173	7405
	Tom 44	Nakuru	Rongai	Lower Highland	E03614.669	N00 00.348	5	Yellow mosaic, upward leaf curling, chlorosis, stunting	225820	222387	191	199	4190
	Tom 45	Baringo	Pekerra	Lower Highland	E036 04.799	N00 47.048	5	Reduced leaf size, upward leaf curling, chlorosis, stunting	547166	540173	208	211	9004
	Tom 46	Meru	Isiolo	Lower Midland	E037 27.846	N00 10.113	5	Reduced leaf size, upward leaf curling, chlorosis, stunting	484669	477311	176	178	6633
	Tom 47	Meru	Isiolo	Lower Midland	E037 46.427	N00 10.399	5	Yellow mosaic, upward leaf curling, chlorosis, stunting	492672	486329	161	162	4876
	Tom 48	Meru	Isiolo	Lower Midland	E037 27.876	N00 10.213	5	Yellow mosaic, upward leaf curling, chlorosis, stunting	656855	649550	270	237	14432
	Tom 49	Meru	Isiolo	Lower Midland	E037 27.646	N00 10.566	5	Yellow mosaic, upward leaf curling, chlorosis, stunting	99706	98214	168	169	5196
	Tom 50	Kirinyaga	Mwea	Upper Midland	E036 24.306	S00 40.180	5	Yellow mosaic, upward leaf curling, chlorosis, stunting	576946	568993	166	167	7263
	Tom 51	Nakuru	Rongai	Lower Highland	E036 07.162	S00 05.856	5	Yellow mosaic, upward leaf curling, chlorosis, stunting	236211	232201	160	162	7294
	Tom 52	Baringo	Pekerra	Lower Highland	E036 05.284	N00 36.200	5	Yellow mosaic, upward leaf curling, chlorosis, stunting	369927	364146	201	212	6670
	Tom 53	Meru	Isiolo	Lower Midland	E037 27.656	N00 10.636	5	Yellow mosaic, upward leaf curling, chlorosis, stunting	590600	581771	179	181	7083
	Tom 54	Nakuru	Naivasha	Upper Midland	E036 26.503	S00 45.282	5	Yellow mosaic, upward leaf curling, chlorosis, stunting	320207	314556	174	174	7225
	Tom 55	Nakuru	Solai	Lower Highland	E036 07.473	S00 08.706	5	Yellow mosaic, upward leaf curling, chlorosis, stunting	387684	382226	165	167	7218
	Tom 56	Baringo	Pekerra	Lower Highland	E036 05.484	N00 36.600	5	Yellow mosaic, upward leaf curling, chlorosis, stunting	219381	214875	224	223	8109
