# Supplementary material for: Metagenomic analyses and genetic diversity of Tomato leaf curl Arusha virus affecting tomato plants in Kenya
Source: Virol J. 2021 Jan 6;18:2. doi: 10.1186/s12985-020-01466-z (PMC7789182; doi:10.1186/s12985-020-01466-z)
Supplement: Supplementary file 4 — Additional file 4. Fig. S1: Schematic workflow for taxonomic profiling and virus identification from tomato leaf samples in Kenya. [file 12985_2020_1466_MOESM4_ESM.fas]

>KF477277_TYLCV_[Zu1-09:Venezuela]            
-----------------------ACCGGATGGCCGCGCC-TTTTCCTTTTATA---TGGT
CCCCACGAGGGTTCC-ACAGACG--TCACTGTCAACCAATCAGAATGCATCCTCAAACGT
TAGATAAATGTTCATTT-------GTTTTTATAT-ACTTGG-TCCCCAA-----------
-GTAGTTT---GTCTTGCAAAATGTGGGATCC------ACTTCTAAATGAATTTCCTGAA
TCTGTTCACGGATTTCGTTGTATGTTAGCTATTAAATATTTGCAGTCCGTTGAGGAAACT
TACGAGCCCAATACATTGGGCCACGATTTAATTAGGGATCTTATATCTGTTGTAAGGGCC
CGTGACTATGTCGAAGCGACCAGGCGATATAATCATTTCCACGCCCGCCTCGAAGGTTCG
CCGAAGGCTGAACTTCGACAGCCCATACAGCAGCCGTGCTGCTGTCCCCATTGTCCAAGG
CA---CAAACAAGCGACGATCATGGACGTACAGGCCCATGTACCGGAAGCCCAGAATATA
CAGAATGTATCGAAGCCTTGATGTTCCCCGTGGATGTGAAGGCCCGTGTAAAGTACATTC
TTATGAGCAACGGGATGATATTAAGCATACTGGTATTGTTCGTTGTGTTAGTGATGTTAC
GCGTGGATCTGGAATTACTCACAGAGTGGGTAAGAGGTTCTGTGTTAAATCGATATATTT
TTTAGGTAAAGTCTGGATGGATGAAAATATCAAGAAGCAGAACCACACTAATCAGGTCAT
GTTCTTCTTGGTCCGTGATAG----------AAGGCCCTATGGAAACAGCCCAATGGATT
TTGGACAGGTTTTTAATATGTTCGATAATGAGCCCAGTACCGCAACAGTGAAGAATGATT
TGCGGGATAGGTTTCAAGTGATGAGGAAATTTCATGCTACAGTTATTGGTGGGCCCTCTG
GAATGAAGGAACAAGCATTAGTTAAGAGATTTTTTAGAATTAACAGTCATGTAACTTATA
ATCATCAGGAGGCAGCCAAGTACGAGAACCATACTGAAAACGCCTTGTTATTGTATATGG
CATGTACGCATGCCTCTAATCCAGTGTATGCAACTATGAAAATACGCATCTATTTCTATG
ATTCAATATC------AAATTAATAAAATTT-ATATTTTATATCATGAGTTTCTGTTACA
TTTATTGTGTTTTCAAGTACATCATACAATACATGATCAACCGCTCTGATTACATTGTTA
ATTGAAATTACACCAATACTATCTAAATACTTAAGAACT-TGATGTCTAAATACCCTTAA
--GAAACGACCAGTCTGAGGCTGTA-ATGTCGTCCAAATTCGGAAGTTGAGAAAACATTT
GTGAATCCCGAATACCTTCCTGATGTTGTGGTTGAATCTTATCTGAATGGAAATGATGTC
GTGGTTCATTAGAAATGGCCTCTGGCTGT-GTTCTGTTATCTTGAAATAGAGGGGATTGT
TTATCTCCCATATAAAAACGCCATTCTCTGCCTGAGGAGCAGTGATGAGTTCCCCTGTGC
GTGAATCCATGATTGTTGCAGTTGAGGTGTTGGTAGTATGAGCAGCCACAGTGTAGGTCT
ACACGCTTACGCCTTATTGGATTCTTCTTGGCTATCTTGTGTTGGACCTTGATTGATACT
TGCGAACAGTGGCTCGTAGAGGGTGACGAAGGTTGCATTTTTGAGAGCCCAATTTTTCAA
GGATATGTTTTTTTCTTCGTCTAGATATTCCCTATATGAGGAGGTAGGTCCTGGATTGCA
GAGGAAGATAGTGGGAATTCCCCCTTTAATTTGAATGGGCTTCCCGTACTTTGTGTTGCT
TTGCCAGTCCCTCTGGGCCCCCATGAATTCCTTGAAGTGCTT------TAAATAATGCGG
GTCTACGTCATCAATGATGTTGTACCATGCATCATTACTGTACACCTTTGGGCTTAGGTC
TAGATGTCCACATAAATAATTATGTGGGCCTAGAGACCTGGCCCACATTGTTTTGCCTGT
TCTGCTATCACCCTCAATGACAATACTATTAGGTCTCC------------------ATGG
CCGCGCAGCGG---AAGACACGACGTTCTCGGACACCCATACTTCA---AGTTCATCTGG
AACTTGATTAAAAGATGAAGATAAAAAGGGAGAAATATAAGGAGCC--GGAGGCTCCTGA
AAAATTCTATCTAAATTACTATTTAAATTATGAAATTGTAAAATATAATCTTTCGGTATT
AATTCTTTAATGATTCTAAGAGC--CTCTGACTTACTGCCTGAGTTAAGAGCTGCGGCGT
AAGCGTCA-TTGGCTGACTGCTGACCCCCACGTGCAGATCGTCCGTCGATCTGAAACTCA
CCCCAGTCGACGGTGTCTCCGTCCTTATCGACATAAGACTTGACGTCTGAACTGGATTTA
GCTCCCTGAATGTTTGGATGGAAATGTGCTGCCCTGCTTGGGG-ATACCAGGTCGAAGAA
TCGCTGATTTTGGCACTTGAATTTCCCGT-CAAATTGGATAAGCACATGGAGATGTGGTT
CCCCATTCTCGTGGAGTTCTCTGCAA-ACTTTGATGTATTTTTTATTTGTTGGGGT--TT
CTAGGTTTTGTAATTGGGAAAGTGCTTCTTCTTTCGCTAAGGAGCACTTAGGATATGTGA
GGAAATAATTTTTGCAATTTATTTGGAAGCGCTTAGGGGGAGCCAT----ATGGTC--AA
TGAGTACCGATTGACCAA-GATTTTT----ACTCTTATCCCTGGTGTATCGGT-ACTCAA
TATATAG--TGAGTACCAAATGGCATTTTGGTAATTGTGTAAAAGTAC--ATTGCAATT-
CAAAATTCAAAATTCAAAAATCAAATCAGT-AAAGC-GGCCATCCGTA--TAATATT
>EF194760_ToLCArV_[AFTT23:Tanzania]           
-----------------------ACCGGATGGCCGCGCC---CCC-GAAAAAGCA--TGG
ACCCCCTT---GAAATATACGG-----------AGCCAATCAGATTGCAGCCTCAATGCT
TAGTTAATTTTTTTTTT-------GTCTTTATAT-ACTTGGCTGTTAA------------
-GTATTAAA--CGCCGTCATTATGTGGGATCC------GTTGGTAAATGAGTTTCCGGAG
TCTGTTCACGGGTTTCATTGTATGCTTGCCATAAAATATTTGCAGGCCGTTGAAGAGTCT
TACGAGCCCAATACATTGGGCCACGATTTAATTAGAGATTTAATCTCTGTAGTTAGAGCC
CGGGATTATGTCGAAGCGACCCGCCGATATAATCATTTCCACGCCCGCCTCGAAGGTTCG
TCGAAGGCTGAACTTCGACAGCCCTTATTCCAGCCGTGCTGCTGTCCCCATTGTCCCAGG
CA---CAAGCAAACGCAGGTCATGGACGTACAGGCCCATGTATCGCAAGCCCAGAATGTA
TCGCATGTTCCGTAGTCCAGATGTTCCTCGGGGATGTGAGGGTCCCTGTAAGGTTCAGTC
TTATGAGCAGAGGGATGATGTGAAGCACACCGGTATTGTTCGTTGTGTTAGTGATGTAAC
TAGAGGTAATGGAATTACTCATGGAGTAGGAAAACGGTTCTGCATTAAGTCCATATACAT
TTTAGGAAAAATATGGATGGATGAGAATATCAAGAAGCAGAATCATACTAATCAGGTCAT
GTTTTTTTTGGTCCGTGATAG----------AAGGCCCTATGGCCCAAGCCCAATGGATT
TTGGGCAGGTGTTTAACATGTTTGATAATGAGCCCAGTACAGCCACTGTGAAGAATGATC
TCCGAGACAGATATCAAGTTTTGCGGAAATTTCATGCAACTGTTGTCGGTGTCCCCTCTG
GGATGAAAGAGCAGGCGTTACTTAAAAGATTTTTTAGAATTAATAATCATGTAGTTTATA
ATCATCAGGAGACTGCTAAGTATGAGAATCATACTGAGAATGCTCTGTTGTTGTATATGG
CATGTACTCATGCCTCTAACCCTGTGTATGCTACGTTGAAAATACGTATCTATTTCTATG
ATTCAGTTGG------GAATTAATAAAGTTT-GAATTTTATATCATAATTTTGTTCCACC
CATAAAGTGCCATTGATTACATCAAACAATACATATTCTATTGCTCTAATTACATTATTA
ATTGAAATTACACCAAGATTGTCTAAATATTTCCTAACT-TGAGTCTTAAAGACTCTTAA
--GAAAAGACCAGTCTGAGGCTGTA-AGGTTGTCCAGATCTTGAAGGCCATGAAACACTT
GTGAATCCCCAGTTCCTTCCTTAGGTTGTGGTTGAATCGGATTTGTACTGTGATGATGTC
GTGGTTGTAGTTGAACGGTCTCTTTGAGT-GTTCCGTGATGCTGAAATATAGGGGATTGG
CGATTTCCCAGGTATAGACGCCACTCTGTGCCTGATGCACAGTGATGAGTTCCCCGGTGC
GTAAATCCATGGTTGCGACAGTTGAGCGACAAGTAGTACGAGCACCCGCAATTAAGGTCT
ATCCTCTTCCTCCGCTGAAGCCTCTGTTTGGCTGCTCTGTGTTGGACCTTGATGGGAACT
TGAGTACAATGGCTGTTGGATGGTGAAGAAGACCGCATTTTTAATTGCCCAGGCCTTTAA
TGGTGCGTTCTTTTCCTCATCCAAGTACTCTTTATATGATGAAGTGGGTCCTGGATTGCA
GAGGAAGATTGCCGGGATACCTCCTTTAATTTGAATTGGTTTCCCGTACTTTGTGTTGCT
TTGCCAGTCCCTTTGTGCGCCCATGAATTCTTTAAAGTGCTT------TAGATAATGAGG
ATCGACGTCATCAATGACGTTGTACCAAGCATTATTACTGTACACCTTTGGACTGAGGTC
AAGATGACCACACAAATAATTGTGTGGTCCTAATGACCTAGCCCACATTGTCTTGCCGGT
ACGACTATCCCCTTCAATCACAATACTCATGGGTCTCA------------------ATGG
CCGCGCAGCGG---CAGTGACAACATTCTGTGCCGCCCACTCTTCA---AGTTCCTCTGG
AACTTGATCGAACGAAGAACATAAGAAAGGTGAAACATATTCCTCC--AACGGAGGTGTA
AAAATCCTATCTAAATTACTTTTCAAATTATGATACTGAAAAATAAAATCTTTAGGGAGT
TTCTCCCTAATAATAGCCAGAGC--GGCTTCAGCGGACCCTGCGTTTAATGCCTCGGCGC
ATGCGTCG-TTAGCATTATGGCAGCCTCCTCTAGCACTTCTGCCGTCGATCTGGAATTCC
CCCCATTCGAGTGCGTCTCCATCCTTGTCGATGTAGGACTTGACGTCGGAGCTTGATTTA
GCTCCCTGAATGTTCGGATGGAAATGTGTTGACCTGGTTGGGG-ATACCAGGTCGAAGAA
TCTGTTATTTTTGCAGTTGAATTTTCCTT-CGAACTGAATAAGCACGTGGAGATGAGGCT
CCCCATCTTCGTGTAGTTCTCTGCAA-ATTTTGATGAATTTTTTATTTGTTGGAGT--AT
CAGTATTTAATAATTGAGATAGTGCTTCTTCTTTATTTAGAGAGCATTTGGGATAAGTGA
GGAAATAATTTTTGGAATTTATTTGGAAACGCTTAGGAGGAGGCAT----GTTGGT-CAA
TGGGTACCGATTGACT----CACTTGGAATGCTT-CTCCT--GGTATATCGGT-ACCCAA
TATATAGT-GGGT-ACCGAATGCCAGTATTGTAATAACAAAAAGTTAC----TCTACCC-
TTATTGTCAAATTGT---------------TAAAGC-GGTCATCCGTC--TAATATT
>FM210278_ToLCCMV_[TOS2B1F4:Cameroon]         
--------ACCGGATGGCCGCGATTTTTTTTGCCGTACACGCTCCAAAGCAAAAG-TAAA
GTGATCTCCGGTCCC-ACCCACTAATAAATGTCAGCCAATCAGAATGAAGCCTGAAAGCT
TCCTTATCTCGAT-TTT-------GTCTTTATAT-ACTTGCGTCGCCAA-----------
-GTAGTT----TTATTGCAACATGTGGGACCC------ATTACTGAACGAGTTTCCAGAC
TCAGTTCATGGTTTTCGTTGTATGCTGGGTATAAAATATCTGCAGCTTTTAGAAGAGGAG
TACGAGCCCAATACTTTGGGCCACGATTTAATTAGAGATCTCATTTCTGTCATTAGGGCT
AAGAATTATGTCGAAGCGACCCGGCGATATAATAATTTCCACACCCGTCTCGAAGGTGCG
TCGACGTCTGAACTTCGACAGCCCCTATACCAGCCGTGCTGTTGTCCCCACTGTCCGCGG
CA---TAAGCAAGCGTCGTTCGTGGACGTACCGGCCCATGTACCGAAAGCCCAGAATGTA
CCGGATGTACAAAAGCCCTGATGTCCCTCGTGGATGTGAAGGCCCATGTAAGATCCAGTC
GTTTGAGCAGAGAGATGATGTCAAGCACGTGGGTATAGTTCGTTGTGTTAGTGATGTGAC
CCGTGGGTCCGGTCTGACTCATAGAGTAGGGAAGAGATTTTGCATTAAGTCTATTTGCAT
TTTAGGTAAAGTATGGATGGACGAAAACATCAAGAAGCAGAATCATACTAACAATGTTAT
GTTTTTCTTAGTTCGTGATCGTAGGCCTAGATAGGCCTTATGG---CAGCCCAAGTGATT
TTGGCCAGATTTTTAACATGTTCGACAACGAGCCTAGTACAGCTACAATCAAGAATGATC
TCAGAGACCGTTATCAAGTGCTGCGTAAATTCAGTGCAACTGTTATTGGTGGTCCTTCTG
GATGCAAGGAACAGACTTTGGTGAAGAGATTTTTTAAACTTAACAATCATGTCGTCTATA
ATCATCAGGAGGAGGCTAAATATGCCAACCATACTGAGAATGCTTTGTTGTTGTATATGG
CTTGTACTCATGCCTCTAACCCAGTGTATGCTACTCTGAAAATACGCATCTATTTCTATG
ATGCAGTTAC------GAATTAATAAATATT-AAATTTTATTTCATGTTGTTCCAATACA
TAGCTTGTACTTTCAAGTACGTTGTACAATACATGATCAACTGCTCTAATAATTGCATTA
ATTGAAATTACACCCAAATTATCTAAATACTTTAAAACT-TGAACCCTAAATACCCTTAA
--GAAACGACCAGTCTGAGGGCGTA-AGCTCGTCCAGATCTTGAAGTTCAGAAAACACTT
GTGAATCCCCAATGCCTTCCGCAGGTTGTGGTTGAACCTGATTTGTACTGTTATTATGTC
GTGTTGGTAATTGAACGGTCTCTCGTCGT-GGTTGGTTATCTTGAAATACAGGGGATTTT
GTATCTCCCAGATAAAAACGCCATTCCAAGCTTGATGCGCAGTGATGAGTTCCCCTGTGC
GTGAATCCATGATTACTGCAGTTAATATGTATGAAGTATGTGCACCCGCACTCTAAGTCC
ACCCTTTTACGCCTCACTACTTTCTTCTTCGCGATGCGGTGCTGGACTTTGATCGGCACT
TGAGTACAATGGCTCGTTGAGGGTGAAGAAGGTCGCATTCTTAATAGCCCAGGCTTTTAA
TGCCGCATTCTTTTCCTCGTCCAGATATTCTATATATGATGATGTCGGTCCTGGATTGCA
GAGGAAGATAGTGGGAATTCCACCTTTAATTTGAATGGGCTTCCCGTACTTGGTGTTGCT
TTGCCAGTCTCGCTGGGCCCCCATAAATTCCTTAAAGTGTTT------TAGATAATGGGG
ATCGACGTCATCAATGACGTTATACCAAGCGTTATTAGAATAAACCTTTGGACTTAAGTC
TAAATGACCACATAAGTAATTATGTGGCCCTAATGACCTAGCCCAAACTGTTTTGCCGGT
ACGACTATCGCCCTCAATAACTATACTAATCGGTCTTA------------------AAGG
CCGCGCAGCGG---CACTCATGACGTTTTCCGAAACCCACTCTTCA---AGTTCTTCCGG
AACTTGATTAAAAGAAGAAGATAAAAAAGGAGAAACATAAGGAGCT--GGAGGCTCCTGA
AAAATCCTATCTAAATTTGATTTTAAATTATGATATTGAAAAATAAATTCTTTAGGGAGC
TTCTCCTTAATAATAGCCATAGC--GGCTTCAGCGGAACCTGCGTTTAATGCTTCTGCGG
CTGCGTCG-TTAGCATTCTGGCAGCCTCCTCTAGCACTTCTGCCGTCGATTTGGAATTCT
CCCCATTCAAGTGTGTCCCCGTCCTTGTCGATGTAGGACTTGACGTCGGAGCTGGATTTA
GCTCCCTGAATGTTTGGATGGAAATGTGCTGACCTTGTTGGGG-ATACCAGGTCGAAGAA
TCGTTGATTCTGGCAGTTGTATTTGCCTT-CGAATTGCAGAAGCACATGGAGATGAGGCT
CGCCATTTTCGTGGAGTTCTCTGCAG-ATTTTGATGTATTTTTTGTTAGTTGGAGT--AT
CGAGGTTTTGTAATTGGGAAAGTGCCTCTTCTTTTTCGAGAGAGCATTTGGGATAAGTGA
GGAAATAATTTTTTGAGTTAATTCTGAATTTTCTAGGAGGAGCCAT----ATGGTC--AA
CTAGC----ACCGATTGACTCTTCTGT---G-ATTTATCCCTAGTGAATTGGG-GTTCTA
TATATACT-TAGCACTG-AATGGTATTCTGGTAATTTATTAAAGTTATCTTCTTTAATT-
CAAATTCTAAATTTGAA---------ATTCTTTAGC-GGCCATCCGTA--TAATATT
>EF185318_TYLCV_[LBa4:Lebanon]                
-----------------------ACCGGATGGCCGCGCC-TTTTCTTTTTATGC--TGGT
CCCCACGA-GGTTCC-ACAGACG--TCACTGTCAACCAATCAAATTGCATCCTCAAACGT
TAGATA-GTGTTCATTT-------GTCTTTATAT-ACTTGG-TCCCCAA-----------
-GTAGTTT---GTCTTGCAATATGTGGGATCC------ACTTGTAAATGAATTTCCTGAA
TCTGTTCACGGATTTCGTTGTATGTTAGCTATTAAATATCTGCAGTCCGTTGAGGAAACT
TACGAGCCCAATACATTGGGCCACGATTTAATTAGGGATCTTATATCTGTTGTAAGGGCC
CGTGACTATGTCGAAGCGACCAGGCGATATAATCATTTCCACGCCCGTCTCGAAGGTTCG
CCGAAGGCTGAACTTCGACAGCCCATACAGCAGCCGTGCTGCTGTCCCCATTGTCCAAGG
CA---CAAACAAGCGACGATCATGGACGTACAGGCCCATGTACCGAAAGCCCAGAATATA
CAGAATGTATCGAAGCCCTGATGTTCCCCGTGGATGTGAAGGCCCATGTAAAGTCCAGTC
TTATGAGCAGCGGGATGATATTAAACACACTGGTGTTGTTCGTTGTGTTAGTGATGTTAC
TCGTGGATCTGGAATTACTCACAGAGTCGGTAAGAGGTTCTGTGTTAAATCGATATATTT
TTTAGGTAAAGTCTGGATGGATGAAAATATCAAGAAGCAGAATCACACTAATCAGGTCAT
GTTCTTCTTGGTCCGTGATAG----------AAGGCCCTATGGAAGCAGTCCAATGGATT
TTGGACAGGTTTTTAATATGTTCGATAATGAGCCCAGTACCGCAACCGTGAAGAATGATT
TGCGTGATAGGTTTCAAGTGATGAGGAAATTTCATGCTACAGTTATTGGTGGGCCCTCTG
GAATGAAGGAACAGGCATTAGTTAAGAGATTTTTTAAAATTAACAGTCATGTAACTTATA
ATCATCAGGAGGCAGCCAAGTACGAGAACCACACTGAAAACGCCTTGTTATTGTATATGG
CATGTACGCATGCCTCTAATCCAGTGTATGCAACTATGAAGATACGCATCTATTTCTATG
ATTCAATATC------AAATTAATAAAATTT-ATATTTTATATCATGAGTTTCTGTTACA
TTTATTGTGTTTTCAAGTACATCATACAATACATGATCAACTGCTCTGATTACATTGTTA
ATTGAAATTACACCAAGACTATCTAAATACTTAAGAACT-TGATATCTAAATACTCTTAA
--GAAACGACCAGTCTGAGGCTGTA-ATGTCGTCCAAATTCGGAAGTTGAGAAAACATTT
GTGAATCCCCAATACCTTCCTGATGTTGTGGTTGAATCTTATCTGAATGGAAATGATGTC
GTGGTTCATTAGAAATGGCCTCTGGCTGT-ATTCTGTTATCTTGAAATAGAGGGGATTGT
TTATCTCCCAGATAAAAACGCCATTCTCTGCTTGAAGGGCAGTGATGAGTTCCCCTGTGC
GTGAATCCATGATTGTTGCAGTTGATGTGTAGGTAGTATGAGCAGCCACAGTCTAGGTCT
ACACGCTTACGCCTTATTGGTTTCTTCTTGGCTATCTTGTGTTGGACCTTGATTGATACT
TGCGAACAGTGGCTCGTTGAGGGTGACGAAGATTGCATTCTTGAGAGCCCAATTTTTCAG
GGATATGTTTTTTTCTTCGTCTAGATATTCCCTATATGAGGAGGTAGGTCCTGGATTGCA
GAGGAAGATAGTGGGAATTCCCCCTTTAATTTGAATGGGCTTCCCGTACTTTGTGTTGCT
TTGCCAGTCCCTCTGGGCCCCCATGAATTCCTTGAAGTGCTT------TAAATAATGCGG
GTCTACGTCATCAATGACGTTGTACCACGCATCATTACTGTACACCTTTGGGCTTAGGTC
TAGATGTCCACATAAATAATTATGTGGGCCTAGTGACCTGGCCCACATTGTTTTGCCTGT
TCTGCTATCACCCTCAATCACAATACTGTTAGGTCTCC------------------ATGG
CCGCGCAGCGG---AAGACATGACGTTCTCGGACACCCATACTTCA---AGTTCATCTGG
AACTTGATTAAAAGATGAAGATAAAAAGGGAGAAATATAAGGAGCC--GGAGGCTCCTGA
AAAATTCTATCTAAATTACTATTTAAATTATGAAACTGTAAAATATAATCTTTCGGTACT
AATTCTTTAATGATTCTAAGAGC--CTCTGACTTACTGCCTGAGTTAAGAGCTGCGGCGT
AAGCGTCA-TTGGCTGACTGCTGACCCCCACGTGCAGATCGTCCGTCGATCTGAAACTCA
CCCCAGTCGACGGTGTCTCCGTCCTTATCGACATAAGACTTGACGTCTGAACTGGATTTA
GCTCCCTGAATGTTTGGATGGAAATGTGCTGCCCTGCTTGGGG-ATACCAGGTCGAAGAA
TCTTTGATTTTGGCACTTGAATTTCCCTT-CAAATTGGATAAGCACATGGAGATGTGGTT
CCCTATTCTCGTGGAGTTCTCTACAA-ACTTTGATGTATTTTTTATTTGTTGGTGT--TT
CGAGGTTTTTTAATTGGGAAAGTGCTTCTTCTTTTGTTAAGGAGCAATGAGGATATGTGA
GGAAATAATTTTTGCAATTTATTTGGAAGCGCTTAGGAGGAGCCAT----ATGGTC--AA
TGAGTACCGATTGACCAA-GATTTTT----ACACTTATCCCTGGTGTATCGGT-ACTCAA
TATATAG--TGAGTACCAAATGGCACTTTGGTAATTACATAAAAGTAC--ATTGCAATT-
CAAAAATCAAAATTCAAAAATCAAATCATT-AAAGC-GGCCATCCGTA--TAATATT
>AJ489258_TYLCV_[Almeria]                     
-----------------------ACCGGATGGCCGCGCC-TTTTCCTTTTATG---TGGT
CCCCACGAGGGTTCC-ACAGACG--TCACTGTCAACCAATCAAATTGCATACTCAAACGT
TAAATAAGTGTTCATTT-------GTCTTTATAT-ACTTGG-TCCCCAA-----------
-GTATTTT---GTCTTGCAATATGTGGGACCC------ACTTCTAAATGAATTTCCTGAA
TCTGTTCACGGATTTCGTTGTATGTTAGCTATTAAATATTTGCAGTCCGTTGAGGAAACT
TACGAGCCCAATACATTGGGCCACGATTTAATTAGGGATCTTATATCTGTTGTAAGGGCC
CGTGACTATGTCGAAGCGACCAGGCGATATAATCATTTCCACGCCCGTCTCGAAGGTTCG
CCGAAGGCTGAACTTCGACAGCCCATACAGCAGCCGTGCTGCTGTCCCCATTGTCCAAGG
CA---CAAACAAGCGACGATCATGGACGTACAGGCCCATGTACCGAAAGCCCAGAATATA
CAGAATGTATCGAAGCCCTGATGTTCCCCGTGGATGTGAAGGCCCATGTAAAGTCCAGTC
TTATGAGCAACGGGATGATATTAAGCACACTGGTATTGTTCGTTGTGTTAGTGATGTTAC
TCGTGGATCTGGAATTACTCACAGAGTGGGTAAGAGGTTCTGTGTTAAATCGATATATTT
TTTAGGTAAAGTCTGGATGGATGAAAATATCAAGAAGCAGAATCACACTAATCAGGTCAT
GTTCTTTTTGGTCCGTGATAG----------AAGGCCCTATGGAAGCAGCCCAATGGATT
TTGGACAGGTTTTTAATATGTTCGATAATGAGCCCAGTACCGCAACCGTGAAGAATGATT
TGCGTGATAGGTTTCAAGTGATGAGAAAATTTCATGCAACAGTTATTGGTGGGCCCTCTG
GAATGAAGGAACAGGCATTAGTTAAGAGATTTTTTAAAATTAACAGTCATGTAACTTATA
ATCATCAGGAGGCAGCCAAGTACGAGAACCATACTGAAAACGCCTTGTTATTGTATATGG
CATGTACGCATGCCTCTAATCCAGTGTATGTAACTATGAAAATACGCATCTATTTCTATG
ATTCAATATC------AAATTAATAAAATTT-ATATTTTATATCATGAGTTTCTGTTACA
TTTATTGTGTTTTCAAGTACATCATACAATACATGATCAACTGCTCTGATTACATTGTTA
ATGGAAATTACACCAAGACTATCTAAATACTTAAGAACT-TCATATCTAAATACTCTTAA
--GAAATGACCAGTCTGAGGCTGTA-ATGTCGTCCAAATTCGGAAGTTGAGAAAACATTT
GTGAATCCCCATTACCTTCCTGATGTTGTGGTTGAATCTTATCTGAATGGAAATGATGTC
GTGGTTCATTAGAAATGGCCGCTGGCTGT-GTTCTGTTATCTTGAAATAGAGGGGATTGT
TTATCTCCCAAATAAAAACGCCATTCTCTGCCTGAGGAGCAGTGATGAGTTCCCCTGTGC
GTGAATCCATGATTGTTGCAGTTGAGGTGGAGGTAGTATGAGCAGCCACAGTCTAGGTCT
ACACGCTTACGCCTTATTGGTTTCTTCTTGGCTATCTTGTGTTGGACCTTGATTGATACT
TGCGAACAGTGGCTCGTAGAGGGTGACGAAGGTTGCATTCTTGAGCGCCCAATTTTTCAA
GGATATATTTTTTTCTTCGTCTAGATATTCCCTATATGAGGAGGTAGGTCCTGGATTGCA
GAGGAAGATAGTGGGAATTCCCCCTTTAATTTGAATGGGCTTCCCGTACTTTGTGTTGCT
TTGCCAGTCCCTCTGGGCCCCCATGAATTCCTTGAAGTGCTT------TAAATAATGCGG
GTCTACGTCATCAATGACGTTGTACCACGCATCATTACTGTACACCTTTGGGCTTAGGTC
TAGATGTCCACATAAATAATTATGTGGGCCTAGAGACCTGGCCCACATTGTTTTGCCTGT
TCTGCTATCACCCTCAATGACAATACTATTAGGTCTCC------------------ATGG
CCGCGCAGCGG---AAGACACGACGTTCTCAGCGACCCACTCTTCA---AGTTCATCTGG
AACTTGATTAAAAGAAGAAGAAAGAAATGGAGAAACATAAACTTCT--AAAGGAGGACTA
AAAATCCTATCTAAATTTGAACTTAAATTATGAAATTGTAAAATATAGTCCTTTGGGGCC
TTCTCTTTTAATATATTGAGGGC--CTCGGATTTATTGCCTGAATTGAGTGCTTCGGCAT
ATGCGTCG-TTGGCAGATTGCTGACCTCCTCTAGCTGATCTGCCATCGATTTGGAAAACT
CCAAAATCAATGAAGTCTCCGTCTTTCTCCACGTAGGTCTTGACATCTGTTGAGCTCTTA
GCTGCCTGAATGTTCGGATGGAAATGTGCTGATCTGTTTGGGG-ATACCAGGTCGAAGAA
CCGTTGGTTCTTACATTGGTATTTGCCTT-CGAATTGGATAAGCACATGGAGATGTGGTT
CCCCATTCTCGTGGAGTTCTCTGCAA-ACTTTGATGTATTTTTTATTTGTTGGGGT--TT
CTAGGTTTTTTAATTGGGAAAGTGCTTCCTCTTTAGAGAGAGAACAATTGGGATATGTTA
GGAAATAATTTTTGGCATATATTTTAAATAAACGAGG------CAT----GTTGA---AA
TGAATCGGTGTCCCTCAA-AGCTCT-----ATGGCAATC---GGTGTATCGGT-GTCTTA
TTTATACC-TGGACACCTAATGGCTATTTGGTAATTTCGTAAAAGTAC--ATTGCAATT-
CAAAATTCAAAATTCAAAAATCAAATCATT-AAAGC-GGCCATCCGTA--TAATATT
>AF105975_TYLCV-Mild_[Portugal]               
-----------------------ACCGGATGGCCGCGCC-TTTTGCTTTTATGCC-TGGT
CCCCACGAGGGTTCC-ACAGACG--TCACTATCAACCAATCAAATTGCATCCTCAAACGT
TAGATAAGTGTTCATTT-------GTCTTTATAT-ACTTGG-TCCCCAA-----------
-GTATTTT---GTCTTGCAATATGTGGGATCC------ACTTCTAAATGAATTTCCTGAA
TCTGTTCACGGATTTCGTTGTATGTTAGCTATTAAATATTTGCAGTCCGTTGAGGAAACT
TACGAGCCCAATACATTGGGCCACGATTTAATTAGGGATCTTATATCTGTTGTAAGGGCC
CGTGACTATGTCGAAGCGACCAGGCGATATAATCATTTCCACGCCCGCCTCGAAGGTTCG
CCGAAGGCTGAACTTCGACAGCCCATACAGCAGCCGTGCTGCTGTCCCCATTGTCCAAGG
CA---CAAACAAGCGACGATCATGGACGTACAGGCCCATGTACCGGAAGCCCAGAATATA
CAGAATGTATCGAAGCCCTGATGTTCCCCGTGGATGTGAAGGCCCATGTAAAGTACAGTC
TTATGAGCAACGGGATGATATTAAGCATACTGGTATTGTTCGTTGTGTTAGTGATGTTAC
TCGTGGATCTGGAATTACTCACAGAGTGGGTAAGAGGTTCTGTGTTAAATCGATATATTT
TTTAGGTAAAGTCTGGATGGATGAAAATATCAAGAAGCAGAATCACACTAATCAGGTCAT
GTTCTTCTTGGTCCGTGATAG----------AAGGCCCTATGGAAACAGCCCAATGGATT
TTGGACAGGTTTTTAATATGTTCGATAATGAGCCCAGTACCGCAACAGTGAAGAATGATT
TGCGGGATAGGTTTCAAGTGATGAGGAAATTTCATGCTACAGTTATTGGTGGGCCCTCTG
GAATGAAGGAACAGGCATTAGTTAAGAGATTTTTTAGAATTAACAGTCATGTAACTTATA
ATCATCAGGAGGCAGCCAAGTACGAGAACCATACTGAAAACGCCTTGTTATTGTATATGG
CATGTACGCATGCCTCTAATCCAGTGTATGCAACTATGAAAATACGCATCTATTTCTATG
ATTCAATATC------AAATTAATAAAATTT-ATATTTTATATCATGAGTTTCTGTTACA
TTTATTGTCTTTTCAAGTACATCATACAATACATGATCAACTGCTCTGATTACATTGTTA
ATTGAAATTACACCAATACTATCTAAATACTTAAGAACT-TGATGTCTAAATACTCTTAA
--GAAACGACCAGTCTGAGGCTGTA-ATGTCGTCCAAATTCGGAAGTTGAGAAAACATTT
GTGAATCCCCAATACCTTCCTGATGTTGTGGTTGAATCTTATCTGAATGGAAATGATGTC
GTGGTTCATTAGAAATGGCCTCTGGCTGT-GTTCTGTTATCTTGAAATAGAGGGGATTGT
TTATCTCCCAGATAAAAACGCCATTCTCTGCTTGAGGAGCAGTGATGAGTTCCCCTGTGC
GTGAATCCATGATTGTTGCAGTTGAGGTGGAGGTAGTATGAGCAGCCACAGTCTAGGTCT
ACACGCTTACGCCTTATTGGTTTCTTCTTGGCTATCTTGTGTTGGACCTTGATTGATACT
TGCGAACAGTGGCTCGTAGAGGGTGACGAAGGTTGCATTCTTGAGAGCCCAATTTTTCAA
GGATATGTTTTTTTCTTCGTCTAGATATTCCCTATATGAGGAGGTAGGTCCTGGATTGCA
GAGGAAGATAGTGGGAATTCCCCCTTTAATTTGAATGGGCTTCCCGTACTTTGTGTTGCT
TTGCCAGTCCCTCTGGGCCCCCATGAATTCCTTGAAGTGCTT------TAAATAATGCGG
GTCTACGTCATCAATGACGTTGTACCACGCATCATTACTGTACACCTTTGGACTTAGGTC
TAGATGTCCACATAAATAATTATGTGGACCTAGAGACCTGGCCCACATTGTTTTGCCTGT
TCTGCTATCACCCTCAATGACAATACTATTAGGTCTCC------------------ATGG
CCGCGCAGCGG---AAGACACGACGTTCTCGGACACCCATACTTCA---AGTTCATCTGG
AACTTGATTAAAAGATGAAGATAAAAAGGGAGAAATATAAGGAGCC--GGAGGCTCCTGA
AAAATTCTATCTAAATTACTATTTAAATTATGAAATTGTAAAATATAATCTTTCGGTATT
AATTCTTTAATGATTCTAAGAGC--CTCCGACTTACTGCCTGAGTTAAGAGCTGCGGCGT
AAGCGTCA-TTGGCTGACTGCTGACCCCCACGTGCAGATCGTCCGTCGATCTGAAACTCA
CCCCAGTCGACGGTGTCTCCGTCCTTATCGACATAAGACTTGACGTCTGAACTGGATTTA
GCTCCCTGAATGTTTGGATGGAAATGTGCTGCCCTGCTTGGGG-ATACCAGGTCGAAGAA
TCGCTGATTTTGGCACTTGAATTTCCCTT-CAAATTGGATAAGCACATGGAGATGTGGTT
CCCCATTCTCGTGGAGTTCTCTGCAA-ACTTTGATGTATTTTTTATTTGTCGGGGT--TT
CTAGGTCTTTTAAATGGGAAAGTGCTTCTTCTTTCGTTAAGGAGCACTTAGGATATGTGA
GGAAATAATTTTTGCAATTTATTTGGAAGCGCTTAGGGGGAGCCAT----ATGGTC--AA
TGAGTACCGATTGACCAA-GATTTTT----ACACTTATCCCTGGTGTATCGGT-ACTCAA
TATATAG--TGAGTACCAAATGGCATTTTGGTAATTTTGTAAAAGTAC--ATTGCAATT-
CAAAATTCAAAATTTAAAAATCAAATCATT-AAAGC-GGCCATCCGTA--TAATATT
>AF071228_TYLCV-Mild_[7297:Spain]             
-----------------------ACCGGATGGCCGCGCC-TTTTCCTTTTATG---TGGT
CCCCATGAGGGTTCA-ACAGACG--TCACTGTCAACCAATCAAATTGCATCCTCAAACGT
TAGATAAGTGTTCATTT-------GTCTTTATAT-ACTTGG-TCCCCAA-----------
-GTAGTTT---GTCTTGCAATATGTGGGATCC------ACTTCTAAATGAATTTCCTGAA
TCTGTTCACGGATTTCGTTGTATGTTAGCTATTAAATATTTGCAGTCCGTTGAGGAAACT
TACGAGCCCAATACATTGGGCCACGATTTAATTAGGGATCTTATATCTGTTGTAAGGGCC
CGTGACTATGTCGAAGCGACCAGGCGATATAATCATTTCCACGCCCGCCTCGAAGGTTCG
CCGAAGGCTGAACTTCGACAGCCCATACAGCAGCCGTGCTGCTGTCCCCATTGTCCAAGG
CA---CAAACAAGCGACGATCATGGACGTACAGGCCCATGTACCGGAAGCCCAGAATATA
CAGAATGTATCGAAGCACTGATGTTCCCCGTGGATGTGAAGGCCCATGTAAAGTACAGTC
TTATGAGCAACGGGATGATATTAAGCATACTGGTATTGTTCGTTGTGTTAGTGATGTTAC
TCGTGGATCTGGAATTACTCACAGAGTGGGTAAGAGGTTCTGTGTTAAATCGATATATTT
TTTAGGTAAAGTCTGGATGGATGAAAATATCAAGAAGCAGAACCACACTAATCAGGTCAT
GTTCTTCTTGGTCCGTGATAG----------AAGGCCCTATGGAAACAGCCCAATGGATT
TTGGACAGGTTTTTAATATGTTCGATAATGAGCCCAGTACCGCAACAGTGAAGAATGATT
TGCGGGATAGGTTTCAAGTGATGAGGAAATTTCATGCTACAGTTATTGGTGGGCCCTCTG
GAATGAAGGAACAGGCATTAGTTAAGAGGTTTTTTAGAATTAACAGTCATGTAACTTATA
ATCATCAGGAGGCAGCCAAGTACGAGAACCATACTGAAAACGCCTTGTTATTGTATATGG
CATGTACGCATGCCTCTAATCCAGTGTATGCTACTATGAAAATACGCATCTATTTCTATG
ATTCAATATC------AAATTAATAAAATTT-ATATTTTATATCATGAGTTTCTGTTACA
TTTATTGTGTTTTCAAGTACATCATACAATACATGATCAACTGCTCTGATTACATTGTTA
ATTGAAATTACACCAATACTATCTAAATACTTAAGAACT-TGATGTCTAAATACTTTTAA
--GAAACGACCAGTCTGAGGCTGTA-ATGTCGTCCAAATTCGGAAGTTGAGAAAACATTT
GTGAATCCCCAATACCTTCCTGATGTTGTGGTTGAATCTTATCTGAATGGAAATGATGTC
GTGGTTCATTAGAAATGGCCTCTGGCTGT-GTTCTGTTATCTTGAAATAGAGGGGATTGT
TTATCTCCCAGATAAAAACGCCATTCTCTGCCTGAGGAGCAGTGATGAGTTCCCCTGTGC
GTGAATCCATGATTGTTGCAGTTGAGGTGTTGGTAGTATGAGCAGCCACAGTCTAGGTCT
ATACGCTTACGCCTTATTGGTTTCTTCTTGGCTATCTTGTGTTGGACCTTGATTGATACT
TGCGAACAGTGGCTCGTAGAGGGTGACGAAGGTTGCATTCTTGAGAGCCCAATTTTTCAA
GGATATGTTTTTTTCTTCGTCTAGATATTCCCTATATGAGGAGGTAGGTCCTGGATTGCA
GAGGAAGATAGTGGGAATTCCCCCTTTAATTTGAATGGGCTTCCCGTACTTTGTGTTGCT
TTGCCAGTCCCTCTGGGCCCCCATGAATTCTTTGAAGTGCTT------TAAATAATGCGG
GTCTACGTCATCAATGACGTTGTACCATGCATCATTACTGTACACCTTTGGGCTTAGGTC
TAGATGTCCACATAAATAATTATGTGGGCCTAGAGACCTGGCCCACATTGTTTTGCCTGT
TCTGCTATCACCCTCAATGACAATACTATTAGGTCTCC------------------ATGG
CCGCGCAGCGG---AAGACACGACGTTCTCGGACACCCATACTTCA---AGTTCATCTGG
AACTTGATTAAAAGATGAAGATAAAAAGGGAGAAATATAAGGAGCC--GGAGGCTCCTGA
AAAATTCTATCTAAATTACTATTTAAATTATGAAATTGTAAAATATAATCTTTCGGTATT
AATTCTTTAATGATTCTAAGAGC--CTCTGACTTACTGCCTGAGTTAAGAGCTGCGGCGT
AAGCGTCA-TTGGCTGACTGCTGACCCCCACGTGCAGATCGTCCGTCGATCTGAAACTCA
CCCCAGTCGACGGTGTCTCCGTCCTTATCGACATAAGACTTGACGTCTGAACTGGATTTA
GCTCCCTGAATGTTTGGATGGAAATGTGCTGCCCTGCTTGGGG-ATACCAGGTCGAAGAA
TCGCTGATTTTGGCACTTGAATTTCCCTT-CAAATTGGATAAGCACATGGAGATGTGGTT
CCCCATTCTCGTGGAGTTCTCTGCAA-ACTTTGATGTATTTTTTATTTGTTGGGGT--TT
CTAGGTTTTTTAATTGGGAAAGTGCTTCTTCTTTCGTTAAGGAGCACTTAGGATATGTGA
GGAAATAATTTTTGCAATTTATTTGGAAGCGCTTAGGGGGAGCCAT----ATGGTC--AA
TGAGTACCGATTGACCAA-GATTTTT----ACACTTATCCCTGGTGTATCGGT-ACTCAA
TATATAG--GGAGTACCAAATGGCATATTGGTAATTTTGTAAAAGTAC--AATGCAATT-
CAAAATTCAAAATTCAAAAATCAAATCATT-AAAGC-GGCCATCCGTA--TAATATT
>AB110218_TYLCV_[Sz:Israel]                   
-----------------------ACCGGATGGCCGCGCC-TTTTCCTTTTATG---TGGT
CCCCATGAAGGTTCC-ACAGACG--TCACTGTCAACCAATCAAATTGCATCCTTAAACGT
TAGATAAGTGTGCATTT-------GTCTTTATAT-ACTTGC-TCCCCAA-----------
-GTAGTTT---GTCTTGCAATATGTGGGATCC------ACTTCTAAATGAATTTCCTGAA
TCTGTTCACGGATTTCGTTGTATGTTAGCTATTAAATATTTGCAGTCCGTTGAGGAAACT
TACGAGCCCAATACATTGGGCCACGATTTAATTAGGGATCTTATATCTGTTGTAAGGGCC
CGTGACTATGTCGAAGCGACCAGGCGATATAATCATTTCCACGCCCGCCTCGAAGGTTCG
CCGAAGGCTGAACTTCGACAGCCCATACAGCAGCCGTGCTGCTGTCCCCATTGTCCAAGG
CA---CAAACAAGCGACGATCATGGACGTACAGGCCCATGTACCGGAAGCCCAGAATATA
CAGAATGTATCGAAGCCCTGATGTTCCCCGTGGATGTGAAGGCCCATGTAAAGTACAGTC
TTATGAGCAACGGGATGATATTAAGCATACTGGTATTGTTCGTTGTGTTAGTGATGTTAC
TCGTGGATCTGGAATTACTCACAGAGTGGGTAAGAGGTTCTGTGTTAAATCGATATATTT
TTTAGGTAAAGTCTGGATGGATGAAAATATCAAGAAGCAGAACCACACTAATCAGGTCAT
GTTCTTCTTGGTCCGTGATAG----------AAGGCCCTATGGAAACAGCCCAATGGATT
TTGGACAGGTTTTTAATATGTTCGATAATGAGCCCAGTACCGCAACAGTGAAGAATGATT
TGCGGGATAGGTTTCAAGTGATGAGGAAATTTCATGCTACAGTTATTGGTGGTCCCTCTG
GAATGAAGGAACAGGCATTAGTTAAGAGATTTTTTAGAATTAACAGTCATGTAACTTATA
ATCATCAGGAGGCAGCCAAGTACGATAACCATACTGAAAACGCCTTGTTATTGTATATGG
CATGTACGCATGCCTCTAATCCAGTGTATGCAACTATGAAAATACGCATCTATTTCTATG
ATTCAATATC------AAATTAATAAAATTT-ATATTTTATATCATGAGTTTCTGTTACA
TTTATTGTGTTTTCAAGTACATCATACAATACATGATCAACTGCTCTGATTACATTGTTA
ATTGAAATTACACCAATACTATCTAAATACTTAAGAACT-TGATGTCTAAATACTCTTAA
--GAAACGACCAGTCTGAGGCTGTA-ATGTCGTCCAAATTCGGAAGTTGAGAAAACATTT
GTGAATCCCCAATACCTTCCTGATGTTGTGGTTGAATCTTATCTGAATGGAAATGATGTC
GTGGTTCATTAGAAATGGCCTCTGGCTGT-GTTCTGTTATCTTGAAATAGAGGGGATTGT
TTATCTCCCAGATAAAAACGCCATTCTCTGCCTGAGGAGCAGTGATGAGTTCCCCTGTGC
GTGAATCCATGATTGTTGCAGTTGAGGTGGAGGTAGTATGAGCAGCCACAGTCTAGGTCT
ACACGCTTACGCCTTATTGGTTTCTTCTTGGCTATCTTGTGTTGGACCTTGATTGATACT
TGCGAACAGTGGCTCGTAGAGGGTGACGAAGGTTGCATTCTTGAGAGCCCAATTTTTCAA
GGATATGTTTTTTTCTTCGTCTAGATATTCCCTATATGAGGAGGTAGGTCCTGGATTGCA
GAGGAAGATAGTGGGAATTCCCCCTTTAATTTGAATGGGCTTCCCGTACTTTGTGTTGCT
TTGCCAGTCCCTCTGGGCCCCCATGAATTCCTTGAAGTGCTT------TAAATAATGCGG
GTCTACGTCATCAATGACGTTGTACCATGCATCATTACTGTACACCTTTGGGCTTAGGTC
TAGATGTCCACATAAATAATTATGTGGGCCTAGAGACCTGGCCCACATTGTTTTGCCTGT
TCTGCTATCACCCTCAATGACAATACTATTAGGTCTCC------------------ATGG
CCGCGCAGCGG---AAGACACGACGTTCTCGGACACCCATACTTCA---AGTTCATCTGG
AACTTGATTAAAAGATGAAGATAAAAAGGGGGAAATATAAGGAGCC--GGAGGCTCCTGA
AAAATTCTATCTAAATTACTATTTAAATTATGAAATTGTAAAATATAATCTTTCGGTATT
AATTCTTTAATGATTCTAAGAGC--CTCTGACTTACTGCCTGAGTTAAGAGCTGCGGCGT
AAGCGTCA-TTGGCTGACTGCTGACCCCCACGTGCAGATCGTCCGTCGATCTGAAACTCA
CCCCAGTCGACGGTGTTTCCGTCCTTATCGACATAAGACTTGACGTCTGAACTGGATTTA
GCTCCCTGAATGTTTGGATGGAAATGTGCTGCCCTGCTTGGGG-ATACCAGGTCGAAGAA
TCGCTGATTTTGGCACTTGAATTTCCCTT-CAAATTGGATAAGCACATGGAGATGTGGTT
CCCCATTCTCGTGGAGTTCTCTGCAA-ACTTTGATGTATTTTTTATTTGTGGGGGT--TT
CTAGGTTTTTTAATTGGGAAAGTGCTTCTTCTTTCGTTAAGGAGCACTTAGGATATGTGA
GGAAATAATTTTTGCAATTTATTTGGAAGCGCTTGGGAGGAGCCAT----ATGGTC--AA
TGAGTACCGATTGACCAA-GATTTTT----ACACTTATCCCTGGTGTATCGGT-ACTCAA
TATATAG--TGAGTACCAAATGGCATTTTGGTAATTTTGTAAAAGTAC--ATTGCAATT-
CAAAATTCAAAATTCAAAAATCAAATCATT-AAAGC-GGCCATCCGTA--TAATATT
>AB116632_TYLCV-Mild_[Yaizu:Japan]            
-----------------------ACCGGATGGCCGCGCC-TTTTCCTTTTATG---TGGT
CCCCATGAAGGTTCC-ACAGACG--TCACTGTCAACCAATCAAATTGCATCCTTAAACGT
TAGATAAGTGTGCATTT-------GTCTTTATAT-ACTTGC-TCCCCAA-----------
-GTAGTTT---GTCTTGCAATATGTGGGATCC------ACTTCTAAATGAATTTCCTGAA
TCTGTTCACGGATTTCGTTGTATGTTAGCTATTAAATATTTGCAGTCCGTTGAGGAAACT
TACGAGCCCAATACATTGGGCCACGATTTAATTAGGGATCTTATATCTGTTGTAAGGGCC
CGTGACTATGTCGAAGCGACCAGGCGATATAATCATTTCCACGCCCGCCTCGAAGGTTCG
CCGAAGGCTGAACTTCGACAGCCCATACAGCAGCCGTGCTGCTGTCCCCATTGTCCAAGG
CA---CAAACAAGCGACGATCATGGACGTACAGGCCCATGTACCGGAAGCCCAGAATATA
CAGAATGTATCGAAGTCCTGATATTCCCCGTGGATGTGAAGGCCCATGTAAAGTACAGTC
TTATGAGCAACGGGATGATATTAAGCATACTGGTATTGTTCGTTGTGTTAGTGATGTTAC
TCGTGGATCTGGAATTACTCACAGAGTGGGTAAGAGGTTCTGTGTTAAATCGATATACTT
TTTAGGTAAAGTCTGGATGGATGAAAATATCAAGAAGCAGAACCACACTAATCAGGTCAT
GTTCTTCTTGGTCCGTGATAG----------AAGGCCCTATGGAAACAGCCCAATGGATT
TTGGACAGGTTTTTAATATGTTCGATAATGAGCCCAGTACCGCAACAGTGAAGAATGATT
TGCGGGATAGGTTTCAAGTGATGAGGAAATTTCATGCTACAGTTATTGGTGGTCCCTCTG
GAATGAAGGAACAGGCATTAGTTAAGAGATTTTTTAGAATTAACAGTCATGTAACTTATA
ATCATCAGGAGGCAGCCAAGTACGATAACCATACTGAAAACGCCTTGTTATTGTATATGG
CATGTACGCATGCCTCTAATCCAGTGTATGCAACTATGAAAATACGCATCTATTTCTATG
ATTCAATATC------AAATTAATAAAATTT-ATATTTTATATCATGAGTTTCTGTTACA
TTTATTGTGTTTTCAAGTACATCATACAATACATGATCAACTGCTCTGATTACATTGTTA
ATTGAAATTACACCAATACTATCTAAATACTTAAGAACT-TGATGTCTAAATACTCTTAA
--GAAACGACCAGTCTGAGGCTGTA-ATGTCGTCCAAATTCGGAAGTTGAGAAAACATTT
GTGAATCCCCAATACCTTCCTGATGTTGTGGTTGAATCTTATCTGAATGGAAATGATGTC
GTGGTTCATTAGAAATGGCCTCTGGCTGT-GTTCTGTTATCTTGAAATAGAGGGGATTGT
TTATCTCCCAGATAAAAACGCCATTCTCTGCCTGAGGAGCAGTGATGAGTTCCCCTGTGC
GTGAATCCATGATTGTTGCAGTTGAGGTGGAGGTAGTATGAGCAGCCACAGTCTAGGTCT
ACACGCTTACGCCTTATTGGTTTCTTCTTGGCTATCTTGTGTTGGACCTTGATTGATACT
TGCGAACAGTGGCTCGTAGAGGGTGACGAAGGTTGCATTCTTGAGAGCCCAATTTTTCAA
GGATATGTTTTTTTCTTCGTCTAGATATTCCCTATATGAGGAGGTAGGTCCTGGATTGCA
GAGGAAGATAGTGGGAATTCCCCCTTTAATTTGAATGGGCTTCCCGTACTTTGTGTTGCT
TTGCCAGTCCCTCTGGGCCCCCATGAATTCCTTGAAGTGCTT------TAAATAATGCGG
GTCTACGTCATCAATGACGTTGTACCATGCATCATTACTGTACACCTTTGGGCTTAGGTC
TAGATGTCCACATAAATAATTATGTGGGCCTAGAGACCTGGCCCACATTGTTTTGCCTGT
TCTGCTATCACCCTCAATGACAATACTATTAGGTCTCC------------------ATGG
CCGCGCAGCGG---AAGACACGACGTTCTCGGACACCCATACTTCA---AGTTCATCTGG
AACTTGATTAAAAGATGAAGATAAAAAGGGAGAAATATAAGGAGCC--GGAGGCTCCTGA
AAAATTCTATCTAAATTACTATTTAAATTATGAAATTGTAAAATATAATCTTTCGGTATT
AATTCTTTAATGATTCTAAGAGC--CTCTGACTTACTGCCTGAGTTAAGAGCTGCGGCGT
AAGCGTCA-TTGGCTGACTGCTGACCCCCACGTGCAGATCGTCCGTCGATCTGAAACTCA
CCCCAGTCGACGGTGTTTCCGTCCTTATCGACATAAGACTTGACGTCTGAACTGGATTTA
GCTCCCTGAATGTTTGGATGGAAATGTGCTGCCCTGCTTGGGG-ATACCAGGTCGAAGAA
TCGCTGATTTTGGCACTTGAATTTCCCTT-CAAATTGGATAAGCACATGGAGATGTGGTT
CCCCATTCTCGTGGAGTTCTCTGCAA-ACTTTGATGTATTTTTTATTTGTGGGGGT--TT
CTAGGTTTTTTAATTGGGAAAGTGCTTCTTCTTTCGTTAAGGAGCACTTAGGATATGTGA
GGAAATAATTTTTGCAATTTATTTGGAAGCGCTTGGGAGGAACCAT----ATGGCC--AA
TGAGTACCGATTGACCAA-GATTTTT----ACACTTATCCCTGGTATATCGGT-ACTCAA
TATATAG--TGAGTACCAAATGGCATTTTGGTAATTTTGTAAAAGTAC--ATTGCAATT-
CAAAATTCAAAATTCAAAAATCAAATCATT-AAAGC-GGCCATCCGTA--TAATATT
>KF229723_TYLCV_[Tom-46:Oman]                 
-----------------------ACCGGATGGCCGCGCGATTTTTTTGTGGTC---CCCA
CCACACGTGGGTTCC-ACAGACG--TCACTGTCAACCAATCAAATTGCATCCTCAAACGT
TAGATAAGTGTACATTT-------GTCTTTATAT-ACTTGG-TCCCCAA-----------
-GTTTGTT---GTCTTGCAATATGTGGGATCC------ACTTCTTAATGAATTTCCTGAA
TCCGTTCACGGATTTCGTTGTATGTTAGCTATTAAATATTTGCAGGCCGTTGAGGAAACG
TATGAGCCCAACACTTTGGGCCACGATTTAATTAGGGATCTTATATCTGTTGTAAGGGCG
CGTGACTATGTCGAAGCGACCCGGCGATATAATCATTTCCACGCCCGTCTCGAAGGTTCG
CCGAAGGCTGAACTTCGACAGCCCCTACAGCAGCCGTGCTGCTGCCCCCATTGTCCAAGG
CA---TAAACAAGCGTCGATCATGGACGTACAGGCCCATGTACCGAAAGCCCAGAATATA
CAGAATGTATCGAAGCCCTGATGTTCCCCGTGGATGTGAAGGCCCATGTAAAGTCCAGTC
TTATGAGCAACGGGATGATATTAAGCATACTGGTATTGTTCGTTGTGTTAGTGATGTTAC
TCGTGGATCTGGAATTACCCACAGAGTGGGTAAGAGGTTCTGTGTTAAATCGATATATTT
TTTAGGTAAAGTCTGGATGGATGAAAATATCAAGAAGCAGAATCACACTAATCAGGTCAT
GTTCTTTTTGGTCCGTGATAG----------AAGGCCCTATGGAAGCAGCCCAATGGATT
TTGGACAGGTTTTTAATATGTTCGATAATGAGCCTAGTACCGCAACCGTGAAGAATGACC
TTCGGGATAGGTTTCAAGTGATGAGGAAATTTCATGCTACAGTTATTGGTGGGCCCTCTG
GAATGAAGGAACAGGCTTTAGTTAAGAGATTTTTTAGAATTAACAGTCATGTAACTTATA
ATCATCAAGAAGGAGCCAAGTACGAGAATCATACTGAAAACGCCTTGTTGTTGTATATGG
CATGTACACATGCCTCTAATCCAGTGTATGCAACTATGAAAATACGTATCTATTTCTATG
ATTCAATATC------AAATTAATAAAATTT-ATATTTTATATCATGAGTTTCTGTTACA
TTTATTGTGTTTTCAAGTACATCATACAATACATGATCAACTGCTCTGATTACATTGTTT
ATGGAAATTACACCTAAAGTATCTAAATATTTAAGAACT-TGATATCTAAATACTCTTAA
--GAAACGACCAGTCTGAGGCCGTA-AGGTCGTCCAGAGTTGGAAGTTGAGATAACATTT
GTGAATCCCCAGTACCTTCCTGATGTTGTGATTGAATCTTATCTGTATTGAAATGATGTC
GTGGCTCATTAGAAATGGCCTCTCGTCGT-GGTTGGTGATCTTGAAATACAGGGGATTTT
CTATCTCCCATATAAAAACGCCATTCTGGGCTTGATGAGCAGTGATGAGTTCCCCGGTGC
GTGAATCCATGATTGATGCAGTTGATGTGGAGGTAATATGAGCATCCGCAGTCGAGGTCT
ATGCGCTTACGTCTGACTGGCTTAGTCTTCGCTATGCGGTGTTGGATTTTGATTGGCACT
TGAGAACAGTGGCTCGTAGAGGGTGACGAAGGTTGCATTCTTGAGAGCCCAATTTTTTAA
GGATATGTTTTTTTCTTCGTCTAGATATTCCCTATATGAGGAGGTAGGTCCTGGATTGCA
GAGAAAGATAGTGGGAATTCCCCCTTTAATTTGAATGGGTTTCCCGTATTTTGTGTTGCT
TTGCCAGTCCCTCTGGGCCCCCATTAATTCCTTGAAGTGCTT------TAAATAATGCGG
GTTTACGTCATCAATGACGTTAAACCACGCATCATTACTGTATACCTTTGGACTTAGGTC
TAGATGTCCACATAAATAATTATGTGGGCCCAGAGACCTGGCCCACATTGTTTTGCCTGT
TCTGCTATCACCCTCGATGACAATACTATTAGGTCTCC------------------ATGG
CCGCGCAGCGG---AAGACATGACGTTCTCTGACACCCATACTTCA---AGTTCCTCTGG
AACTTGATTAAAAGAAGAAGATAAAAATGGAGAAATATAAGGAGCC--GGAGGCTCCTGA
AAAATCCTATCTAAATTACTATTTAAATTATGAAATTGGAGTAGAAAGTCTCTTGGGGCT
TTCTCCTTCAGTATATTGAGGGC--CTGAGCTTTGGACCCTGCGTTGATTGCCTCGGCAT
ATGCGTCG-TTTGCAGATTGGCAACCTCCTCTAACTGATCTTCCATCGACCTGGAAAACT
CCATGATCAAGGATGTCTCCGTCTTTCTCCATGTAGGTTTTGACATCGCTTGAGCTTTTA
GCTCCCTGAATGTTCGGATGGAAATGTGCTGACCTGGTTGGGG-AGGTGAGGTCGAAGAA
TCTATTGTTTTTGCACTGGAACTTTCCTT-CGAATTGGATGAGAACATGCAAGTGAGGAG
TCCCATCTTCGTGAAGCTCTCTGCAG-ATTCTAATGAATTTTTTGGAAGTGGGTGT--TT
GGATATTTAATAATTGGGAAAGTGCTTCCTCTTTAGTAAGAGAGCACTTGGGATAAGTGA
GAAAATAATTTTTGGCATTTATTTTAAACCGATTGGGGGCTGCCAT----GCTGACTTAG
TCAATCGGTGTCTCTCAA-TTTGCT-----CTATGTATC---GGTGTACTGGA-GTCCTA
TATATATG-GAGAC-TCTAATGGCATTTTGGTAATTTGGTAAAAGTGC--ATTGCAATT-
CAAAATTCAAAATTCAAAAATGAAATCATTTAAAGC-GGCCATCCGTA--TAATATT
>AJ223505_TYLCV_[Cuba]                        
-----------------------ACCGGATGGCCGCGCC-TTTTCCTGTTATG---TGGT
CCCCACGAGGGTTAC-ACAGACG--TCACTGTCAACCAATCAAATTGCATCCTCAAACGT
TAGATAAGTGTTCATTT-------GTCTTTATAT-ACTTGG-TCCCCAA-----------
-GTATTTT---GTCTTGCAATATGTGGGACCC------ACTTCTAAATGAATTTCCTGAA
TCTGTTCACGGATTTCGTTGTATGTTAGCTATTAAATATTTGCAGTCCGTTGAGGAAACT
TACGAGCCCAATACATTGGGCCACGATTTAATTAGGGATCTTATATCTGTTGTAAGGGCC
CGTGACTATGTCGAAGCGACCAGGCGATATAATCATTTCCACGCCCGTCTCGAAGGTTCG
CCGAAGGCTGAACTTCGACAGCCCATACAGCAACCGTGCTGCTGTCCCCATTGTCCAAGG
CA---CAAACAAGCGACGATCATGGACGTACAGGCCCATGTACCGAAAGCCCAGAATATA
CAGAATGTATCGAAGCCCTGATGTTCCCCGTGGATGTGAAGGCCCATGTAAAGTCCAGTC
TTATGAGCAGCGGGATGATATTAAGCACACTGGTATTGTTCGTTGTGTTAGTGATGTTAC
TCGTGGATCTGGAATTACTCACAGAGTCGGTAAGAGGTTCTGTGTTAAATCGATATATTT
TTTAGGTAAAGTCTGGATGGATGAAAATATTAAGAAGCAGAATCACACTAATCAGGTCAT
GTTCTTTTTGGTCCGTGATAG----------AAGGCCCTATGGAAGCAGTCCAATGGATT
TTGGACAGGTTTTTAATATGTTCGATAATGAGCCCAGTACCGCAACTGTGAAGAATGATT
TGCGTGATAGGTTTCAAGTGATGAGGAAATTTCATGCTACAGTTATTGGTGGGCCCTCTG
GAATGAAGGAACAGGCATTAGTTAAGAGATTTTTTAAAATTAACAGTCATGTAACTTATA
ATCACCAGGAGGCAGCCAAGTACGAGAACCATACTGAAAACGCCTTGTTATTGTATATGG
CATGTACGCATGCCTCTAATCCAGTGTATGCAACTATGAAAATACGCATCTATTTCTATG
ATTCAATATC------AAATTAATAAAATTT-ATATTTTATATCATGAGTTTCTGTTACA
TTTATTGTGTTTTCAAGTACATCATACAATACATGATCCACTGCTCTGATTACATTGTTA
ATGGAAATTATACCAAGACTATCTAAATACTTAAGAACT-TCATATCTAAATACTCTTAA
--GAAACGACCAGTCTGAGGCTGTA-ATGTCGTCCAAATTCGGAAGTTGAGAAAACATTT
GTGAATCCCCATTACCTTCCTGATGTTGTGGTTGAATCTTATCTGAATGGAAATGATGTC
GTGGTTCATTAGAAATGGCCTCTGGCTGT-GGTCTGTTATCTTGAAATAGAGGGGATTGT
TTATCTCCCAGATAAAAACGCCATTCTCTGCCTGAGGAGCAGTGATGAGTTCCCCTGTGC
GTGAATCCATGATTATTGCAGTTGAGGTGGAGGTAGTATGAGCAGCCACAGTCTAGGTCT
ACACGCTTACGCCTTATTGGTTTCTTCTTGGCTATCTTGTGTTGGACCTTGATTGATACT
TGCGAACAGTGGCTCGTAGAGGGTGACGAAGGTTGCATTCTTGAGAGCCCAATTTTTCAA
GGATATGTTTTTTTCTTCGTCTAGATATTCCCTATATGAGGAGGTAGGTCCTGGATTGCA
GAGGAAGATAGTGGGAATTCCCCCTTTAATTTGAATGGGCTTCCCGTACTTTGTGTTGCT
TTGCCAGTCCCTCTGGGCCCCCATGAATTCCTTGAAGTGCTT------TAAATAATGCGG
GTCTACGTCATCAATGACGTTGTACCACGCATCATTACTGTACACCTTTGGGCTTAGGTC
TAGATGTCCACATAAATAATTATGTTGGCCTAGAGACCTGGCCCACATTGTTTTGCCTGT
TCTGCTATCACCCTCAATGACAATACTTATGGGTCTCC------------------ATGG
CCGCGCAGCGG---AATACACGACGTTCTCGGCGACCCACTCTTCA---AGTTCATCTGG
AACTTGATTAAAAGAAGAAGAAAGAAATGGAGAAACATAAACTTCT--AAAGGAGGACTA
AAAATCCTATCTAAATTTGAACTTAAATTATGAAATTGTAAAATATAGTCCTTTGGGGCC
TTTTCTTTTAATATATTGAGGGC--CTCGGATTTACTGCTTGAATTGAGTGCTTCGGCAT
ATGCGTCG-TTGGCAGATTGCTGACCTCCTCTAGCTGATCTGCCATCGATTTGGAAAACT
CCAAAATCAATGAAGTCTCCGTCTTTCTCCACGTAGGTCTTGACATCTGTTGAGCTCTTA
GCTGCCTGAATGTTTGGATGGAAATGTGCTGACCTGTTTGGGG-ATACCAGGTCGAAGAA
CCGTTGGTTCTTACATTGGTATTTGCCTT-CGAATTGGATAAGCACATGGAGATGTGGTT
CCCCATTCTCGTGGAATTCTCTGCAA-ACTTTGATGTATTTTTTATTTGTTGGGGT--TT
CTATGTTTTTTAATTGGGAAAGTGCTTCCTCTTTAGAGAGAGAACAATTGGGATATGTTA
GGAAATAATTTTTGGCATATATTTTAAATAAACGAGG------CAT----GTTGA---AA
TGAATCGGTGTCCCTCAA-AGCTCT-----ATGGCAATC---GGTGTATCGGT-GTCTTA
CTTATACC-TGGACACCTAATGGCTATTTGGTAATTTCATAAATGGTC--ATTGCAATT-
CAAAATTCAAAATTCAAAAATCAAATCATT-AAAGC-GGTCATCCGTA--TAATATT
>AF024715_TYLCV_[Dominican_Republic]          
-----------------------ACCGGATGGCCGCGCC-TTTTCCTTTTATG---TGGT
CCCCACGAGGGTTAC-ACAGACG--TCACTGTCAACCAATCAAATTGCATCCTCAAACGT
TAGATAAGTGTTCATTT-------GTCTTTATAT-ACTTGG-TCCCCAA-----------
-GTATTTT---GTCTTGCAATATGTGGGACCC------ACTTCTAAATGAATTTCCTGAA
TCTGTTCACGGATTTCGTTGTATGTTAGCTATTAAATATTTGCAGTCCGTTGAGGAAACT
TACGAGCCCAATACATTGGGCCACGATTTAATTAGGGATCTTATATCTGTTGTAAGGGCC
CGTGACTATGTCGAAGCGACCAGGCGATATAATCATTTCCACGCCCGTCTCGAAGGTTCG
CCGAAGGCTGAACTTCGACAGCCCATACAGCAACCGTGCTGCTGTCCCCATTGTCCAAGG
CA---CAAACAAGCGACGATCATGGACGTACAGGCCCATGTACCGAAAGCCCAGAATATA
CAGAATGTATCGAAGCCCTGATGTTCCCCGTGGATGTGAAGGCCCATGTAAAGTCCAGTC
TTATGAGCAGCGGGATGATATTAAGCACACTGGTGTTGTTCGTTGTGTTAGTGATGTTAC
TCGTGGATCTGGAATTACTCACAGAGTCGGTAAGAGGTTCTGTGTTAAATCGATATATTT
TTTAGGTAAAGTCTGGATGGATGAAAATATCAAGAAGCAGAATCACACTAATCAGGTCAT
GTTCTTTTTGGTCCGTGATAG----------AAGGCCCTATGGAAGCAGTCCAATGGATT
TTGGACAGGTTTTTAATATGTTCGATAATGAGCCCAGTACCGCAACTGTGAAGAATGATT
TGCGTGATAGGTTTCAAGTGATGAGGAAATTTCATGCTACAGTTATTGGTGGGCCCTCTG
GAATGAAGGAACAGGCATTAGTTAAGAGATTTTTTAAAATTAACAGTCATGTAACTTATA
ATCATCAGGAGGCAGCCAAGTACGAGAACCATACTGAAAACGCCTTGTTATTGTATATGG
CATGTACGCATGCCTCTAATCCAGTGTATGCAACTATGAAAATACGCATCTATTTCTATG
ATTCAATATC------AAATTAATAAAATTT-ATATTTTATATCATGAGTTTCTGTTACA
TTTATTGTGTTTTCAAGTACATCATACAATACATGATCCACTGCTCTGATTACATTGTTA
ATGGAAATTACACCAAGACTATCTAAATACTTAAGAACT-TCATATCTAGATACTCTTAA
--GAAACGACCAGTCTGAGGCTGTA-ATGTCGTCCAAATTCGGAAGTTGAGAAAACATTT
GTGAATCCCCATTACCTTCCTGATGTTGTGGTTGAATCTTATCTGAATGGAAATGATGTC
GTGGTTCATTAGAAATGGCCTCTGGCTGT-GGTCTGTTATCTTGAAATAGAGGGGATTGT
TTATCTCCCAGATAAAAACGCCATTCTCTGCCTGAGGAGCAGTGATGAGTTCCCCTGTGC
GTGAATCCATGATTATTGCAGTTGAGGTGGAGGTAGTATGAGCAGCCACAGTCTAGGTCT
ACACGCTTACGCCTTATTGGTTTCTTCTTGGCTATCTTGTGTTGGACCTTGATTGATACT
TGCGAACAGTGGCTCGTAGAGGGTGACGAAGGTTGCATTCTTGAGAGCCCAATTTTTCAA
GGATATGTTTTTTTCTTCGTCTAGATATTCCCTATATGAGGAGGTAGGTCCTGGATTGCA
GAGGAAGATAGTGGGAATTCCCCCTTTAATTTGAATGGGCTTCCCGTACTTTGTGTTGCT
TTGCCAGTCCATCTGGGCCCCCATGAATTCCTTGAAGTGCTT------TAAATAGTGCGG
GTCTACGTCATCAATGACGTTGTACCACGCATCATTACTGTACACCTTTGGGCTTAGGTC
TAGATGTCCACATAAATAATTATGTGGGCCTAAAGACCTGGCCCACATTGTTTTGCCTGT
TCTGCTATCACCCTCAATGACAATACTTATGGGTCTCC------------------ATGG
CCGCGCAGCGG---AATACACGACATTCTCGGCGACCCACTCTTCA---AGTTCATCTGG
AACTTGATTAAAAGAAGAAGAAAGAAATGGAGAAACATAAACTTCT--AAAGGAGGATTA
AAAATCCTATCTAAATTTGAACTTAAATTATGAAATTGTAAAATATAGTCCTTTGGGGCC
TTTTCTTTTAATATATTGAGGGC--CTCGGATTTACTGCCTGAATTGAGTGCTTCGGCAT
ATGCGTCG-TTGGCAGATTGCTGACCTCCTCTAGCTGATCTGCCATCGATTTGGAAAACT
CCAAAATCAATGAAGTCTCCGTCTTTCTCCACGTAGGTCTTGACATCTGTTGAGCTCTTA
GCTGCCTGAATGTTTGGATGGAAATGTGCTGACCTGTTTGGGG-ATACCAGGTCGAAGAA
CCGTTGGTTCTTACATTGGTATTTGCCTT-CGAATTGGATAAGCACATGGAGATGTGGTT
CCCCATTCTCGTGGAATTCTCTGCAA-ACTTTGATGTATTTTTTATTTGTTGGGGT--TT
CTATGTTTTTTAATTGGGAAAGTGCTTCCTCTTTAGAGAGAGAACAATTGGGATATGTTA
GGAAATAATTTTTGGCATATATTTTAAATAAACGAGG------CAT----GTTGA---AA
TGAATCGGTGTCCCTCAA-AGCTCT-----ATGGCAATC---GGTGTATCGGT-GTCTTA
CTTATACC-TGGACACCTAATGGCTATTTGGTAATTTCATAAATGTTC--ATTGCAATT-
CAAAATTCAAAATTCAAAAATCAAATCATT-AAAGC-GGTCATCCGTA--TAATATT
>AY134494_TYLCV_[Puerto_Rico]                 
-----------------------ACCGGATGGCCGCGCC-TTTTCCTTTTATA---TGGT
CCCCACGAGGATTAC-ACAGACG--TCACTGTCAACCAATCAAATTGCATCATCAAACGT
TATATAAGGGTTCATTT-------GTCTTTATAT-ACTTGG-TCCCCAA-----------
-GTATTTT---GTCTTGCAATATGTGGGACCC------ACTTCTAAATGAATTTCCTGAA
TCTGTTCACGGATTTCGTTGTATGTTAGCTATTAAATATTTGCAGTCCGTTGAGGAAACT
TACGAGCCCAATACATTGGGCCACGATTTAATTAGGGATCTTATATCTGTTGTAAGAGCC
CGTGACTATGTTGAAGCGACCAGGCGATATAATCATTTCCACGCCCGTCTCGAAGGTTCG
CCGAAGGCTGAACTTCGACAGCCCATACAGCAACCGTGCTGCTGTCCCCATTGTCCAAGG
CA---CAAACAAGCGACGATCATGGACGTACAGGCCCATGTACCGAAAGCCCAGAATATA
CAGAATGTATCGAAGCCCTGATGTTCCCCGTGGATGTGAAGGCCCATGTAAAGTCCAGTC
TTATGAGCAGCGGGATGATATTAAGCACACTGGTGTTGTTCGTTGTGTTAGTGATGTTAC
TCGTGGATCTGGAATTACTCATAGAGTCGGTAAAAGGTTCTGTGTTAAATCGATATATTT
TTTAGGTAAAGTCTGGATGGATGAAAATATCAAGAAGCAGAATCACACTAATCAGGTCAT
GTTCTTTTTGGTCCGTGATAG----------AAGGCCCTATGGAAGCAGTCCAATGGATT
TTGGACAGGTTTTTAATATGTTCGATAATGAGCCCAGTACCGCAACTGTGAAGAATGATT
TGCGTGATAGGTTTCAAGTGATGAGGAAATTTCATGCTACAGTTATTGGTGGGCCCTCTG
GAATGAAGGAACAGGCATTAGTTAAGAGATTTTTTAAAATTAACAGTCATGTAACTTATA
ATCATCAGGAGGCTGCCAAGTACGAGAACCATACTGAAAACGCCTTGTTATTGTATATGG
CATGTACGCATGCCTCTAATCCAGTGTATGCAACTATGAAAATACGCATCTATTTCTATG
ATTCAATATC------AAATTAATAAAATTT-ATATTTTATATCATGAGTTTCTGTTACA
TTTATTGTGTTTTCAAGTACATCATACAATACATGATCCACTGCTCTGATTACATTGTTA
ATGGAAATTACACCAAGACTATCTAAATACTTAAGAACT-TCATATCTAAATACTCTTAA
--GAAATGACCAGTCTGAGGCTGTA-ATGTCGTCCAAATTCGGAAGTTGAGAAAACATTT
GTGAATCCCCATTACCTTCCTGATGTTGTGGTTGAATCTTATCTGAATGGAAATGATGTC
GTGGTTCATTAGAAATGGCCTTTGGCTGT-GGTCTGTTATCTTGAAATAGAGGGGATTGT
TTATCTCCCAGATAAAAACGCCATTCTCTGCCTGAGGAGCAGTGATGAGTTCCCCTGTGC
GTGAATCCATGATTATTGCAGTTGAGGTGGAGGTAGTATGAGCAGCCACAGTCTAGGTCT
ACACGCTTACGCCTTATTGGTTTCTTCTTGGCTATCTTGTGTTGGACCTTGATTGATACT
TGCGAACAGTGGCTCGTAGAGGGTGACGAAGGTTGCATTCTTGAGAGCCCAATTTTTCAA
GGATATGTTTTTTTCTTCGTCTAGATATTCCCTATATGAGGAGGTAGGTCCTGGATTGCA
GAGGAAGATAGTGGGAATTCCCCCTTTAATTTGAATGGGCTTCCCGTACTTTGTGTTGCT
TTGCCAGTCCCTCTGGGCCCCCATGAATTCCTTGAAGTGCTT------TAAATAATGCGG
GTCTACGTCATCAATGACGTTGTACCACGCATCATTACTGTACACCTTTGGGCTTAGGTC
TAGATGTCCACATAAATAATTATGTGGGCCTAGAGACCTGGCCCACATTGTTTTGCCTGT
TCTGCTATTACCCTCAATGACAATACTTATGGGTCTCC------------------ATGG
CCGCGCAGCGG---AAGACACGACGTTCTCGGCGACCCACTCTTCA---AGTTCATCTGG
AACTTGATTAAAAGAAGAAGAAAGAAATGGAGAAACATAAACTTCT--AAAGGAGGACTA
AAAATCCTATCTAAATTTGAACTTAAATTATGAAATTGTAAAATATAGTCCTTTGGGGCC
TTTTCTTTTAATATATTGAGGGC--CTCGGATTTACTGCCTGAATTGAGTGCTTCGGCAT
ATGCGTCG-TTGGCAGATTGCTGACCTCCTCTAGCTGATCTGCCATCGATTTGGAAAACT
CCAAAATCAATGAAGTCTCCGTCTTTCTCCACGTAGGTCTTAACATCTGTTGAGCTCTTA
GCTGCCTGAATGTTTGGATGGAAATGTGCTGACCTGTTTGGGG-ATACCAGGTCGAAGAA
TCGTTGGTTCTTACATTGGTATTTGCCTT-CGAATTGGATAAGCACATGGAGATGTGGTT
CCCCATTCTCGTGGAATTCTCTGCAA-ACTTTGATGTATTTTTTATTTGTTGGGGT--TT
CTATATTTTTTAATTGGGAAAGTGCTTCCTCTTTAGAGAGAGAACAATTGGGATATGTTA
GGAAATAATTTTTGGCATATATTTTAAATAAACGAGG------CAT----GTTGA---AA
TGAATCGGTGTCCCTCAA-AGCTCT-----ATGGCAATC---GGTGTATCGGT-GTCTTA
CTTATACC-TGGATACCTAATGGCTATTTGGTAATTTCATAAATGTTC--ATTGCAATT-
CAAAATTCAAAATTCAAAAATCAAATCATT-AAAGC-GGTCATCCGTA--TAATATT
>AY594174_TYLCV_[Egypt]                       
-----------------------ACCGGATGGCCGCGCC-TTTTCCTTTTATG---TGGT
CCCCACGAGGGTTAC-ACAGACG--TCACTGTCAACCAATCAAATTGCATCCTCAAACGT
TAGATAAGTGTGCATTT-------GTCTTTATAT-ACTTGG-TCCCCAA-----------
-GTTTTTT---GTCTTGCAATATGTGGGACCC------ACTTCTTAATGAATTTCCTGAA
TCTGTTCACGGATTTCGTTGTATGTTAGCTATTAAATATTTGCAGTCCGTTGAGGAAACT
TACGAGCCCAATACATTGGGCCACGATTTAATTAGGGATCTTATATCTGTTGTAAGGGCC
CGTGACTATGTCGAAGCGACCAGGCGATATAATCATTTCCACGCCCGTCTCGAAGGTTCG
CCGAAGGCTGAACTTCGACAGCCCATACAGCAGCCGTGCTGCTGTCCCCATTGTCCAAGG
CA---CAAACAAGCGACGATCATGGACGTACAGGCCCATGTACCGAAAGCCCAGAATATA
CAGAATGTATCGAAGCCCTGATGTTCCTCGTGGATGTGAAGGCCCATGTAAAGTCCAGTC
TTATGAGCAACGGGATGATATTAAGCATACTGGTATTGTTCGTTGTGTTAGTGATGTTAC
TCGTGGATCTGGAATTACTCACAGAGTGGGTAAGAGGTTCTGTGTTAAATCGATATATTT
TTTAGGTAAAGTCTGGATGGATGAAAATATCAAGAAGCAGAATCACACTAATCAGGTCAT
GTTCTTCTTGGTCCGTGATAG----------AAGGCCCTATGGAAGCAGCCCAATGGATT
TTGGACAGGTTTTTAATATGTTCGATAATGAGCCCAGTACCGCAACCGTGAAGAATGATT
TGCGGGATAGGTTTCAAGTGATGAGGAAATTTCATGCTACAGTTATTGGTGGGCCCTCTG
GAATGAAGGAACAGGCATTAGTTAAGAGATTTTTTAAAATTAACAGTCATGTAACTTATA
ATCATCAGGAGGCAGCCAAGTACGAGAACCATACTGAAAACGCCTTGTTATTGTATATGG
CATGTACGCATGCCTCTAATCCAGTGTATGCAACTATGAAAATACGCATCTATTTCTATG
ATTCAATATC------AAATTAATAAAATTT-ATATTTTATATCATGAGTTTCTGTTACA
TTTATTGTGTTTTCAAGTACATCATACAATACATGATCCACTGCTCTGATTACATTGTTA
ATGGAAATTACACCAAGACTATCTAAATACTTAAGAACT-CCATATCTAAATACTCTTAA
--GAAACGACCAGTCTGAGGCTGTA-ATGTCGTCCAAATTCGGAAGTTGAGAAAACATTT
GTGAATCCCCATTACCTTCCTGATGTTGTGGTTGAATCTTATCTGAATGGAAATGATGTC
GTGGTTCATTAGAAATGGCCTCTGACTGT-GTTCTGTTATCTTGAAATAGAGGGGATTGT
TTATCTCCCAGATAAAAACGCCATTCTCTGCCTGAGGAGCAGTGATGAGTTCCCCTGTGC
GTGAATCCATGATTATTGCAGTTGAGGTGGAGGTAGTATGAGCATCCACAGTCTAGGTCT
ACACGCTTACGCCTTATTGGTTTCTTCTTGGCTATCTTGTGTTGGACCTTGATTGATACT
TGCGAACAGTGGCTCGTAGAGGGTGACGAAGGTTGCATTCTTGAGAGCCCAATTTTTCAA
GGATATGTTTTTTTCTTCGTCTAGATATTCCCTATATGAGGAGGTAGGTCCTGGATTGCA
GAGGAAGATAGTGGGAATTCCCCCTTTAATTTGAATGGGCTTCCCGTACTTTGTGTTGCT
TTGCCAGTCCCTCTGGGCCCCCATGAATTCCTTTAAGTGTTT------TAAATAATGCGG
GTCTACGTCATCAATGACGTTATACCACGCATCATTACTGTACACCTTTGGGCTTAGGTC
TAGATGTCCACATAAATAATTATGTGGGCCTAGAGACCTGGCCCACATTGTTTTGCCTGT
TCTGCTATCACCCTCAATGACAATACTTATGGGTCTCC------------------ATGG
CCGCGCAGCGG---AATACACGACGTTCTCGGCGACCCACTCTTCA---AGTTCATCTGG
AACTTGATTAAAAGAAGAAGAAAGAAATGGAGAAACATAAACTTCT--AAAGGAGGACTA
AAAATCCTATCTAAATTTGAACTTAAATTATGAAATTGTAAAATATAGTCCTTTGGGGCC
TTCTCTTTTAATATATTGAGGGC--CTCGGATATACTGCCTGAATTGAGTGCTTCGGCAT
ATGCGTCG-TTGGCAGATTGCTGACCTCCTCTAGCTGATCTGCCATCGATTTGGAAAACT
CCAAAATCAATGAAGTCTCCGTCTTTCTCCACGTAGGTCTTGACATCTGTTGAGCTCTTA
GCTGCCTGAATGTTCGGATGGAAATGTGCTGACCTGTTTGGGG-ATACCAGGTCGAAGAA
CCGTTGGTTCTTACATTGGTATTTTCCTT-CGAATTGGATAAGCACATGGAGATGTGGTT
CCCCATTCTCGTGGAGTTCTCTGCAA-ACTTTGATGTATTTTTTATTTGTTGGGGT--TT
CTATGTTTTTTAATTGGGAAAGTGCTTCCTCTTTAGAGAGAGAACAATTGGGATATGTTA
GGAAATAATTTTTGGCATATATTTTAAATAAACGAGG------CAT----GTTGA---AA
TGAATCGGTGTCCCTCAA-AGCTCT-----ATGGCAATC---GGTGTATCGGT-GTCTTA
CTTATACC-TGGACACCTAATGGCTATTTGGTAATTTCATAAATGTTC--ATTGCAATT-
CAAAATTCAAAATTCAAAAATCAAATCATT-AAAGC-GGCCATCCGTA--TAATATT
>DQ631892_TYLCV_[Culiacan-Mexico]             
-----------------------ACCGGATGGCCGCGCC-TTTTCTTTTTATG---TGGT
CCCCACGAGGGTTCC-ACAGACG--TCACTGTCAACCAATCAAATTGCATCCTCAAACGT
TAGATAAGTGTTCATTT-------GTCTTTATAT-ACTTGG-TCCCCAA-----------
-GTAGTTT---GTCTTGCATTATGTGGGATCC------ACTTCTAAATGAATTTCCTGAA
TCTGTTCACGGATTTCGTTGTATGTTAGCTATTAAATATTTGCAGTCCGTTGAGGAAACT
TACGAGCCCAATACATTGGGCCACGATTTAATTAGGGATCTTATATCTGTTGTAAGGGCC
CGTGACTATGTCGAAGCGACCAGGCGATATAATCATTTCCACGCCCGTCTCGAAGGTTCG
CCGAAGGCTGAACTTCGACAGCCCATACAGCAGCCGTGCTGCTGTCCCCATTGTCCAAGG
CA---CAAACAAGCGACGATCATGGACGTACAGGCCCATGTACCGGAAGCCCAGAATATA
CAGAATGTATCGAAGCCCTGATGTTCCTCGTGGATGTGAAGGCCCATGTAAAGTCCAGTC
TTATGAGCAACGGGATGATATTAAGCATACTGGTATTGTTCGTTGTGTTAGTGATGTTAC
TCGTGGATCTGGAATTACTCACAGAGTGGGTAAGAGGTTCTGTGTTAAATCGATATATTT
TTTAGGTAAAGTCTGGATGGATGAAAATATTAAGAAGCAGAATCACACTAATCAGGTCAT
GTTCTTCTTGGTTCGTGATAG----------AAGGCCTTATGGAAACAGCCCAATGGATT
TTGGACAGGTTTTTAATATGTTCGATAATGAGCCCAGTACCGCAACCGTGAAGAATGATT
TGCGGGATAGGTTTCAAGTGATGAGGAAATTTCATGCTACAGTTATTGGTGGGCCCTCTG
GAATGAAGGAACAGGCATTAGTTAAGAGATTTTTTAGAATTAACAGTCATGTAACTTATA
ATCATCAGGAGGCAGCCAAGTATGAGAACCATACTGAAAACGCCTTGTTATTGTATATGG
CATGTACGCATGCCTCTAATCCAGTGTATGCAACTATGAAAATACGCATCTATTTCTATG
ATTCAATATC------AAATTAATAAAATTT-ATATTTTATATCATGAGTTTCTGTTACA
TTTATTGTGTTTTCAAGTACATCATACAATACATGATCAACTGCTCTGATTACATTGTTA
ATTGAAATTACACCAAGACTATCTAAATACTTAAGAACT-TGATATCTAAATACTCTTAA
--GAAACGACCAGTCTGAGGCTGTA-ATGTCGTCCAAATTCGGAAGTTGAGAAAACATTT
GTGAATCCCCAATACCTTCCTGATGTTGTGGTTGAATCTTATCTGAATGGAAATGATGTC
GTGGTTCATTAAAAATGGCCTCTGGCTGT-GTTCTGTTATCTTGAAATAGAGGGGATTGT
TTATCTCCCAGATAAAAACGCCATTCTCTGCTTGAGGAGCAGTGATGAGTTCCCCTGTGC
GTGAATCCATGATTGTTGCAGTTGATGTGGAGGTAGTATGAGCAGCCACAGTCTAGGTCT
ACACGCTTACGCCTTATTGGTTTCTTCTTGGCTATCTTGTGTTGGACCTTGATTGATACT
TGCGAACAGTGGCTCGTAGAGGGTGACGAAGGTTGCATTCTTGAGAGCCCAATTTTTCAA
GGATATGTTTTTTTCTTCGTCTAGATATTCCCTATATGAGGAGGTAGGTCCTGGATTGCA
GAGGAAGATAGTGGGAATTCCCCCTTTAATTTGAATGGGCTTCCCGTACTTTGTGTTGCT
TTGCCAGTCCCTCTGGGCCCCCATGAATTCCTTGAAGTGCTT------TAAATAATGCGG
GTCTACGTCATCAATGACGTTGTACCACGCATCATTACTGTACACCTTTGGGCTTAGGTC
TAAATGTCCACATAAATAATTATGTGGGCCTAGAGACCTGGCCCACATTGTTTTGCCTGT
TCTGCTATCACCCTCAATGACAATACTTATGGGTCTCC------------------ATGG
CCGCGCAGCGG---AAGATACGACGTTCTCGGCGACCCACTCTTCA---AGTTCATCTGG
AACTTGATTAAAAGAAGAAGAAAGAAATGGAGAAACATAAACTTCT--AAAGGAGGACTA
AAAATCCTATCTAAATTTGAACTTAAATTATGAAATTGTAAAATATAGTCCTTTGGGGCC
TTCTCTTTTAATATATTGAGGGC--CTCGGATTTACTGCCTGAATTGAGTGCCTCGGCAT
ATGCGTCG-TTGGCAGATTGCTGACCTCCTCTAGCTGATCTGCCATCGATTTGGAAAACT
CCAAAATCAATGAAGTCTCCGTCTTTCTCCACGTAGGTCTTGACATCTGTTGAGCTCTTA
GCTGCCTGAATGTTCGGATGGAAATGTGCTGACCTGTTTGGGG-ATACCAGGTCGAAGAA
CCGTTGGTTCTTACATTGGTATTTGCCTT-CGAATTGGATAAGCACATGGAGATGTGGTT
CCCCATTCTCGTGGAGTTCTCTGCAA-ACTTTGATGTATTTTTTATTTGTTGGGGT--TT
CTAGGTTTTTTAATTGGGAAAGTGCTTCCTCTTTAGAGAGAGAACAATTGGGATATGTTA
GGAAATAATTTTTGGCATATATTTTAAATAAACGAGG------CAT----GTTGA---AA
TGAATTGGTGTCCCTCAA-AGCTCT-----ATGGCAATC---GGTGTATCGGT-GTCTTA
CTTATACC-TGGACACCAAATTGCTATTTGGTAATTTTGTAAAAGTAC--ATTGCAATT-
CAAAATTCAAAATTCAAAAATCAAATCATT-AAAGC-GGCCATCCGTA--TAATATT
>EF060196_TYLCV_[Moroccan]                    
-----------------------ACCGGATGGCCGCGCC-TTTTCCTTTTATG---TGGT
CCCCACGAGGGTTCC-ACAGACG--TCACTATCAACCAATCAAATTGCATACTCAAACGT
TAAATAAGTGTTCATTT-------GTCTTTATAT-ACTTGG-TCCCCAA-----------
-GTATTTT---GTCTTGCAATATGTGGGACCC------ACTTCTAAATGAATTTCCTGAA
TCTGTTCACGGATTTCGTTGTATGCTAGCTATTAAATATTTGCAGTCCGTTGAGGAAACT
TACGAGCCCAATACATTGGGCCACGATTTAATTAGGGATCTTATATCCGTTGTAAGGGCC
CGTGACTATGTCGAAGCGACCAGGCGATATAATCATTTCCACGCCCGTCTCGAAGGTTCG
CCGAACGCTGAACTTCGACAGCCCATACAGCAGCCGTGCTGCTGTCCCCATTGTCCAAGG
CA---CAAACAAGCGACGATCATGGACGTACAGGCCCATGTACCGAAAGCCCAAAATATA
CAGAATGTATCGAAGCCCTGATGTTCCCCGTGGATGTGAAGGCCCATGTAAAGTCCAGTC
TTATGAGCAACGGGATGATATTAAGCACACTGGTATTGTTCGTTGTGTTAGTGATGTTAC
TCGTGGATCTGGAATTACTCACAGAGTGGGTAAGAGGTTCTGTGTTAAATCGATATATTT
TTTAGGTAAAGTCTGGATGGATGAAAATATCAAGAAGCAGAATCACACTAATCAGGTCAT
GTTCTTTTTGGTCCGTGATAG----------AAGGCCCTATGGAAGCAGCCCAATGGATT
TTGGACAGGTTTTTAATATGTTCGATAATGAGCCCAGTACCGCAACCGTGAAGAATGATT
TGCGTGATAGGTTTCAAGTGATGAGAAAATTTCATGCAACAGTTATTGGTGGGCCCTCTG
GAATGAAGGAACAGGCATTAGTTAAGAGATTTTTTAAAATTAACAGTCATGTAACTTATA
ATCATCAGGAGGCAGCCAAGTACGAGAACCATACTGAAAACGCCTTGTTATTGTATATGG
CATGTACGCATGCCTCTAATCCAGTGTATGCAACTATGAAAATACGCATCTATTTCTATG
ATTCAATATC------AAATTAATAAAATTT-ATATTTTATATCATGAGTTTCTGTTACA
TTTATTGTGTTTTCAAGTACATCATACAATACATGATCAACTGCTCTGATTACATTGTTA
ATGGAAATTACACCAAGACTATCCAAATACTTAAGAACT-TCATATCTAAATACTCTTAA
--GAAATGACCAGTCTGAGGCTGAA-ATGGCCTCCAAATTCGGAAGTTGAGAAAACATTT
GTGAATCCCCATTACCTTCCTGATGTTGTGGTTGAATCTTATCTGAATGGAAATGATGTC
GTGGTTCATTAGAAATGGCCGCTGGCTGT-GTTCTGTTATCTTGAAATAGAGGGGATTGT
TTATCTCCCAAATAAAAACGCCATTCTCTGCCTGAGGAGCAGTGATGAGTTCCCCTGTGC
GTGAATCCATGATTGTTGCAGTTGAGGTGGAGGTAGTATGAGCAGCCACAGTCTAGGTCT
ACACGCTTACGCCTTATTGGTTTCTTCTTGGCTATCTTGTGTTGGACCTTGATTGATACT
TGCGAACAGTGGCTCGTAGAGGGTGACGAAGGTTGCATTCTTGAGCGCCCAATTTTTCAA
GGATATATTTTTTTCTTCGTCTAGATATTCCCTATATGAGGAGGTATGTCCTGGATTGCA
GAGGAAGATAGTGGGATTTCCCCCTTTAATTTGAATGGGCTTCCCGTACTTTGTGTTGCT
TTGCCAGTCCCTCTGGGCCCCCATGAATTCCTTGAAGTGCTT------TAAATAATGCGG
GTCTACGTCATCAATGACGTTGTACCACGCATCATTACTGTACACCTTTGGGCTTAGGTC
TAGATGTCCACATAAATAATTATGTGGGCCTAGAGACCTGGCCCACATTGTTTTGCCTGT
TCTGCTATCACCCTCAATTACAATACTTATGGGTCTCC------------------ATGG
CCGCGCAGCGG---AAGACACGACGTTCTCAGCGACCCACTCTTCA---AGTTCATCTGG
AACTTGATTAAAAGAAGAAGAAAGAAATGGAGAAACATAAACTTCT--AAAGGAGGACTA
AAAATCCTATCTAAATTTGAACTTAAATTATGAAATTGTAAAATATAGTCCTTTGGGGCC
TTCTCTTTTAATATATTGAGGGC--CTCGGATTTATTGCCTGAATTGAGTGCTTCGGCAT
ATGCGTCG-TTGGCAGATTGCTGACCTCCTCTAGCTGATCTGCCATCGATTTGGAAAACT
CCAAAATCAATGAAGTCTCCGTCTTTCTCCACGTAGGTCTTGACATCTGTTGAGCTCTTA
GCTCCCTGAATGTTTGGATGGAAATGTGCTGCCCTGCTTGGGG-ATACCAGGTCGAAGAA
CCGTTGGTTCTTACATTGGTATTTGCCTT-CGAATTGGATAAGCACATGGAGATGTGGTT
CCCCATTCTCGTGGAGTTCTCTGCAA-ACTTTGATGTATTTTTTATTTGTTGGGGT--TT
CTAGGTTTTTTAATTGGGAAAGTGCTTCCTCTTTAGAGAGAGAACAATTGGGATATGTTA
GGAAATAATTTTTGGCATATATTTTAAATAAACGAGG------CAT----GTTGA---AA
TGAATCGGTGTCCCTCAA-AGCTCT-----ATGGCAATC---GGTGTATTGGT-GTCTTA
TTTATACC-TGGACACCTAATGGCTATTTGGTAATTTCGTAAAAGTAC--ATTGCAATT-
CAAAATTCAAAATTCAAAAATCAAATCATT-AAAGC-GGCCATCCGTA--TAATATT
>EF523478_TYLCV_[Sinaloa]                     
-----------------------ACCGGATGGCCGCGCC-TTTTCTTTTTATG---TGGT
CCCCACAAGGGTTCC-ACAGACG--TCACTGTCAACCAATCAAATTGCATCCTCAAACGT
TAGATAAGTGTTCATTT-------GTCTTTATAT-ACTTGG-TCCCCAA-----------
-GTAGTTT---GTCTTGCACTATGTGGGATCC------ACTTCTAAATGAATTTCCTGAA
TCTGTTCACGGATTTCGTTGTATGTTAGCTATTAAATATTTGCAGTCCGTTGAGGAAACT
TACGAGCCCAATACATTGGGCCACGATTTAATTAGGGATCTTATATCTGTTGTAAGGGCC
CGTGACTATGTCGAAGCGACCAGGCGATATAATCATTTCCACGCCCGTCTCGAAGGTTCG
CCGAAGGCTGAACTTCGACAGCCCATACAGCAGCCGTGCTGCTGTCCCCATTGTCCAAGG
CA---CAAACAAGCGACGATCATGGACGTACAGGCCCATGTACCGGAAGCCCAGAATATA
CAGAATGTATCGAAGCCCTGATGTTCCTCGTGGATGTGAAGGCCCATGTAAAGTCCAGTC
TTATGAGCAACGGGATGATATTAAGCATACTGGTATTGTTCGTTGTGTTAGTGATGTTAC
TCGTGGATCTGGAATTACTCACAGAGTGGGTAAGAGGTTCTGTGTTAAATCGATATATTT
TTTAGGTAAAGTCTGGATGGATGAAAATATTAAGAAGCAGAATCACACTAATCAGGTCAT
GTTCTTCTTGGTTCGTGATAG----------AAGGCCTTATGGAAACAGCCCAATGGATT
TTGGACAGGTTTTTAATATGTTCGATAATGAGCCCAGTACCGCAACCGTGAAGAATGATT
TGCGGGATAGGTTTCAAGTGATGAGGAAATTTCATGCTACAGTTATTGGTGGGCCCTCTG
GAATGAAGGAACAGGCATTAGTTAAGAGATTTTTTAGAATTAACAGTCATGTAACTTATA
ATCATCAGGAGGCAGCCAAGTATGAGAACCATACTGAAAACGCCTTGTTATTGTATATGG
CATGTACGCATGCCTCTAATCCAGTGTATGCAACTATGAAAATACGCATCTATTTCTATG
ATTCAATATC------AAATTAATAAAATTT-ATATTTTATATCATGAGTTTCTGTTACA
TTTATTGTGTTTTCAAGTACATCATACAATACATGATCAACTGCTCTGATTACATTGTTA
ATTGAAATTACACCAAGACTATCTAAATACTTAAGAACT-TGATATCTAAATACTCTTAA
--GAAACGACCAGTCTGAGGCTGTA-ATGTCGTCCAAATTCGGAAGTTGAGAAAACATTT
GTGAATCCCCAATACCTTCCTGATGTTGTGGTTGAATCTTATCTGAATGGAAATGATGTC
GTGGTTCATTAGAAATGGCCTCTGGCTGT-GTTCTGTTATCTTGAAATAGAGGGGATTGT
TTATCTCCCAGATAAAAACGCCATTCTCTGCTTGAGGAGCAGTGATGAGTTCCCCTGTGC
GTGAATCCATGATTGTTGCAGTTGATGTGGAGGTAGTATGAGCAGCCACAGTCTAGGTCT
ACACGCTTACGCCTTATTGGTTTCTTCTTGGCTATCTTGTGTTGGACCTTGATTGATACT
TGCGAACAGTGGCTCGTAGAGGGTGACGAAGGTTGCATTCTTGAGAGCCCAATTTTTCAA
GGATATGTTTTTTTCTTCGTCTAGATATTCCCTATATGAGGAGGTAGGTCCTGGATTGCA
GAGGAAGATAGTGGGAATTCCCCCTTTAATTTGAATGGGCTTCCCGTACTTTGTGTTGCT
TTGCCAGTCCCTCTGGGCCCCCATGAATTCCTTGAAGTGCTT------TAAATAATGCGG
GTCTACGTCATCAATGACGTTGTACCACGCATCATTACTGTACACCTTTGGGCTTAGGTC
TAAATGTCCACATAAATAATTATGTGGGCCTAGAGACCTGGCCCACATTGTTTTGCCTGT
TCTGCTATCACCCTCAATGACAATACTTATGGGTCTCC------------------ATGG
CCGCGCAGCGG---AAGATACGACGTTCTCGGCGACCCACTCTTCA---AGTTCATCTGG
AACTTGATTAAAAGAAGAAGAAAGAAATGGAGAAACATAAACTTCT--AAAGGAGGACTA
AAAATCCTATCTAAATTTGAACTTAAATTATGAAATTGTAAAATATAGTCCTTTGGGGCC
TTCTCTTTTAATATATTGAGGGC--CTCGGATTTACTGCCTGAATTGAGTGCCTCGGCAT
ATGCGTCG-TTGGCAGATTGCTGACCTCCTCTAGCTGATCTGCCATCGATTTGGAAAACT
CCAAAATCAATGAAGTCTCCGTCTTTCTCCACGTAGGTCTTGACATCTGTTGAGCTCTTA
GCTGCCTGAATGTTCGGATGGAAATGTGCTGACCTGTTTGGGG-ATACCAGGTCGAAGAA
CCGTTGGTTCTTACATTGGTATTTGCCTT-CGAATTGGATAAGCACATGGAGATGTGGTT
CCCCATTCTCGTGGAGTTCTCTGCAA-ACTTTGATGTATTTTTTATTTGTTGGGGT--TT
CTAGGTTTTTTAATTGGGAAAGTGCTTCCTCTTTAGAGAGAGAACAATTGGGATATGTTA
GGAAATAATTTTTGGCATATATTTTAAATAAACGAGG------CAT----GTTGA---AA
TGAATTGGTGTCCCTCAA-AGCTCT-----ATGGCAATC---GGTGTATCGGT-GTCTTA
CTTATACC-TGGACACCAAATGGCTATTTGGTAATTTTGTAAAAGTAC--ATTGCAATT-
CAAAATTCAAAATTCAAAAATCAAATCATT-AAAGC-GGCCATCCGTA--TAATATT
>EF539831_TYLCV_[USA]                         
-----------------------ACCGGATGGCCGCGCC-TTTTCCTTTTATG---TGGT
CCCCACGAGTGTTCC-ACAGACG--TCACTGTCAACCAATCAAATTGCATCCTCAAACGT
TAGATAAGTGTTCATTT-------GTCTTTATAT-ACTTGG-TCCTCAA-----------
-GTAGTTT---GTCTTGCACTATGTGGGATCC------ACTTCTAAATGAATTTCCTGAA
TCTGTTCACGGATTTCGTTGTATGTTAGCTATTAAATATTTGCAGTCCGTTGAGGAAACT
TACGAGCCCAATACATTGGGCCACGATTTAATTAGGGATCTTATATCTGTTGTAAGGGCC
CGTGACTATGTCGAAGCGACCAGGCGATATAATCATTTCCACGCCCGTCTCGAAGGTTCG
CCGAAGGCTGAACTTCGACAGCCCATACAGCAGCCGTGCTGCTGTCCCCATTGTCCAAGG
CA---CAAACAAGCGACGATCATGGACGTACAGGCCCATGTACCGGAAGCCCAGAATATA
CAGAATGTATCGAAGCCCTGATGTTCCTCGTGGATGTGAAGGCCCATGTAAAGTCCAGTC
TTATGAGCAACGGGATGATATTAAGCATACTGGTATTGTTCGTTGTGTTAGTGATGTTAC
TCGTGGATCTGGAATTACTCACAGAGTGGGTAAGAGGTTCTGTGTTAAATCGATATATTT
TTTAGGTAAAGTCTGGATGGATGAAAATATTAAGAAGCAGAATCACACTAATCAGGTCAT
GTTCTTCTTGGTTCGTGATAG----------AAGGCCCTATGGAAACAGCCCAATGGATT
TTGGACAGGTTTTTAATATGTTCGATAATGAGCCCAGTACCGCAACCGTGAAGAATGATT
TGCGGGATAGGTTTCAAGTGATGAGGAAATTTCATGCTACAGTTATTGGTGGGCCCTCTG
GAATGAAGGAACAGGCATTAGTTAAGAGATTTTTTAGAATTAACAGTCATGTAACTTATA
ATCATCAGGAGGCAGCCAAGTATGAGAACCATACTGAAAACGCCTTGTTATTGTATATGG
CATGTACGCATGCCTCTAATCCAGTGTATGCAACTATGAAAATACGCATCTATTTCTATG
ATTCAATATC------AAATTAATAAAATTT-ATATTTTATATCATGAGTTTCTGTTACA
TTTATTGTGTTTTCAAGTACATCATACAATACATGATCAACTGCTCTGATTACATTGTTA
ATTGAAATTACACCAAGACTATCTAAATACTTAAGAACT-TGATATCTAAATACTCTTAA
--GAAACGACCAGTCTGAGGCTGTA-ATGTCGTCCAAATTCGGAAGTTGAGAAAACATTT
GTGAATCCCCAATACCTTCCTGATGTTGTGGTTGAATCTTATCTGGATGGAAATGATGTC
GTGGTTCATTAGAAATGGCCTCTGGCTGT-GTTCTGTTATCTTGAAATAGAGGGGATTGT
TTATCTCCCAGATAAAAACGCCATTCTCTGCTTGAGGAGCAGTGATGAGTTCCCCTGTGC
GTGAATCCATGATTGTTGCAGTTGATGTGGAGGTAGTATGAGCAGCCACAGTCTAGGTCT
ACACGCTTACGCCTTATTGGTTTCTTCTTGGCTATCTTGTGTTGGACCTTGATTGATACT
TGCGAACAGTGGCTCGTAGAGGGTGACGAAGGTTGCATTCTTGAGAGCCCAATTTTTCAA
GGATATGTTTTTTTCTTCGTCTAGATATTCCCTATATGAGGAGGTAGGTCCTGGATTGCA
GAGGAAGATAGTGGGAATTCCCCCTTTAATTTGAATGGGCTTCCCGTACTTTGTGTTGCT
TTGCCAGTCCCTCTGGGCCCCCATGAATTCCTTGAAGTGCTT------TAAATAATGCGG
GTCTACGTCATCAATGACGTTGTACCACGCATCATTACTGTACACCTTTGGGCTTAGGTC
TAGATGTCCACATAAATAATTATGTGGGCCTAGAGACCTGGCCCACATTGTTTTGCCTGT
TCTGCTATCACCCTCAATGACAATACTTATGGGTCTCC------------------ATGG
CCGCGCAGCGG---AAGATACGACGTTCTCGGCGACCCACTCTTCA---AGTTCATCTGG
AACTTGATTAAAAGAAGAAGAAAGAAATGGAGAAACATAAACTTCT--AAAGGAGGACTA
AAAATCCTATCTAAATTTGAACTTAAATTATGAAATTGTAAAATATAGTCCTTTGGGGCC
TTCTCTTTTAATATATTGAGGGC--CTCGGATTTACTGCCTGAATTGAGTGCCTCGGCAT
ATGCGTCG-TTGGCAGATTGCTGACCTCCTCTAGCTGATCTGCCATCGATTTGGAAAACT
CCAAAATCAATGAAGTCTCCGTCTTTCTCCACGTAGGTCTTGACATCTGTTGAGCTCTTA
GCTGCCTGAATGTTCGGATGGAAATGTGCTGACCTGTTTGGGG-ATACCAGGTCGAAGAA
CCGTTGGTTCTTACATTGGTATTTGCCTT-CGAATTGGATAAGCACATGGAGATGTGGTT
CCCCATTCTCGTGGAGTTCTCTGCAA-ACTTTGATGTATTTTTTATTTGTTGGGGT--TT
CTAGGTTTTTTAATTGGGAAAGTGCTTCCTCTTTAGAGAGAGAACAATTGGGATATGTTA
GGAAATAATTTTTGGCATATATTTTAAATAAACGAGG------CAT----GTTGA---AA
TGAATTGGTGTCCCTCAA-AGCTCT-----ATGGCAATC---GGTGTATCGGT-GTCTTA
CTTATACC-TGGACACCTAATGGCTATTTGGTAATTTTGTAAAAGTAC--ATTGCAATT-
CAAAATTCAAAATTCAAAAATCAAATCATT-AAAGC-GGCCATCCGTA--TAATATT
>GU325633_TYLCV_[Jeju-South_Korea]            
-----------------------ACCGGATGGCCGCGCT-TTTTCTTTTTATG---TGGT
CTCCATGAGGGTTCC-ATAGACG--TCACTGTCAACCAATCAAATTGCATCCTCAAACGT
TAGATAAGTGTTTATTT-------GTCTTTATAT-ACTTGG-TCCCCAA-----------
-GTAATTT---GTCTTGCACTATGTGGGATCC------ACTTCTAAATGAATTTCCTGAA
TCTGTTCACGGATTTCGTTGTATGTTAGCTATTAAATATTTGCAGGCCGTTGAGGAAACT
TACGAGCCCAATACATTGGGCCACGATTTAATTAGGGATCTTATATCTGTTGTAAGGGCC
CGTGACTATGTCGAAGCGTCCAGGCGATATAATCATTTCCACGCCCGTCTCGAAGGTTCG
CCGAAGGCTGAACTTCGACAGCCCATACAGCAGCCGTGCTGCTGTCCCCATTGTCCAAGG
CA---CAAACAAGCGACGATCATGGACGTACAGGCCCATGTACCGGAAGCCCAGAATATA
CAGAATGTATCGAAGCCCTGATGTTCCTCGTGGATGTGAAGGCCCATGTAAAGTCCAGTC
TTATGAGCAACGGGATGATATTAAGCATACTGGTATTGTTCGTTGTGTTAGTGATGTTAC
TCGTGGATCTGGAATTACCCACAGAGTGGGTAAGAGGTTCTGTGTTAAATCGATATATTT
TTTAGGTAAAGTCTGGATGGATGAAAATATTAAGAAGCAGAATCACACTAATCAGGTCAT
GTTCTTCTTGGTTCGTGATAG----------AAGGCCCTATGGTAACAGCCCAATGGATT
TTGGACAGGTTTTTAATATGTTCGATAATGAACCGAGTACCGCAACCGTGAAGAATGATT
TGCGGGATAGGTTTCAAGTGATGAGGAAATTTCATGCTACAGTTATTGGTGGGCCCTCTG
GAATGAAGGAACAGGCATTAGTTAAGAGATTTTTTAGAATTAACAGTCACGTAACTTATA
ATCATCAGGAGGCAGCCAAGTATGAGAACCATACTGAAAACGCCTTGTTATTGTATATGG
CATGTACGCATGCCTCTAATCCAGTGTATGCAACTATGAAAATACGCATCTATTTCTATG
ATTCAGTATA------AAATTAATAAAATTT-ATATTTTATTTCATGAGTTTCTGTTACA
TTTATTGTGTTTTCAAGTACATCATACAATACATGATCAACTGCTCTGATTACATTATTA
ATTGAAATTACACCAAGACTATCTAAATACTTAAGAACT-TGATATCTAAATACTCTTAA
--GAAACGACCAGTCTGAGGCTGTA-ATGTCGTCCAAATTCGGAAGTTGAGAAAACATTT
GTGAATCCCCAATACCTTCCTGATGTTGTGGTTGAATCTTATCTGAATGGAAATGATGTC
GTGGTTCATTAGAAATGGCCTCTGGCTGT-GTTCTGTTATCTTGAAATAGAGGGGATTGT
TTATCTCCCAGATAAAAACGCCATTCTCTGCTTGAGGAGCAGTGATGAGTTCCCCTGTGC
GTGAATCCATGATTGTTGCAGTTGATGTGGAGGTAGTATGAGCAGCCACAGTCTAGGTCT
ACACGCTTACGCCTTATGGGTTTCTTCTTGGCTATCTTGTGTTGGACCTTGATTGATACT
TGTGAACAGTGGCTCGTAGAGGGTGACGAAGGTTGCATTCTTGAGAGCCCAATTTTTCAA
GGATATGTTTTTTTCTTCGTCTAGATATTCCCTATATGAGGAGGTAGGTCCTGGATTGCA
GAGGAAGATAGTGGGAATTCCCCCTTTAATTTGAATGGGCTTCCCGTACTTTGTGTTGCT
TTGCCAGTCCCTCTGGGCCCCCATGAATTCCTTGAAGTGCTT------TAAATAATGCGG
GTCTACGTCATCAATGACGTTGTACCACGCATCATTACTGTACACCTTTGGGCTTAGATC
TAGATGTCCACATAAATAATTATGTGGGCCTAGAGACCTGGCCCACATTGTTTTGCCTGT
TCTGCTATCACCCTCAATGACAATACTTATGGGTCTCC------------------ATGG
CCGCGCAGCGG---AAGATACGACGTTCTCGGCGACCCACTCTTCA---AGTTCATCTGG
AACTTGATTAAAAGAAGAAGAAAGAAATGGAGAAACATAAACTTCT--AAAGGAGGACTA
AAAATCCTATCTAAATTTGAACTTAAATTATGAAATTGTAAAATATAGTCCTTTGGGGCC
TTCTCTTTTAATATATTGAGGGC--CTCGGATTTACTGCCTGAATTGAGTGCCTCGGCAT
ATGCGTCG-TTGGCAGATTGCTGACCTCCTCTAGCTGATCTGCCATCGATTTGGAAAACT
CCAAAATCAATGAAGTCTCCGTCTTTTTCCACGTAGGTCTTGACATCTGTTGAGCTCTTA
GCTGCCTGAATGTTCGGATGGAAATGTGCTGACCTGTTTGGGG-ATACCAGGTCGAAGAA
CCGTTGGTTCTTACATTGGTATTTGCCTT-CGAATTGGATAAGCACATGGAGATGTGGTT
CCCCATTCTCGTGGAGTTCTCTGCAA-ACTTTGATGTATTTTTTATTTGTTGGGGT--TT
CTAGGTTTTTTAATTGGGAAAGGGCTTCCTCTTTAGAGAGAGAACAATTGGGATATGTTA
GGAAATAATTTTTGGCATATATTTTAAATAAACGAGG------CAT----GTTGA---AA
TGAATTGGTGTCCCTCAA-AGCTCT-----ATGGCAATC---GGTGTATCGGT-GTCTTA
CTTATACC-TGGACACCTAATGGCTATTTGGTAATTTTGTAAAAGTAC--AATTCAATT-
CAAAATTCAAAATTCAAAAATCAAATCATT-AAAGC-GGCCATCCGTA--TAATATT
>GU983859_TYLCV_[Beijing3-China]              
-----------------------ACCGGATGGCCGTGCC-TTTTCTTTTTACG---TGGT
CCCCACCAGGGTTAC-ACAGACG--TTACTGTCAACCAATCAAATTGCATCCTCAAACGT
TAGATAAGTGTTCATTT-------GTCTTTATAT-ACTTGG-TCCCCAA-----------
-GTAGTTT---GTCTTGCACTATGTGGGATCC------ACTTCTAAATGAATTTCCTGAA
TCTGTTCACGGATTTCGTTGTATGTTAGCTATTAAATATTTGCAGTCCGTTGAGGAAACT
TACGAGCCCAATACATTGGGCCACGATTTAATTAGGGATCTTATATCTGTTGTAAGGGCC
CGTGACTATGTCGAAGCGACCAGGCGATATAATCATTTCCACGCCCGTCTCGAAGGTTCG
CCGAAGGCTGAACTTCGACAGCCCATACAGCAGCCGTGCTGCTGTCCCCATTGTCCAAGG
CA---CAAACAAGCGACGATCATGGACGTACAGGCCCATGTACCGGAAGCCCAGAATATA
CAGAATGTATCGAAGCCCTGATGTTCCTCGTGGATGTGAAGGCCCATGTAAAGTCCAGTC
TTATGAGCAACGGGATGATATTAAGCATACTGGTATTGTTCGTTGTGTTAGTGATGTTAC
TCGTGGATCTGGAATTACTCACAGAGTGGGTAAGAGGTTCTGTGTTAAATCGATATATTT
TTTAGGTAAAGTCTGGATGGATGAAAATATTAAGAAGCAGAATCACACTAATCAGGTCAT
GTTCTTCTTGGTTCGTGATAG----------AAGGCCTTATGGAAACAGCCCAATGGATT
TTGGACAGGTTTTTAATATGTTCGATAATGAGCCCAGTACCGCAACCGTGAAGAATGATT
TGCGGGATAGGTTTCAAGTGATGAGGAAATTTCATGCTACAGTTATTGGTGGGCCCTCTG
GAATGAAGGAACAGGCATTAGTTAAGAGATTTTTTAGAATTAACAGTCATGTAACTTATA
ATCATCAGGAGGCAGCCAAGTATGAGAACCATACTGAAAACGCCTTGTTATTGTATATGG
CATGTACGCATGCCTCTAATCCAGTGTATGCAACTATGAAAATACGCATCTATTTCTATG
ATTCAATATC------AAATTAATAAAATTT-ATATTTTATATCATGAGTTTCTGTTACA
TTTATTGTGTTTTCAAGTACATCATACAATACATGATCAACTGCTCTGATTACATTGTTA
ATTGAAATTACACCAAGACTATCTAAATACTTAAGAACT-TGATATCTAAATACTCTTAA
--GAAACGACCAGTCTGAGGCTGTA-ATGTCGTCCAAATTCGGAAGTTGAGAAAACATTT
GTGAATCCCCAATACCTTCCTGATGTTGTGGTTGAATCTTATCTGAATGGAAATGATGTC
GTTGTTCATTAGAAATGGCCTCTGGCTGT-GTTCTGTTATCTTGAAATAGAGGGGATTGT
TTATCTCCCAGATAAAAACGCCATTCTCTGCTTGAGGAGCAGAGATGAGTTCCCCTGTGC
GTGAATCCATGATTGTTGCAGTTGATGTGGAGGTAGTATGAGCAGCCACAGTCTAGGTCT
ACACGCTTACGCCTTATTGGTTTCTTCTTGGCTATCTTGTGTTGGACCTTGATTGATACT
TGCGAACAGTGGCTCGTAGAGGGTGACGAAGGTTGCATTCTTGAGAGCCCAATTTTTCAA
GGATATGTTTTTTTCTTCGTCTAGATATTCCCTATATGAGGAGGTAGGTCCTGGATTGCA
GAGGAAGATAGTGGGAATTCCCCCTTTAATTTGAATGGGCTTCCCGTACTTTGTGTTGCT
TTGCCAGTCCCTCTGGGCCCCCATTAATTCCTTGAAGTGCTT------TAAATAATGCGG
GTCTACGTCATCAATGACGTTGTACCACGCATCATTACTGTACACCTTTGGGCTTAGGTC
TAGATGTCCACATAAATAATTATGTGGGCCTAGAGACCTGGCCCACATTGTTTTGCCTGT
TCTGCTATCACCCTCAATGACAATACTTATGGGTCTCC------------------ATGG
CCGCGCAGCGG---AAGATACGACGTTCTCGGCGACCCACTCTTCA---AGTTCATCTGG
AACTTGATTAAAAGAAGAATAAAGAAATGGAGAAACATAAACTTCT--AAAGGAGGACTA
AAAATCCTATCTAAATTTGAACTTAAATTATGAAATTGTAAAATATAGTCCTTTGGGGCC
TTCTCTTTTAATATATTGAGGGC--CTCGGATTTACTGCCTGAATTGAGTGCCTCGGCAT
ATGCGTCG-TTGGCAGATTGTTGACCTCCTCTAGTTGATCTGCCATCGATTTGGAAAACT
CCAAAATCAATGAAGTCTCCGTCTTTCTCCACGTAGGTCTTGACATCTGTTGAGCTCTTA
GCTGCCTGAATGTTCGGATGGAAATGTGCTGACCTGTTTGGGG-ATACCAGGTCGAAGAA
CCGTTGGTTCTTACATTGGTATTTGCCTT-CGAATTGGATAAGCACATGGAGATGTGGTT
CCCCATTCTCGTGGAGTTCTCTGCAA-ACTTTGATATATTTTTTATTTGTTGGGGT--TT
CTAGGTTTTTTAATTGGGAAAGTGCTTCCTCTTTAGAGAGAGAACAATTGGGATATGTTA
GGAAATAATTTTTGGCATATATTTTAAATAAACGAGG------CAT----GTTGA---AA
TGAATTGGTGTCCCTCAA-AGCTCT-----ATGGCAATC---GGTGTATCGGT-GTCTTA
CTTATATC-TGGACACCTAATGGCTATTTGGTAATTTTGTAAAAGTAC--ATTGCAATT-
CAAAATTCAAAATTCAAAAATCAAATCATT-AAAGC-GGCCATCCGTA--TAATATT
>GU076440_TYLCV-IL_[Ta30:06:Taft:Iran]        
-----------------------ACCGGATGGCCGCGCC-TTTTCTTTTTATG---TGGT
CCCCACGAGGGTTCC-ACAGACG--TCACTGTCAACCAATCAAATTGCATCCTCAAACGT
TAGATAAGTGTTCATTT-------GTCTTTATAT-ACTTGG-TCCCCAA-----------
-GTATTTT---GTCTTGCATAATGTGGGACCC------CCTTCTAAATGAGTTTCCTGAA
TCTGTTCACGGATTTCGTTGTATGTTAGCTATTAAATATTTGCAGTCCGTTGAGGAAACT
TACGAGCCCAATACATTGGGCCACGATTTAATTAGGGATCTTATATCTGTTGTAAGGGCC
CGTGACTATGTCGAAGCGACCAGGCGATATAATCATTTCCACGCCCGTCTCGAAGGTTCG
CCGAAGGCTGAACTTCGACAGCCCATACAGCAGCCGTGCTGCTGTCCCCATTGTCCAAGG
CA---TAAACAAGCGACGATCATGGACGTACAGGCCCATGTACCGAAAGCCCAGAGTATA
CAGAATGTATCGAAGCCCTGATGTTCCCCGTGGATGTGAAGGCCCATGTAAGGTCCAGTC
TTATGAGCAACGGGATGATATTAAGCATACTGGTATTGTTCGTTGTGTTAGTGATGTTAC
TCGTGGTTCTGGAATTACTCACAGAGTGGGTAAGAGGTTCTGTGTTAAATCGATATATTT
TTTAGGTAAAGTTTGGATGGATGAAAATATAAAGAAGCAGAATCACACTAATCAGGTCAT
GTTCTTCTTGGTCCGTGATAG----------AAGGCCCTACGGAAGCAGCCCAATGGATT
TTGGGCAGGTTTTTAATATGTTCGATAATGAGCCCAGTACCGCAACCGTGAAGAATGATT
TGCGGGATAGGTTTCAAGTGATGAGGAAATTTCATGCTACAGTTATTGGTGGGCCCTCTG
GAATGAAGGAACAGGCATTAGTTAAGAGATTTTTTAAAATTAACAGTCATGTAACTTATA
ATCATCAAGAGGCAGCCAAGTATGAGAACCATACTGAAAACGCCTTGTTATTGTATATGG
CATGTACGCATGCCTCTAATCCAGTGTATGCAACTATGAAAATACGTATCTATTTCTATG
ATTCAATATC------AAATTAATAAAATTT-ATATTTTATATCATGACTTTCTGTTACA
TTTAGTGTGTTTTCAAGTACATCATACAATACATGATCAACTGCTCTGATTACATTGTTA
ATGGAAATTACACCAAGACTATCTAAATACTTAAGAACT-TCATAGCTAAATACTCTTAA
--GAAACGACCAGTCGGAGGCTGTA-ATGTCGTCCAAATTCGGAAGTTGAGAAAACATTT
GTGAATCCCCATTACCTTCCTGATGTTGTGGTTGAATCTTATCTGAATGGAAATGATGTC
GTGGTTCATTAGAAATGGCCTCTGGCTGT-GTTCTGTTATCTTGAAATAGAGGGGATTGT
TTATCTCCCAGATAAAAACGCCATTCTCTGCTTGAGGAGCAGTGATGAGTTCCCCTGTGC
GTGAATCCATGATTATTGCAGTTGAGGTGGAGGTAGTATGAGCAGCCACAGTCTAGGTCT
ACACGCTTACGCCTTATTGTTTTCTTCTTGGATATCTTGTGTTGGACCTTGATTGATACT
TGCGAACAGTGGCTCGTAGAGGGTGACGAAGGTTGCATTCTTGAGAGCCCAATTTTTCAA
GGATATGTTTTTTTCTTCGTCTAGATATTCCCTATATGAGGAGGTAGGTCCTGGATTGCA
GAGGAAGATAGTGGGAATTCCCCCTTTAATTTGAATGGGCTTCCCGTACTTTGTGTTGCT
TTGCCAGTCCCTCTGGGCCCCCATGAATTCCTTGAAGTGCTT------TAAATAGTGCGG
GTCTACGTCATCAATGACGTTGTACCACGCATCATTACTGTACACCTTTGGACTTAGGTC
TAGATGTCCACATAAATAATTATGTGGGCCTAGAGACCTGGCCCACATTGTTTTGCCTGT
TCTGCTATCACCCTCGATGATAATACTATTAGGTCTCC------------------ATGG
CCGCGCAGCGG---AAGACATGACGTTCTCTGACACCCATACTTCA---AGTTCATCTGG
AACTTGATTAAAAGATGAAGATAAAAAGGGAGAAATATAAGGAGCC--GGAGGCTCCTGA
AAAATTCTATCTAAATTTGAACTTAAATTATGAAATTGTAAAATATAATCCTTTGGGGCT
TTCTCTTTCAATATATTGAGGGC--CTCGGATTTGCTGCCTGAATTGAGCGCTTCGGCAT
ATGCGTCG-TTGGCAGATTGCTGACCTCCTCTAGCTGATCTGCCATCGATTTGGAAAACT
CCAAAATCAACGAAGTCTCCGTCTTTCTCCACGTAGGTCTTGACATCTGTTGAGCTCTTA
GCTGCCTGAATGTTCGGATGGAAATGTGCTGACCTGCTTGGAG-AGGATAAATCGAAGAA
CCGTTGGTTCTTACATTGGTACTTTCCTT-CGAACTGGATGAGAACATGGAGATGAGGAG
ACCCATCTTCATGTAGTTCCTGCGCA-ACTCGTATGAATTTCTTGTTAGTTGGTGT--AT
TTAGGGCAAGTAATTGGGAAAGTGCTTCTTTTTTAGAGAGAGAACAATTAGGATAAGTCA
GGAAATAATTTTTGGCATATATTTTAAATAGACGAGG------CAT----GGTGA---AA
TGAATCGGTGTCCCTCAA-AGCTCT-----ATGGCAATC---GGTGTATCGGT-GTCTTA
TTTATAGC-TAGACACCCAATGGCTATTTGGTAATTTCGTAAAAGTAC--AATGTAATT-
CAAAATTCAAAATTCAAAAATCAAATCATT-AAAGC-GGCCATCCGTA--TAATATT
>HM459851_TYLCV_[Baja-California]             
-----------------------ACCGGATGGCCGCGCC-TTTTCTTTTTATG---TGGT
CCCCACGAGGGTTCC-ACAGACG--TCACTGTCAACCAATCAAATTGCATCCTCAAACGT
TAGATAAGTGTTCATTT-------GTCTTTATAT-ACTTGG-TCCCCAA-----------
-GTAGTTT---GTCTTGCACTATGTGGGATCC------ACTTCTAAATGAATTTCCTGAA
TCTGTTCACGGATTTCGTTGTATGTTAGCTATTAAATATTTGCAGTCCGTTGAGGAAACT
TACGAGCCCAATACATTGGNCCACGATTTANTTAGGGATCTTATATCTGTTGTAAGGGCC
CGTGACTATGTCGAAGCGACCAGGCGATATAATCATTTCCACGCCCGTCTCGAAGGTTCG
CCGAAGGCTGAACTTCGACAGCCCATACAGCAGCCGTGCTGCTGTCCCCATTGTCCAAGG
CA---CAAACAAGCGACGATCATGGACGTACAGGCCCATGTACCGGAAGCCCAGAATATA
CAGAATGTATCGAAGCCCTGATGTTCCTCGTGGATGTGAAGGCCCATGTAAAGTCCAGTC
TTATGAGCAACGGGATGATATTAAGCATACTGGTATTGTTCGTTGTGTTAGTGATGTTAC
TCGTGGATCTGGAATTACTCACAGAGTGGGTAAGAGGTTCTGTGTTAAATCGATATATTT
TTTAGGTAAAGTCTGGATGGATGAAAATATTAAGAAGCAGAATCACACTAATCAGGTCAT
GTTCTTCTTGGTTCGTGATAG----------AAGGCCTTATGGAAACAGCCCAATGGATT
TTGGACAGGTTTTTAATATGTTCGATAATGAGCCCAGTACCGCAACCGTGAAGAATGATT
TGCGGGATAGGTTTCAAGTGATGAGGAAATTTCATGCTACAGTTATTGGTGGGCCCTCTG
GAATGAAGGAACAGGCATTAGTTAAGAGATTTTTTAGAATTAACAGTCATGTAACTTATA
ATCATCAGGAGGCAGCCAAGTATGAGAACCATACTGAAAACGCCTTGTTATTGTATATGG
CATGTACKCATGCCTCTAATCCAGTGTATGCAACTATGAAAATACGCATCTATTTCTATG
ATTCAATATC------AAATTAATAAAATTT-ATATTTTATATCATGAGTTTCTGTTACA
TTTATTGTGTTTTCAAGTACATCATACAATACATGATCAACTGCTCTGATTACATTGTTA
ATTGAAATTACACCAAGACTATCTAAATACTTAAGAACT-TGATATCTAAATACTCTTAA
--GAAACGACCAGTCTGAGGCTGTA-ATGTCGTCCAAATTCGGAAGTTGAGAAAACATTT
GTGAATCCCCAATACCTTCCTGATGTTGTGGTTGAATCTTATCTGAATGGAAATGATGTC
GTGGTTCATTAGAAATGGCCTCTGGCTGT-GTTCTGTTATCTTGAAATAGAGGGGATTGT
TTATCTCCCAGATAAAAACGCCATTCTCTGCTTGAGGAGCAGTGATGAGTTCCCCTGTGC
GTGAATCCATGATTGTTGCAGTTGATGTGGAGGTAGTATGAGCAGCCACAGTCTAGGTCT
ACACGCTTACGCCTTATTGGTTTCTTCTTGGCTATCTTGTGTTGGACCTTGATTGATACT
TGCGAACAGTGGCTCGTAGAGGGTGACGAAGGTTGCATTCTTGAGAGCCCAATTTTTCAA
GGATATGTTTTTTTCTTCGTCTAGATATTCCCTATATGAGGAGGTAGGTCCTGGATTGCA
GAGGAAGATAGTGGGAATTCCCCCTTTAATTTGAATGGGCTTCCCGTACTTTGTGTTGCT
TTGCCAGTCCCTCTGGGCCCCCATGAATTCCTTGAAGTGCTT------TAAATAATGCGG
GTCTACGTCATCAATGACGTTGTACCACGCATCATTACTGTACACCTTTGGGCTTAGGTC
TAAATGTCCACATAAATAATTATGTGGGCCTAGAGACCTGGCCCACATTGTTTTGCCTGT
TCTGCTATCACCCTCAATGACAATACTTATGGGTCTCC------------------ATGG
CCGCGCAGCGG---AAGATACGACGTTCTCGGCGACCCACTCTTCA---AGTTCATCTGG
AACTTGATTAAAAGAAGAAGAAAGAAATGGAGAAACATAAACTTCT--AAAGGAGGACTA
AAAATCCTATCTAAATTTGAACTTAAATTATGAAATTGTAAAATATAGTCCTTTGGGGCC
TTCTCTTTTAATATATTGAGGGC--CTCGGATTTACTGCCTGAATTGAGTGCCTCGGCAT
ATGCGTCG-TTGGCAGATTGCTGACCTCCTCTAGCAGATCTGCCGTCGATTTGGAAAACT
CCAAAATCAATGAAGTCTCCGTCTTTCTCCACGTAGGTCTTGACATCTGTTGAGCTCTTA
GCTGCCTGAATGTTCGGATGGAAATGTGCTGACCTGTTTGGGG-ATACCAGGTCGAAGAA
CCGTTGGTTCTTACATTGGTATTTGCCTT-CGAATTGGATAAGCACATGGAGATGTGGTT
CCCCATTCTCGTGGAGTTCTCTGCAA-ACTTTGATGTATTTTTTATTTGTTGGGGT--TT
CTAGGTTTTTTAATTGGGAAAGTGCTTCCTCTTTAGAGAGAGAACAATTGGGATATGTTA
GGAAATAATTTTTGGCATATATTTTAAATAAACGAGG------CAT----GTTGA---AA
TGAATTGGTGTCCCTCAA-AGCTCT-----ATGGCAATC---GGTGTATCGGT-GTCTTA
CTTATACC-TGGACACCAAATGGCTATTTGGTAATTTTGTAAAAGTAC--ATTGCAATT-
CAAAATTCAAAATTCAAAAATCAAATCATT-AAAGC-GGCCATCCGTA--TAATATT
>JX856172_TYLCV_[SDTA-China]                  
-----------------------ACCGGATGGCCGCGCC-TTCGCTTTTTATG---TGGT
CCCCACGAGGGTTCC-ACATACG--TCACTGTCAACCAATCAAATTGCATCCTCAAACGT
TAGATAAGTGTTCATTT-------GTCTTTATAT-ACTTGG-TCCCCAA-----------
-GTAGTCT---GTCTTGCAATATGTGGGATCC------ACTTCTAAATGAATTTCCTGAA
TCTGTTCACGGATTTCGTTGTATGTTAGCTATTAAATATTTGCAGTCCGTTGAGGAAACT
TACGAGCCCAATACATTGGGCCACGATTTAATTAGGGATCTTATATCTGTTGTAAGGGCC
CGTGACTATGTCGAAGCGACCAGGCGATATAATCATTTCCACGCCCGCCTCGAAGGTTCG
CCGAAGGCTGAACTTCGACAGCCCATACAGCAGCCGTGCTGCTGTCCCCATTGTCCAAGG
CA---CAAACAAGCGACGATCATGGACGTACAGGCCCATGTACCGGAAGCCCAGAATATA
CAGAATGTATCGAAGCCCTGATGTTCCTCGTGGATGTGAAGGCCCATGTAAAGTCCAGTC
TTATGAGCAACGGGATGATATTAAGCATACTGGTATTGTTCGTTGTGTTAGTGATGTTAC
TCGTGGATCTGGAATTACTCACAGAGTGGGTAAGAGGTTCTGTGTTAAATCGATATATTT
TTTAGGTAAAGTCTGGATGGATGAAAATATCAAGAAGCAGAATCACACTAATCAGGTCAT
GTTCTTCTTGGTTCGTGATAG----------AAGGCCCTATGGAAACAGCCCAATGGAAT
TTGGACAGGTTTTTAATATGTTCGATAATGAGCCCAGTACCGCAACTGTGAAGAATGATT
TGCGGGATAGGTTTCAAGTGATGAGGAAATTTCATGCTACAGTTATTGGTGGGCCCTCTG
GAATGAAGGAACAGGCATTAGTTAAGAGATTTTTTAGAATTAACAGTCATGTAACTTATA
ATCATCAGGAGGCAGCCAAGTATGAGAACCATACTGAAAACGCCTTGTTATTGTATATGG
CATGTACGCATGCCTCTAATCCAGTGTATGCAACTATGAAAATACGCATCTATTTCTATG
ATTCAATATC------AAATTAATAAAATTT-ATATTTTATATCATGAGTTGCTGTTACA
TTTATTGTGTTTTCAAGTACATCATACAATACATGATCAACTGCTCTTATTACATTGTTA
ATTGAAATTACACCAAGACTATATAAATACTTAAGAACT-TGATATCTAAATACTCTTAA
--GAAACGACCAGTCTGAGGCTGTA-ATGTCGTCCAAATTCGGAAGTTGAGAAAACATTT
GTGAATCCCCAATGCCTTCCTGATGTTGTGGTTGAATCTTATCTGAATGGAAATGATGTC
GTTGTTCATTAGAAATGGCCTCTGGCTGT-GTTCTGTTATCTTGAAATAGAGGGGATTGT
TTATCTGCCAGATAAAAACGCCATTCTCTGCTTGAGGAGCAGTGATGAGTTCCCCTGTGC
GTGAATCCATGATTGTTGCAGTTGATGTGGAGGTAGTATGAGCAGCCACAGTCTAGGTCT
ACACGCTTACGCCTTATTGGTTTCTTCTTGGCTATCTTGTGTTGGACCTTGATTGATACT
TGCGAACAGTGGCTCGTAGAGGGTGACGAAGATTGCATTCTTGAGAGCCCAATTTTTCAA
GGATATGTTTTTTTCTTCGTCTAGATATTCCCTATATGAGGAGGTAGGTCCTGGATTGCA
GAGGAAGATAGTGGGAATTCCCCCTTTAATTTGAATGGGCTTCCCGTACTTTGTGTTGCT
TTGCCAGTCCCTCTGGGCCCCCATGAATTCCTTGAAGTGCTT------TAAATAATGCGG
GTCTACGTCATCAATGACGTTGTACCACACATCATTACTGTACACCTTTGGGCTTAGGTC
TAGATGTCCACATAAATAATTATGTGGGCCTAGAGACCTGGCCCACATTGTTTTGCCTGT
TCTGCTATCACCCTCAATGACAATACTTATGGGTCTCC------------------ATGG
CCGCGCAGCGG---AAGATACGACGTTCTCGGCGACCCACTCGTCA---AGTTCATCTGG
AACTTGATTAAAAGAAGAAGAAAGAAATGGAGAAATATAAACTTCT--AAAGGAGGACTA
AAAATCCTATCTAAATTTGAACTTAAATTATGAAATTGTAAAATATAGTCCTTTGGGGCC
TTCTCTTTTAATATATTGAGGGC--CTCGGATTTACTGCCTGAATTGAGTGCCTCGGCAT
ATGCGTCG-TTGGCAGATTGCTGACCTCCTCTAGCTGATCTGCTATCGATTTGGAAAACT
CCAAAATCAATGAAGTCTCCGTCTTTCTCCACGTAGGTCTTGACATCTGTTGAGCTCTTA
GCTGCCTGAATGTTCGGATGGAAATGTGCTGACCTGTTTGGGG-ATACCAGGTCGAAGAA
CCGTTGGTTCTTACATTGGTATTTGCCTT-CGAATTGGATAAGCACATGGAGATGTGGTT
CCCCATTCTCGTGGAGTTCTCTGCAA-ACTTTGATGTATTTTTTATTTGTTGGGGT--TT
CTAGGTTTTTTAATTGGGAAAGTGCTTCCTCTTTAGAGAGAGAACAATTGGGATATGTTA
GGAAATAATTTTTGGCATATATTTTAAATAAACGAGG------CAT----GTTGA---AA
CGAATTGGTGTCCCTCAA-AGCTCT-----ATGGCAATC---GGTGTATCGGT-GTCTTA
CTTATACC-TGGACACCTAATGGCTATTTGGTAATTTTGTAAAAGTAC--ATTGCAATT-
CAACATTCAAAATTCAAAAATCAAATCAAT-AAAGC-GGCCATCCGTA--TAATATT
>AF271234_TYLCMaV_[ES42199:Malaga-Spain]      
-----------------------ACCGGATGGCCGCGCT---CCCCGATAAAG---TAGT
------GGGCCCTAC-GCAGTAA--TTTGTGTCGACCAATGAAAATGCAGCCTCAAAGCT
TAAATAA-TGTATTTAC-------TTTGTTATAA-ACTTGG-CTTCTAA-----------
-GTTTTGAAAAAACCATCAATATGTGGGATCC------TTTATTAAATGAATTTCCAGAT
TCAGTTCATGGTCTCCGTTGTATGCTTGCAATAAAATATTTGCAGCTAGTTGAAGAAACC
TATGAACCCAATACTCTGGGTCATGATCTAATTAGGGATCTCATTTCCGTCATTCGTGCT
CGTGACTATGCCGAAGCGAACAGGCGATATACTAATTTCAACGCCCGTTTCGAAGGTTCG
TCGAAAACTGAACTTCGACAGCCCGTATACCAGCCGTGCTGCTGCCCCCACTGTCCAAGG
CA---T---CAAGCGTCGATCATGGACTTACAGGCCCATGTATCGAAAGCCGCGGATGTA
CAGAATGTACAGAAGCCCTGATGTCCCCTTTGGTTGTGAAGGTCCTTGTAAAGTCCAGTC
GTATGAGCAGCGTGACGACGTCAAGCATACCGGTGTTGTTCGTTGTGTTAGTGATGTAAC
TAGGGGTTCTGGTATTACACATAGAGTAGGTAAACGGTTTTGTATTAAGTCAATCTATAT
TTTAGGGAAGATTTGGATGGATGAAAATATAAAAAAACAAAATCATACTAACCAGGTCAT
ATTCTTTTTAGTACGAGACCG----------AAGGCCGTATGGAACTAGTCCTATGGATT
TTGGTCAAGTTTTTAACATGTTTGATAATGAACCTAGTACGGCTACTGTGAAGAACGATT
TAAGGGATAGGTACCAAGTAATGAGGAAGTTCCATGCCACGGTGGTAGGTGGTCCGTCAG
GGATGAAGGAGCAGTGTCTGTTGAAGAGGTTTTTTAAAGTTAATACCCATGTAGTTTATA
ATCATCAAGAGCAGGCGAAGTATGAAAACCATACTGAGAATGCGTTGTTGTTGTATATGG
CATGTACTCATGCTTCTAACCCAGTGTATGCTACGTTGAAAATACGTATCTATTTTTATG
ATGCTGTAAC------AAATTAATAAAGATT-GTATTTTATTTCATGTTGTTCAATTACA
TTTATTGTGTTTTCAAGTACATCATACAATACATGATCAACTGCTCTGATTACATTGTTA
ATTGAAATTACACCAATACTATCTAAATACTTAAGAACT-TGATGTCTAAATACTCTTAA
--GAAACGACCAGTCTGAGGCTGTA-ATGTCGTCCAGATGCGGAAGTTGAGAAAACATTT
GTGAATCCCCAATACCTTCCTGATGTTGTGGTTGAATCTTATCTGAATGGAAATGATGTC
GTGGTTCATTAGAAATGGCCTCTGGCTGT-GTTCTGTTATCTTGAAATAGAGGGGATTGT
TTATCTCCCAGATAAAAACGCCATTCTCTGCCTGAGGAGCAGTGATGAGTTCCCCTGTGC
GTGAATCCATGATTGTTGCAGTTGAGGTGGAGGTAGTATGAGCAGCCACAGTCTAGGTCT
ATACGCTTACGCCTTATTGGTTTCTTCTTGGCTATCTTGTGTTGGACCTTGATTGATACT
TGCGAACAGTGGCTCGTAGAGGGTGACGAAGGTTGCATTCTTGAGAGCCCAATTTTTCAA
GGATATGTTTTTTTCTTCGTCTAGATATTCCCTATATGAGGAGGTAGGTCCTGGATTGCA
GAGGAAGATAGTGGGAATTCCCCCTTTAATTTGAATGGGCTTCCCGTACTTTGTGTTGCT
TTGCCAGTCCCTCTGGGCCCCCATGAATTCCTTGAAGTGCTT------TAAATAATGCGG
GTCTACGTCATCAATGACGTTGTACCATGCATCATTACTGTATACCTTTGGGCTTAGGTC
TAGATGTCCACATAAATAATTATGTGGGCCTAGAGACCTGGCCCACATTGTTTTGCCTGT
TCTGCTATCACCCTCAATGACAATACTATTAGGTCTCC------------------ATGG
CCGCGCAGCGG---AAGACACGACGTTCTCGGACACCCATACTTCA---AGTTCATCTGG
AACTTGATTAAAAGATGAAGATAAAAAGGGAGAAATATAAGGAGCC--GGAGGCTCCTGA
AAAATTCTATCTAAATTACTATTTAAATTATGAAATTGTAAAATATAATCTTTCGGTATT
AATTCTTTAATGATTCTAAGAGC--CTCTGACTTACTGCCTGAGTTAAGAGCTGCGGCGT
AAGCGTCA-TTGGCTGACTGCTGACCCCCACGTGCAGATCGTCCGTCGATCTGAAACTCA
CCCCAGTCGACGGTGTCTCCGTCCTTATCGACATAAGACTTGACATCTGAACTGGATTTA
GCTCCCTGAATGTTTGGATGGAAATGTGCTGCCCTGCTTGGGG-ATACCAGGTCGAAGAA
TCGCTGATTTTGGCACTTGAATTTCCCTT-CAAATTGGATAAGCACATGGAGATGTGGTT
CCCCATTCTCGTGGAGTTCTCTGCAA-ACTTTGATGTATTTTTTATTTGTTGGGGT--TT
CTAGGTTTTTTAACTGGGAAAGTGCTTCTTCTTTCGTTAAGGAGCACTTAGGATATGTGA
GGAAATAATTTTTGCAATTTATTTGGAAGCGCTTAGGGGGAGCCAT----ATGGTC--AA
TGAGTACCGATTGACCAA-GATTTTT----ACACTTATCCCTGGTGTATCGGT-ACTCAA
TATATAG--TGAGTACCAAATGGCATATTGGTAATTTTGTAAAAGTAC--AATGCAATT-
CAAAATTCAAAATTCAAAAATCAAATCATT-AAAGC-GGCCATCCGTA--TAATATT
>EU635776_TYLCV/Kah_[Iran]                    
---------------------------------------------ACCGGATGGC-CGCG
CCCCGCGTGGGTCCC-ACACACG--TCGTTATCATCCAATCAAATTGATGACTGAAACGT
TAGATAATTGGTTATTT-------GTCCTTATAA-ACTTAG-TCCCCAA-----------
-GTTTGCT---GTCTTGCAATATGTGGGATCC------ACTTCTTAATGAATTTCCTGAA
TCCGTTCACGGATTTCGTTGTATGTTAGCTATTAAATATTTGCAGGCCGTTGAGGAAACG
TATGAGCCCAACACTTTGGGCCACGATTTAATTAGGGATCTTATATCTGTTGTAAGGGCT
CGTGACTATGTCGAAGCGACCCGGCGATATAATCATTTCCACGCCCGTTTCGAAGGTTCG
CCGAAGGCTGAACTTCGACAGCCCCTACAGCAGCCGTGCTGCTGCCCCCATTGTCCAAGG
CA---TAAACAAGCGACGGTCATGGACGTACAGGCCCATGTACCGAAAGCCCAGAATATA
CAGAATGTATCGAAGCCCTGATGTTCCCCGTGGATGTGAAGGGCCATGCAAAGTCCAGTC
TTATGAGCAACGTGATGATATTAAGCATACTGGTATTGTTCGTTGTGTTAGTGATGTTAC
TCGTGGATCTGGAATTACTCACAGAGTGGGTAAGAGGTTCTGTGTTAAATCGATATATTT
TTTAGGTAAAGTCTGGATGGATGAAAATATCAAGAAGCAGAATCATACTAATCAGGTCAT
GTTCTTCTTGGTCCGTGATAG----------AAGGCCTTATGGAAGCAGCCCAATGGATT
TTGGACAGGTTTTTAATATGTTCGATAATGAGCCCAGTACCGCAACCGTGAAGAATGATT
TGCGGGATAGGTTTCAAGTGATGAGGAAATTTCATGCTACAGTTATTGGTGGGCCCTCTG
GAATGAAGGAACAGGCATTAGTTAAGAGATTTTTTAGAATTAACAGTCATGTAACTTATA
ATCATCAGGAGGCAGCCAAGTATGAGAACCATACTGAGAACGCCTTGTTATTGTATATGG
CATGTACACATGCCTCTAATCCAGTGTATGCAACTATGAAAATACGCATCTATTTCTATG
ATTCAATATC------AAATTAATAAAATTT-ATATTTTATATCATGACTTTCTGTTACA
TTTATTGTGTTTTCAAGTACATCATACAATACATGATCAACTGCTCTGATTACATTGTTT
ATGGAAATTACACCAAGACTATCTAAATACTTAAGAACT-TGATATCTAAATACTCTTAA
--GAAACGACCAGTCTGAGGCTGTA-ATGTCGTCCAGATTCGGAAGTTGAGAAAACATTT
GTGAATCCCCAGTACCTTCCTTATGTTGTGGTTGAATCTTATCTGAATGGAAATGATGTC
GTGGCTCATTAGAAATGGCCTCTGGCTGT-GTTCTGTTATCTTGAAATAGAGGGGATTGT
ATATCTCCCAGATAAAAACGCCATTCTCTGCTTGAGGAGCAGTGATGAGTTCCCCTGTGC
GTGAATCCATGATTATTGCAGTTGAGGTGGAGGTAGTATGAGCAACCGCAGTCTAGGTCT
ACACGCTTACGCCTTATTGGTCTCTTCTTGGATATCTTGTGTTGGACCTTGATTGGTACT
TGAGAACAGTGGCTCGTGGAGGGTGACGAAGGTTGCATTCTTGAGAGCCCAATTTTTCAA
GGATATGTTTTTTTCTTCGTCTAGATATTCCTTATATGAGGATGTAGGTCCTGGATTGCA
GAGGAAGATAGTGGGAATTCCCCCTTTAATTTGAATGGGCTTCCCGTACTTTGTGTTGCT
TTGCCAGTCCCTCTGGGCCCCCATGAATTCCTTGAAGTGCTT------TAAATAATGCGG
GTCTACGTCATCAATGACGTTATACCACGCATCATTACTGTACACCTTTGGGCTTAGGTC
TAGATGTCCACATAAATAATTATGTGGGCCTAGAGACCTGGCCCACATTGTTTTGCCGGT
TCTGCTATCACCCTCGATGACAATACTGTTAGGTCTCC------------------ACGG
CCGCGCAGCGG---AAGACATGACGTTCTCCGACACCCATACTTCA---AGTTCCTCTGG
AACTTGATTAAAAGAAGAAGACAAAAAGGGAGAAATATAAGGAGCC--GGAGGCTCCTGA
AAAATCCTATCTAAATTACTATTTAAATTATGAAATTGCAAAATATAATCTCTGGGGGCT
AATTCCCTAAGAACTCTAAGAGC--CTCTGCCTTACTTCCAGAGTTAATTGCTGCGGCGT
AAGCGTCG-TTTGCAGATTGTTGTCCCCCTCTTGCAGACCTTCCATCGATCTGAAACTCT
CCCCAGTCGAGGGTGTCTCCCTCCTTGTCGATGTAAGACTTGACGTCGGAACTGGATTTA
GCTCCCTGAATGTTTGGATGGAAATGTGCTGCCCTGCTTGGGG-ATACCAAGTCGAAGAA
TCGCTGATTTTGGCACTTGAATTTCCCCT-CGAATTGGATAAGCACATGGAGATGTGGCT
CCCCATTCTCGTGAAGTTCCCTGCAA-ACTTTGATGTATTTTTTATTTGTTGGGGT--TT
CTAGGTTTTGTAATTGGGAAAGTGCCTCTTCTTTTGTTAATGAGCACTGAGGATATGTGA
GGAAATAATTTTTGCAATTTATTTGGAAACGCTTAGGGGGAGCCAT----ATGGTC--AA
TGAGTACCGATTGACCAA-GATTT------ACACTTATCCCTGGTATATCGGT-ACTCAA
TATATAG--TGAGTACCAAATGGCATTTTGGTAATTTGGTAAAAGTAC--AATGCAATT-
TAAAATTCAAAATTCAAAAATCAAATCAGT-AAAGC-GGCCATCCGTA--TAATATT
>X76319_TYLCV/Mld_[Israel]                    
-----------------------ACCGGAGCTCGGCGCC-TTTTTCTTTTATGC--TGGT
CCCCACGA-GGTTCC-ACTGACG--TCACTGTCAACCAATCAAATTGCATCCTCAAACGT
TAGATA-GTGTTTATTT-------GTCTTTATAT-ACTTGG-TCCCCAA-----------
-GTTTTTT---GTCTTGCAATATGTGGGACCC------ACTTCTAAATGAATTTCCTGAA
TCTGTTCACGGATTTCGTTGTATGTTAGCTATTAAATATTTGCAGTCCGTTGAGGAAACT
TACGAGCCCAATACATTGGGCCACGATTTAATTAGGGATCTTATATCTGTTGTAAGGGCC
CGTGACTATGTCGAAGCGACCAGGCGATATAATCATTTCCACGCCCGTCTCGAAGGTTCG
CCGAAGGCTGAACTTCGACAGCCCATACAGCAGCCGTGCTGCTGTCCCCATTGTCCAAGG
CA---CAAACAAGCGACGATCATGGACGTACAGGCCCATGTACCGAAAGCCCAGAATATA
CAGAATGTATCGAAGCCCTGATGTTCCCCGTGGATGTGAAGGCCCATGTAAAGTCCAGTC
TTATGAGCAACGGGATGATATTAAGCATACTGGTATTGTTCGTTGTGTTAGTGATGTTAC
TCGCGGATCTGGAATTACTCACAGAGTGGGTAAGAGGTTCTGTGTTAAATCGATATATTT
TTTAGGTAAAGTCTGGATGGATGAAAATATCAAGAAGCAGAATCACACTAATCAGGTCAT
GTTCTTCTTGGTCCGTGATAG----------AAGGCCCTATGGAAACAGCCCAATGGATT
TTGGACAGGTTTTTAATATGTTCGATAATGAGCCCAGTACCGCAACCGTGAAGAATGATT
TGCGGGATAGGTTTCAAGTGATGAGGAAATTTCATGCTACAGTTATTGGTGGGCCCTCTG
GAATGAAGGAACAGGCATTAGTTAAGAGATTTTTTAAAATTAACAGTCATGTAACTTATA
ATCATCAGGAGGCAGCCAAGTACGAGAACCATACTGAAAACGCCTTGTTATTGTATATGG
CATGTACGCATGCCTCTAATCCAGTGTATGCAACTATGAAAATACGCATCTATTTCTATG
ATTCAATATC------AAATTAATAAAATTT-ATATTTTATATCATGAGTTTCTGTTACA
TTTATTGTGTTTTCAAGTACATCATACAATACATGATCAACTGCTCTGATTACATTGTTA
ATGGAAATTACACCAAGACTATCTAAATACTTAATAACT-TCATATCTAAATACTCTTAA
--GAAACGACCAGTCTGAGGCTGTA-ATGTCGTCCAAATTCGGAAGTTGAGAAAACATTT
GTGAATCCCCATTACCTTCCTGATGTTGTGGTTGAATCTTATCTGAATGGAAATGATGTC
GTGGTTCATTAGAAATGGCCTGTGGCTGT-GTTCTGTTATCTTGAAATATAGGGGATTGT
TTATCTCCCAGATAAAAACGCCATTCTCTGCCTGAGGAGCAGTGATGAGTTCCCCTGTGC
GTGAATCCATGATTACTGCAGTTGAGGTGGAGGTAGTATGAGCAGCCACAGTCTAGGTCT
ACACGCTTACGCCTTATTGGTTTCTTCTTGGCTATCTTGTGTTGGACCTTGATTGATACT
TGCGAACAGTGGCTCGTAGAGGGTGACGAAGGTTGCATTCTTGAGAGCCCAATTTTTCAA
GGATATGTTTTTTTCTTCGTCTAGATATTCCCTATATGAGGAGGTAGGTCCTGGATTGCA
GAGGAAGATAGTGGGAATTCCCCCTTTAATTTGAATGGGCTTCCCGTACTTTGTGTTGCT
TTGCCAGTCCCTCTGGGCCCCCATGAATTCCTTGAAGTGCTT------TAAATAATGCGG
GTCTACGTCATCAATGACGTTGTACCACGCATCATTACTGTACACCTTTGGGCTTAGGTC
TAGATGTCCACATAAATAATTATGTGGGCCTAGAGACCTGGCCCACATTGTTTTGCCTGT
TCTGCTATCACCCTCAATGATAATACTGTTAGGTCTCC------------------ATGG
CCGCGCAGCGG---AAGACATGACGTTCTCGGACACCCATACTTCA---AGTTCATCTGG
AACTTGATTAAAAGATGAAGATAAAAAGGGAGAAATATAAGGAGCC--GGAGGCTCCTGA
AAAATTCTATCTAAATTACTATTTAAATTATGAAACTGTAAAATATAATCTTTCGGTACT
AATTCTTTAATGATTCTAAGAGC--CTCTGACTTACTGCCTGAGTTAAGAGCTGCGGCGT
AAGCGTCA-TTGGCTGACTGCTGACCCCCACGTGCAGATCGTCCGTCGATCTGAAACTCA
CCCCAGTCGACGGTGTCTCCGTCCTTATCGACATAAGACTTGACGTCTGAACTGGATTTA
GCTCCCTGAATGTTTGGATGGAAATGTGCTGCCCTGCCTGGGG-ATACCAGGTCGAAGAA
TCGCTGATTTTGGCATTTGAATTTCCCTT-CAAATTGGATAAGCACATGGAGATGTGGTT
CCCCATTCTCGTGGAGTTCTCTGCAA-ACTTTGATGTATTTTTTATTTGTTGGGGT--TT
CTAGGTTTTTTAATTGGGAAAGTGCTTCTTCGTTTGTTAAGGAGCAATGAGGATATGTGA
GGAAATAATTTTTGCAATTTATTTGGAAGCGCTTAGGAGGAGCCAT----ATGGTC--AA
TGAGTACCGATTGACCAA-GATTTTT----ACACTTATCCCTGGTGTATCGGT-ACTCAA
TATATAG--TGAGTACCAAATGGCATTTTGGTAATAACATAAAAGTAC--ATTGCAATT-
CAAAATTCAAA-TAAAAAAATCAAATCATT-AAAGCCGGCCATCCGTA--TAATATT
>AY502934_TYLCMLV/ML_[Mali]                   
-----------------------ACCGGATGGCCGCGCC-CTTCCTTTTTGTG-----GT
CCCC-CTTGGGTCCT-ATAGACG--TCACTATCAACCAATCAAATTGCATCCTTAAACGT
TAGATAAGTGTTTATTT-------GTCTTTATAT-ACTTGG-TCTCCAA-----------
-GTTTTTTT--GTCATGTAATATGTGGGATCC------ACTCCTAAATGAATTTCCTGAA
TCTGTTCACGGATTTCGTTGTATGTTAGCTATTAAATATTTGCAGGCCGTTGAAGAAACG
TATGAGCCCAATACTTTGGGCCACGATTTAATTAGGGATCTTATATCTGTTGTAAGGGCC
CGTGACTATGTCGAAGCGACCCGGCGATATAATCATTTCCACGCCCGTCTCGAAGGTTCG
CCGAAGGCTGAACTTCGACAGCCCATACAGCAGCCGTGCTGCTGCCCCCATTGTCCAAGG
CA---TAAACAAGCGACGGTCATGGACGTACAGGCCCATGTACCGAAAGCCCAGAATATA
CAGAATGTATCGAAGCCCTGATGTTCCCCGTGGATGTGAAGGCCCATGTAAGGTCCAATC
TTATGAGCAACGGGATGACATTAAGCATACTGGTGTTGTTCGTTGTGTTAGTGATGTTAC
TCGTGGTTCCGGTATTACCCACAGAGTGGGTAAGAGGTTTTGTGTTAAGTCCATATATTT
TTTAGGTAAGGTCTGGATGGACGAAAATATCAAAAAGCAGAACCATACTAATCAAGTCAT
GTTCTTCTTGGTCCGTGATAG----------GAGGCCCTATGGAAACAGCCCAATGGATT
TTGGACAGGTTTTTAATATGTTCGACAATGAGCCGAGTACCGCAACCGTGAAGAATGATC
TCAGGGATAGGTTTCAAGTGATGAGGAAATTTCATGCTACCGTTATTGGTGGTCCTTCTG
GTATGAAGGAACAGGCTTTAGTTAAGAGATTCTTTAAAATTAACAGTCATGTAACTTATA
ATCATCAGGAGGCAGCTAAGTACGAGAATCATACTGAAAACGCCTTGTTATTGTATATGG
CATGTACGCATGCCTCTAATCCAGTGTATGCAACTATGAAAATACGCATCTATTTCTATG
ATTCAATATC------AAATTAATAAAAATT-ATATTTTATATCATGGGTTTCTGTTACA
TCTATTGTCTGTTCAAGTACATCATATAATACATGATCAACTGCTCTAATTACATTATTA
ATGGAAATTACACCTACATTATTTAAATATTTAAGAATT-TGATATCTAAATACTCTTAA
--GAAACGACCAGTCTGAGGCCGTA-AGGTCGTCCAGATTCTGAAGTTGAGAAAACATTT
GTGAATCCCCAGTACCTTCCTGATGTTGTGATTGAATCGGATCTGTATTGAAATGATGTC
GTGATCCATGTTGAATGGCCTCTGGTTGT-GGTCTGTTATCTTGAAATAAAGGGGATTGT
TTATCTCCCAGATAAAAACGCCATTCTCTGCTTGAGGAGCAGTGATGAGTTCCCCTGTGC
GTAAATCCATGGTTGATGCAGTTGATGTGTAGATAGTATGAGCAGCCACAGTCTAGGTCT
ACACGCTTACGCCTGATTGGTTTCTTCTTGGCTATCTTGTGTTGCACTTTGATTGGTACT
TGAGAACAATGGCTTGTAGAGGGTGATGAAGGTTGCATTCTTGAGAGCCCAATTTTTCAA
TGACAGGTTTTTTTCTTCATCTAGATATTCTCTATATGATGAAGTAGGTCCTTGATTGCA
GAGGAAGATAGTGGGAATTCCACCTTTAATTTGAATGGGTTTCCCGTATTTTGTGTTACT
CTGCCAGTCCCTTTGGGCCCCCATGAATTCTTTAAAGTGCTT------TAAATAATGCGG
GTCTACGTCATCAATGACGTTATACCACGCATCATTTGAAAATATCTTAGGGCTGAGATC
GAGATGTCCACACAAATAATTGTGTGGACCTAACGATCGTGCCCACATTGTTTTTCCGGT
ACGACTATCACCCTCGATTACAATACTATCAGGTCTCC------------------ATGG
CCGCGCAGCGG---AAGACATGACGTTCTCGGACACCCATACTTCA---AGTTCCTCTGG
AACTTGATTAAACGAAGAAGACAAAAAAGGAGAAATATAAGGAGCT--GGAGGCTCCTGA
AAAATTCTATCTAAATTACTATTTAAATTATGAAATTGTAAAACATAATCTTTGGGGGCT
AGTTCCTTAATGACTCTAAGAGC--TTCCGACTTACTTCCTGAGTTAAGAGCTGCTGCGT
AAGCATCG-TTTGCTGATTGTTGTCCCCCCCTTGCAGACCTTCCATCGATCTGAAACTCT
CCCCAATCGATGGTGTCTCCATCCTTGTCGATGTAGGACTTGACATCAGATGATGATTTA
GCTCCCTGAATGTTTGGATGGAAATGTGTTGATCTACTTGGGG-ATACCAGGTCGAAGAA
TCTGTTATTTGTGCACTGGTATTTTCCTT-TGAACTGAACAAGGGCATGCAGATGAGGTT
CCCCATTTTCGTGAAGCTCTCTGCAA-ATTTTAATGTATAATTTATTTACAGGTGT--TT
CTAGGGTTTGTAGTTGGGAAAGGGCTTCAGTTAATGAAAGAGAACACTGGGGATAAGTAA
GGAAATAATTTTTGGCATTTATTTTAAAACGCTTTGGGGGAGCCAT----TTGGTC--AA
TGTACCCCGATTGACTTG-GATTTCATTTGGCACCTGTAAACGGTGTAATGGG-GTACAA
TATATACT-TGTACTCCAAATGGCAATTTAGTAATTTTGTAAAAGTAT--ATTGCAATT-
TTAAATTCAAAATTCGAAAATCAAATCATT-AAAGC-GGCCATCCGTA--TAATATT
>AM701758_ToLCAnV_[Comoros]                   
-----------------------ACCGGATGGCCGCGCC----CCGAAAAAAG-------
--AAGATG-GTCCCT-GCGCACCAAATTTTGTCAGCCAATCAGAATTGCGCTTGAAAGCT
T-GTTATTGT-TTTTTT-------GTCTTTATAT-ACTTGG-TCCCCAA-----------
-GATTTACT--CTCAATCAGTATGTGGGATCC------ACTCTTGAACGATTTCCCAGAC
TCTGTTCACGGGTTTCGTTGTATGCTTGCCGTTAAATACTTGCAGGCCATAGAAGAAACG
TACGAGCCCAATACATTGGGCCACGATCTAATCCGTGATCTCATTTGTGTTATCAGGGCC
CGTGACTATGTCGAAGCGACCCGGAGATATACTTATTTCCACTCCCGTCTCGAAAGTGCG
TCGAAGGCTGAACTTCGACAGCCCGTTTACCAGCCGTGCTGTTGTCCCCACTGCCCCAGG
CA---TAAGCAGACGTCGCGCATGGACTTACAGGCCCATGTACCGAAAGCCCAAGATATA
CAGAATGTACAAAAGCCCTGATGTTCCAAAGGGTTGTGAAGGCCCATGTAAGGTCCAATC
GTATGAGCAGAGGGATGATGTCAAGCATACCGGTATTGTTCGTTGTGTTAGTGATGTTAC
GCGTGGTTCGGGTATTACCCATAGAGTTGGCAAGAGGTTTTGTATTAAGTCTATTTACTT
TTTAGGGAAGATTTGGATGGATGAAAACATTAAGAAACAAAATCATACTAATCAGGTTAT
GTTTTTTCTCGTTCGTGATAG----------AAGGCCATATGGCTCAGCCCCAATGGATT
TTGGACAGGTTTTTAACATGTTTGATAATGAGCCCAGTACAGCTACGGTGAAGAATGATT
TGAGAGACAGGTTTCAAGTTATGCGCAAATTTCATGCAACTGTTGTTGGTGGACCCTCGG
GAATGAAGGAGCAGGCGTTAGTTAAGAGATTTTTTAGGATTAATAGTCATGTAACTTATA
ATCATCAGGAGGCAGCGAAGTATGAAAATCATACTGAGAATGCTTTGTTGTTGTATATGG
CATGTACTCATGCTTCGAATCCAGTGTATGCCACTCTTAAGATACGGATCTATTTCTACG
ATTCGGTCAG------CAATTAATAAATATT-GAATTTTATTTCATGATTCTCCGTAACT
TGGAGTGTATTTACAAGTACATCATATAATACATAATCAACTGCTTTTATTACAGAATTA
ATTGAAACTACACCTAATCTATCTAAATACCTTAAAACA-TGAACTTTAAATACTCTTAA
--GAAATGACCAGTCTGAGGGCGTA-AGCTCGTCCAGACCTTGAAGTTGAGAAAACATTT
GTGAATCCCCAATTCCTTCCTTAAGTTGTGGTTGAACCGTATCTGGATTAATAGGATGTC
TTGATTCATGTTGAACGGTCGACTGTGGT-GGTAGATTATCTTGAAATATAGGGGATTTT
GTATCTCCCAGATAAAAACGCCACTCTGCGTTTGAGCTGCAGTGATGATTTCCCCGGTGC
GTAAATCCATGGTTGGTGCAGTTTATGTGTAGATAGTATGAGCAGCCACAGTTTAGGTCT
ATGCGCTTACGTCGAATGGGTGTCTTCTTCGCTATGCGGTGTTTGACCTTGATTGGTATT
TGAGAACAGTGGCTCGTGGAGGGTGACGAAGGTTGCATTCTTTGTTGCCCAGGCTTTCAA
GGGTGCGTTCTTATCCTCCTCTAAGTATTCTTTATAGGAGGATGTTGGTCCTGGATTGCA
GAGGAAGATAGTGGGAATTCCGCCTTTAATTTGAATTGGCTTCCCGTACTTTGTGTTGCT
TTGCCAGTCCCTTTGGGCTCCCATAAATTCTTTAAAGTGTTT------TAAATAATGCGG
GTCTACGTCATCAATGACGTTATACCACGCATCATTGCTGTACACCTTTGGGCTGAGATC
GAGATGACCACACAAATAGTTGTGTGGTCCCAGAGACCTAGCCCACATGGTCTTGCCTGT
ACGACTATCACCCTCTAATACAATACTCATCGGTCTCC------------------ACGG
CCGCGCAGCGG---CATCCATGACATTCTCCGACACCCAGATTTCA---AGTTCTTCTGG
AACTTGATCAAAAGAAGAAGTAAGAAAATTGGAAACATATGGATTT--GGTGGAGTCATG
AAAATTTTATCAGCATTTGCTGACAGGTTATGATATTGTAAGAAGAAAGATTTTGGGTCT
TTCTCCTTAATTATCTGAAGTGC--CTCTTCCTTCGAAGATGCATTTAGTGCATCTGCGT
ATACTTGGGCTAGATGCTGGCCCTCCCCCCGT-GCACTTCTGGCATCGACCTGGAAAACT
CCATAGTCAAGAAATTCCCCTCCTTTCTCAATATAGGCCTTGACATCAGAGGATGATTTA
GCTCCCTGAATGTTCGGATGGAAATGTGCTGACCTGGTTTGGG-ATACCAGGTCGAAGAA
TCTTTGATTTGTGCACTGGAATTTCCCTT-CGAATTGGATGAGTACGTGGAGATGAGGCA
ACCCATCTTGGTGTAGCTCTCTGCAG-ACTCTTATGAATTTTATATTTGTTGGGTA--GG
AGAAAGATTTAATTTGGGCTAATGCTTCCTCTTTGGTGATGGAGCACTGAGGATAAGTTA
TGAAATAATTTTTTGCGTTTATTTTAAAACGACCGGCTCTTGGCATTTTGAGTTGTCGTT
TTGAATCGGGGTACACACAACTTAC--------CAGGATATCGGTGTAAAGGG-GTACAA
TATATAGT-GTGTACTCCAATGGCATATCTGTAATTTTCAAGATC-------TACATTC-
TAAATTTGTAAATTCGAAATTCAAACC-CTAAAAGC-GGCCATCCGAT--TAATATT
>Z48182_ToLCBaV/A_[India]                     
-----------------------ACCGGATGGCCGCG--CCTTTCT---GTCA------C
TATCATGGTCCCCTCCACTA-AATCATTT-CC--ACCAATCATATGTCACGCTGAAAGCT
TAATTATTTATTTTTGTC-------CTTATATAA-ACTTAGTCGCCAA------------
-GTTTTACC--ATTAAATAAAATGTGGGATCC------ACTTACAAATGATTTTCCCGAA
ACCGTACACGGATTCAGGTGTATGCTTGCTATAAAATACTTGCAGTTGGTAGAAAATACG
TATTCCCCCGATTCTTTGGGATACGATCTAATACGTGATTTAATTTCTGTCGTCAGGGCT
AAAAGCTATGTCCAAGCGTCCGGCAGATATGATCATTTCCGGGCCCGTCTCGAAGTATCG
CCGACTTCTGAGCTCAATCAGCCCATACAGCAAGCGTGCTGCTGTCCGCATTGTCCGCGG
CAC------AAAGGGAAAGGAATGGGCCAACAGGCCCATGAATCGGAAGCCCATGTTTTA
CAGGATGTTCAGAGGTCCTGATGTTCCTAGAGGCTGTGAGGGTCCATGTAAGGTCCAATC
CTTTGAGTCAAGACACGATATAATTCATATAGGGAAGGTCATGTGTATTAGTGATGTCAC
TCGCGGTACGGGGTTAACACATAGAGTTGGTAAGCGGTTTTGTGTCAAGTCAGTATACGT
TTTGGGTAAAATATGGATGGATGAGAATATCAAGACTAAGAATCACACGAATAGTGTTAT
GTTTTTTCTTGTTCGTGACCG-----------TCGCCCTGTTGA--TAAGCCACAGGACT
TTGGAGATGTGTTCAATATGTTTGACAACGAGCCTAGCACTGCAACTGTGAAGAATATGC
ATAGAGATCGTTATCAGGTGTTGAGGAAGTGGCATGCAACTGTCACTGGTGGACAGTACG
CTTCAAAGGAACAGGCATTAGTGAAGGAGTTTGTTAAGGTTAATAATTACGTTGTTTATA
ACCAGCAAGAGGCTGGGAAATATGAGAATCATTCTGAGAATGCGTTGATGTTGTATATGG
CATGTACTCATGCCTCTAATCCTGTGTATGCTACGCTTAAGATTCGTATTTACTTCTACG
ATTCTGTAACCAATTGATATTAATAAATATT-AAATTTTATTGAATATGATTGTTCTACA
TATACAACATGATGTAATACATTCCATAATACATGATCAACTGCTCGATTTACATTGTTA
ATACTGATAACTCCTAGATTATTTAAAAATATATGCACT-TGGGACTTAAAGACCCTTAA
--GAAATGACCAGTCAGAGGCTGTG-AGGTCGTCCAGATTCGGTAGGCTAGAAAACATTT
GTGTATCCCCAACGCTTTCCTCAAGTTGTGATTGAATTGTATTTGGACGGTGATGATGTC
TCTCTCCGACAGGAATGGCCGGTTGTGGT-GCTCTGTTATCTTGAAATAGAGGGGATTTT
GAATTTCCCAGATAAACACGCCATTCTCTGTTTGAGCTGCAGTGATGGGTTCCCCTGTGC
GTGAATCCATGGTCGTTGCAGGCTAACGATATGAAGTATGAACAGCCGCACGCGAGATCA
ACTCGTCGACGCCTGGT---CCCCTTCTTGGCTAGGCTGTGTTGCACTTTGATTGGAACC
TGAGTAGAGTGGCCCTTCGAGGGTGATGAAGGTTGCATTTTTTAGAGCCCACTGCTTTAG
TGCGTTATTCTTGTCTTCGTCCAGAAATTCTTTATAACTGCTGTTAGGTCCTGGATTGCA
GAGAAAGATAGTGGGAATGCCTCCTTTAATTTGAACTGGCTTTCCGTATTTTGTGTTGGA
TTGCCAGTCCCTTTGGGCCCCCATGAACTCTTTAAAGTGTTT------CAGATAATGCGG
ATCGACGTCATCAATGACGTTGTACCACGCATCATTTGAGTACACTCGTGGGCTCAAGTC
CAAATGACCGCATAGATAATTATGCGGGCCTAAAGACCTAGCCCACATGGTTTTGCCCGT
ACGACTATCACCTTCAATAACAATACTTATGGGCCT-A------------------ATAG
CGGC--AGCGG---CATCCACAACATTTTCTGCAGCCCAATGATGG---AGTTCCTCTGG
AACTGTATCAAATGAAGAACAAAGAAATGGAGAAACATAAACCTCC--GCCGAAGGCGTA
AAAATCCTATCTAAATTAGCATTTAAATTATGAAATTGTAATACAAAATCTTTGGGAGCT
TTCTCCCTTAAAATATCGAGGGC--CGCAGCTTTGGACCCTGAATTGATTGCCTCGGCAT
ATGCGTCG-TTGGCAGATTGCTGACCTCCTCTAGCTGATCTGCCATCGATTTGGAAAACT
CCAAAATCAATGAAGTCTCCGTCTTTTTCCACATAGGCCTTGACATCTGAACTGCTCTTA
GCTTTCTGAATGTTTGGATGGAAATGTGTTGATCTGGTTGGGG-AAACCAGGTCGAAGAA
TCTGTTATTTGTGCATTGGAATTTTCCTT-CGAACTGGATGAGCACGTGGAGATGAGGTT
CCCCATCTACGTGAAGCTCTCTACAC-ACTCTAATGAATAATTTAGAAGTTGGAGT--TT
TTACGGTTTGTAATTGGGAAAGGTGCCTCTCTTTGGAAAGAGAACATTTAGGGTATGTGA
GGAAATAATTTTTTGCATTTATATTAAATCTGCCAGGACGAGGCATT----TTGAATCGG
TGGAC----ACTCTA-------ATTC---TCTGTATATC---GGTGGAATGGT-GGACAA
TATATACCCTGTCCACCAAATGGCATAATTGTAATT-------ACCAT-----TAAAGTT
CCAGTCAATATCCCGGAAA-------------TTGC-GGCCATCCGTA--TAATATT
>AF188481_ToLCBV_[Bangladesh]                 
-----------------------ACCGGATGGCCGCGATTTTTTTTAACGTGG------G
CCCAACAACAAGTGTGATGACAAAGACCT-GTTGACCAATGAAAATTGTCCCTCAAAGCT
TAATTGTGTCCTGG-TCC-------CCTCTATAA-ACTTGGTCCCCAA------------
-GT-TCCCA--CAT-TACAAAATGTGGGATCC------TTTAGTAAACGAGTTTCCCGAA
ACCGTTCACGGTTTTAGATGTATGTTAGCAGTTAAATATCTTCAGTTAGTAGAAAAGACT
TATTCTCCCGACACATTAGGGTACGATTTAATTAGGGATTTAATTTCAGTCATTAGGGCT
AGAAATTATGTCGAAGCGACCAGCAGATATAATCATTTCCACGCCCGCTTCGAAGGTACG
CCGCCGTCTCAACTTCGACAGCCCATATGCGAGCCGTGCTGCTGCCCCCATTGTCCGCGT
CAC------CAAAGCAAGAGCATGGGCCAACAGGCCCATGAACAGGAAGCCCAGGATGTA
CAGGATGTACAGAAGTCCAGATGTCCCTAGAGGCTGTGAAGGCCCATGTAAGGTGCAGTC
CTTTGAGTCTAGACATGACATTCAGCATATAGGTAAAGTCATGTGTGTCAGTGATGTTAC
TCGTGGGACTGGGCTGACCCATCGAGTGGGTAAAAGGTTTTGTGTTAAGTCTGTGTATGT
TTTGGGTAAGATATGGATGGACGAAAATATTAAGACCAAGAATCACACCAATAGTGTGAT
GTTTTTTCTTGTTAGGGATCG-----------TAGGCCTGTTGA--TAAACCCCAAGACT
TTGGAGAAGTGTTTAACATGTTTGATAATGAGCCCAGTACGGCTACTGTGAAGAATGTGC
ATCGTGACAGGTATCAAGTGCTTCGGAAATGGCATGCAACTGTTACTGGTGGACAGTATG
CGTCTAAGGAACAAGCTCTCGTGAAGAAGTTTGTTAGGGTTAATAATTATGTTGTGTATA
ACCAGCAAGAAGCTGGCAAGTATGAGAATCATTCTGAGAATGCGTTAATGTTGTATATGG
CATGTACACATGCCTCTAACCCAGTGTATGCTACTTTGAAGATACGGATCTATTTCTATG
ATTCCGTAACAAATTAATA------AATATT-GAATTTTATTGAATAAGATTGGTCTACA
TATACAATATGTTCTAATACATCCCATAATACATGATCAACTGCACGAATTACATTATTA
ATACTGATAACTCCTAAATTATCTAAATATTTAAACACT-TGAGTCTTAAAGACTCTTAA
--GAAACGACCAGTCTGAGGCTGTG-AAGTCATCCAGATTCGGTAGACTAGGAAACATTT
GTGTATCCCCAACGCTTTCCTCAGGTTGTGATTGAACTGAAGTTGGATGATGATGATGTC
TCTGTTTGTCAGGAATGGCCTGTTGTGGT-GCTCTGTTATCTTGAAATAGAGTGGATTTT
GAATCTCCCAGGTAAACACGCCATTCACTGCTTGAGCTGCAGTGATGGGTTCCCCGGTGC
GTGAATCCATGATCGTGGCAGGCTAGTGCTATAAAGTATGAACATCCACAAGGGAGATCA
ACACGACGACGCCTGGT---CCCCTTCTTGGCTATCTTGTGCTGCACTTTGATTGGAACC
TGAGTAGAGTGCGCCTTCGAGGGTGACGAAGATCGCATTCTTTAAAGCCCAATTCTTGAG
TGCAGCATTCTTCTCTTCATCCAAGAACTCTTTATAACTTGAATTGGGTCCTGGATTGCA
GAGGAAGATAGTGGGAATTCCGCCTTTAATTTGAACTGGCTTTCCGTATTTTGTATTTGA
TTGCCAGTCCCTTTGGGCCCCCATGAATTCCTTAAAGTGCTT------TAGGTAGTGGGG
ATCGACGTCATCTATGATGTTGAACCAGGCCTCATTATTGTACACCTTTGGGCTAAGGTC
TAGATGACCACACAAATAGTTATGCGGTCCCAGTGATCTGGCCCACATCGTCTTCCCCGT
TCGACTATCACCCTCTATCACTATACTTATGGGTCTTA------------------AAGG
CCGCGCAGCGG---CACTGACAACGTTCTCGGCAGCCCATTCTTCA---AGTTCCTCCGG
AACTTGATCAAAAGAAGATGAATTAAAAGGAGAAACATAAACCTCC--ACCGGAGGTGTA
AAAATCCTATCTAAATTAGCATTTAAATTATGAAACTGTAATACAAAATCTTTGGGAGCC
TTCTCCCTTAAAATATTGAGGGC--CGCAGCCTTGGACCCTGAATTGATTGCCTCGGCAT
ATGCGTCG-TTGGCAGATTGGCAACCTCCTCTAGCTGATCTGCCATCGATCTGGAAAACT
CCAAAATCAATGAAGTCTCCGTCTTTCTCCACATAGGCTTTGACATCTGACGCGCTCTTA
GCTCCCTGAATGTTCGGATGGAAATTTGCTGACCTGGTTGTGG-AAACCAGGTCGAAGAA
TCTGTTGTTCTGACACTTGAATTTTCCTT-CGAACTGGATGAGCACGTGAAGATGAGGTT
CCCCATTTTCGTGCAGTTCCCGTGAA-ACGCGAATGAATAATTTATTAGTAGGTGT--GG
CGAGGTTTTTTATTTGGGAAAGTGCCTCTTCTTTAGTAAGAGAACATTGTGGATATGTTA
AGAAATAATTTTTAGCATATATTTGGAAACGTTTCGGTTGAGGCATG----TTGACTTGG
TCAATCGGTACTCACCAA----ACTTGTCTATGCAA-TC---GGTG-AATGGT-ACTCAA
TATATAGGTGAGTACCGA-ATGGCACAACTGTAATT----ACTGAA-T-----GTAATTC
AAAATTCAAATTCCGACAA-------------AAGC-GGCCATCCGCAC-TAATATT
>AJ865340_ToLCKMV_[Mayotte]                   
-----------------------ACCGGATGGCCGCGCG----CCCGAAAAAG-------
--CATGTG-GTCCCC-GCGCACTATCGTTTGTCATCCAATCCGAATCGCGCGTCAAAGCT
TAGATAATT--GTTTTT-------GTCTTTATAT-ACTTCC-TCGCGAA-----------
-GGAGTTAT--CC-CA-CAAAATGTGGGATCC------ACTCCTAAACGAGTTCCCAGAC
TCTGTTCACGGTTTTCGTTGTATGCTAGCTATCAAATATTTACAGGCCATCGAGCAGACG
TACGAGCCCAATACTCTGGGCCACGAATTGATCCGTGATCTCATCTGTGTCGTTAGAGCC
CGTGATTATGTCGAAGCGACCCGCCGATATAATCATTTCCACGCCCGCCTCGAAGGTTCG
TCGGAGACTGAACTTCGACAGCCCTTATACCAGCCGTGCTGTTGCCCCCATTGTCCCAGG
CA---CAAGCAGACGTCGGTCATGGACGTACAGGCCCATGTACAGAAAGCCCAGGACGTA
CAGAATGTACAGAAGCCCTGATGTCCCAAAGGGTTGTGAAGGCCCATGTAAGGTCCAGTC
GTATGAGCAGAGGGATGATGTGAAGCATACTGGTATTGTTCGTTGTGTTAGTGATGTTAC
GCGTGGTTCGGGAATTACTCATAGGGTTGGGAAGAGGTTCTGTGTTAAGTCCATTTACAT
TTTAGGGAAGATATGGATGGATGAAAATATCAAGAAGCAGAATCACACTAATCAGGTTAT
GTTTTTCTTAGTCCGTGATAG----------AAGGCCCTATGGTGCAGCCCCAATGGATT
TTGGACAGGTGTTTAACATGTTTGATAACGAGCCCAGTACAGCTACGGTGAAGAATGATT
TGAGAGATAGATACCAGGTTTTGCGGAAGTTTCATGCAACTGTTGTAGGCGGTCCCTCTG
GGATGAAGGAACAGGCATTAGTTAAGCGATTTTTTAGGATTAATAGTCATGTAACTTATA
ATCATCAGGAGGCAGCTAAGTATGAGAACCATACGGAGAATGCTTTGTTGTTGTATATGG
CATGTACTCATGCCTCTAACCCAGTGTATGCTACTCTTAAGATACGGATCTACTTCTACG
ATTCGGTCGG------CAATTAATAAATATT-AAATTTTATTTCATATTTTTCTTCAACT
TGAATTGTTTTTACAATTTTTTGATACAATACATGATCAACTGCTCTAATTACACTGTTA
ATTGAAATAACCCCTAATCTATCTAAATACTTTAGAACT-TGAGTCCTAAATACCCTTAA
--GAAAAGACCAGTCTGAGGGTGTA-AACTCGTCCAGACCCTGAAGTTGAGAAAACATTT
GTGAATCCCCAGTTCCTTCCTCAGGTTGTGGTTGAATCGTATCTGGACTGATATGATGTC
GTGGGGCATGTTGAATGGCCGGTTCACGT-GGTCGATGATCTTGAAATACAGGGGATTTT
GTATCTCCCAGATAAACACGCCACTCTGTGCTTGAGCTGCAGTGATGAGTTCCCCTGTGC
GAGAATCCATGGTGTATGCAGTTGATGTGGAGATAATATGAGCAGCCGCAGTCGAGATCT
ATCCTTCTACGCCTCACTGCCTTCTTCTTGGCTAATCTGTGCTGGACTTTGATTGGCAGT
TGAGTACAGTGGCTCGTGGAGGGTGATGAAGGTCGCATTCTTGACAGCCCAGTCTCTCAG
GGGAGCGTTCTTTTCCTCGTCTAGGAACTCTTTATACGAGGATGTTGGTCCTGGATTGCA
GAGGAAGATTGTGGGAATCCCGCCTTTTATTTGAATTGGCTTCCCGTACTTCGTGTTGCT
TTGCCAGTCCCTTTGTGCCCCCATGAATTCTTTAAAGTGTTT------CAGGTAATGCGG
ATCTACGTCATCAATGACGTTGTACCACGCATCATTGCTGTACACCTTTGGGCTGAGGTC
AAGATGGCCGCATAGGTAATTATGTGGACCCAATGATCTGGCCCACATTGTCTTCCCGGT
TCGACTATCACCTTCAATCACAATACTAATCGGCCTCC------------------ATGG
CCGCGCAGCGG---CATCCATGACGTTCTCGCACGCCCACTCTTCA---AGTTCTTCCGG
AACTTGATTAAAAGAAGAAGATAAAAAAGGAGAAATATAAGGAGCC--GGTGGCTCCTGA
AAAATCCTATCTAAATTACTATTTAAATTATGGAATTGCAACACAAAATCCTTTGGTGCT
AATTCCTTAATGACTCTAAGAGC--CTCTGACTTACTGCCTGTGTTAAGAGCTGCGGCGT
AAGCGTCA-TTGGCTGACTGTTGCCCTCCCCTTGCAGATCTTCCATCGATCTGAAATTCT
CCCCACTCGAGGGTGTCTCCGTCCTTGTCGATGTAGGACTTGACGTCGGAGCTGGATTTA
GCTCCCTGAATGTTCGGATGGAAATGTACTGACCTGGTTGGGG-ACACCAGGTCGAACAG
TCTGCAATTTGTG-ATGCGGATTTTCCCTTCGAACTGGATAAACATGTGGATGTGAGGTT
CCCCATTCTGGTGGAGTTCCTTGCAG-ATTTTGATGAATTTAGGGTTTGAAGGAAG--AG
ATAGGTTTTGAATTTGGGAAAGTGTTTCCTCTTTGCTGAGAGTGCATTGTGGATAAGTGA
GGAATATGTTTTTTGCATTTATTTGGAATTT--TTTTGGTGCTGAAGGCATGTTGGTCAA
TGGGTACCTATTGACCAGCTCTCTC-TTCTTCTCTGGGTATCGGTACATTGGT-A-CCCA
TTTATAGT-TGGGTACCTAATGGCATTTGTGTAATAATCCTCAT--------TGTGATT-
TGAAATTTGAAAT---------------CCCTTAGC-GGCCATCCGTA--TAATATT
>AM701765_ToLCDiV_[Namakely-Madagascar]       
-----------------------ACCGG-TGGGCGCG---------AAAAAAAAAAGTGG
GCCCTACCACGTGATCATGTCGC-GCGAGTGCTGTCCAATCAGAACGCGCGCTCTACGCA
TTATAAATTAAAATTT---------GAAATATAT-ACTTCCTCGCGAAG-----------
-GAGTTATC-----CCACAAAATGTGGGATCC------ACTTTTAAACGAGTTTCCAGAA
ACCGTTCACGGTTTCCGTTGTATGCTAGCTATCAAATACCTGCAGGCGGTCAGAGAGTCT
TACGATCCCAGCACACTTGGTTACGATCTTCTAAGCGATCTCATCGGAGTTGTCCGCCGT
ACCAATTATGTCGAAGCGACCAGCAGATATCATCATTTCCACTCCCGCCTCGAAAGTGCG
TCGCCGTCTGAACTTCGACAGCCCCGTGCAGTCCTCTGCTCGTGCCCCCACTGTCCTCGT
CA---CAAACAAACGTCGGGCCTGGACCAACAGGCCCAATTACAGAAAGCCCAGGATGTA
CAGAATGTATCGCAGCCCAGATGTCCCAAAGGGTTGTGAAGGCCCGTGTAAGGTCCAGTC
ATATGATCAGCGTGATGATGTCAAACATACTGGTATTGTTAGATGTGTGTCCGATGTCAC
CAAGGGTCCTGGCCTTACACACCGCATTGGAAAGCGTTTTACGATCAAGTCCATCTACAT
CCTGGGGAAGATATGGATGGATGAGAACATCAAGAAACAGAATCACACTAACACTGTAAT
GTTTTTCCTTGTCCGAGATAG----------AAGACCTTATGGGAACTCTCCATTGGATT
TTGGTCAAGTTTTTAACATGTTTGACAACGAACCTAGCACTGCTACGGTCAAGAACGATC
TCCGTGATCATTTCCAGGTGATTAGGAAGTTTACTGCTACTGTCACTGGTGGTCCTTCGG
GATGTAAGGAACAAGCACTGGTTCGTCGTTTTTTTAAGATTAATAGTCAGATTGTTTACA
ACCATCAAGATGCTGGAAAGTTCGAAAATCATACTGAGAATGCTATCTTGTTGTACATGG
CATGTACTCATGCCTCTAATCCTGTGTACGCTACTCTTAAGATACGGATATATTTCTACG
ATTCTGTATC------GAATTAATAAATATT-GAATTTTATTTCATGATTCTCCTTAACT
TGGAGTGTATTGATAAGTACATCGTATAATACATGATCAATTGCTTTGATTACATTATTA
ATTGAAATAACCCCTAATCTATCTAAATATTTTAAAACT-TGGGTCCTAAATACCCTTAA
--GAAAAGACCAGTCTGAGGCCGTG-AGGTCGTCCAGACCCTGAAGTTGAGAAAACATTT
GTGAATCCCCAGTTCTTTCCTCAAGTTGTGGTTGAACCGTATCTGGACTGATATGATGTC
GTGGGGCATGTTGAACGGCCTGTTCTCGT-GGTCGATAATCTTGAAATACAGGGGATTTT
GTATCTCCCAGATAAACACGCCACTCTGTGCTTGAGCTGCAGTGATGAGTTCCCCGGTGC
GTAAATCCATGGTTTATGCAGTTGATGTGTATATAGTATGAGCAGCCGCAGTCGAGATCT
ATCCTTCTACGCCTGATTGCTCTCTTCTTCGCCTCCCGATGTTGAACCTTGATTGGAACC
TGAGAACAGTGGCTCGGAGAGGGTGACAAAGACCGCATTCTTTAATGCCCAGGATTTGAG
ATGCGTGTTCTTGTCCTCGTCTAAAAACTCTTTATACGAGGAATTTGGACCTGGATTGCA
TAGGAAGATTGTTGGAATGCCCCCTTTAATTTGAACTGGCTTCCCGTACTTTGTGTTGCT
TTGCCAGTCCTTCTGGGCCCCCATGAACTCTTTAAAGTGTTT------CAGATAATGCGG
GTCGACGTCATCGATGACGTTATACCATGCGTCATTACTGAACACCTTTGGGCTTAGGTC
TAAATGGCCGCACAGATAATTGTGAGGCCCAAGGCTTCTGGCCCATACAGTCTTCCCCGT
CCTGCTCTCCCCTTCTACTACTATACTAATCGGCCTAC------------------TTGG
CCGCGCAGCGG---CATCCATGACGTTCTCCGCCGCCCATTGTTCA---AGTTCTTCTGG
AACTTGATCGAAAGAAGAAGACAAAAAGGGACATGAATAAGGCTCT--ATGGGAGCCTGA
AAAATCATATCTAAATTTGATTTTAAATTATGATATTGAAAAATAAAATCTTTAGGGAGC
TTCTCCCTTATAATAGCCAGAGC--GGCTTCAGCGGAACCTGCGTTTAATGCGTCTGCAC
ATGCGTCG-TTAGCATTCTGGCAGCCTCCTCGAGCACTTCTGCCGTCGACCTGGAATTCT
CCCCATTCCAGTGTGTCTCCGTCCTTGTCGATGTAGGACTTGACATCGGAGCTGGATTTA
GCTCCCTGAATGTTCGGATGGAAATGTGCTGACCTGGTTGGGG-AAACCAGGTCGAAGAA
TCGCTGATTCTGGCACTTGTATTTTCCCT-CGAACTGGATAAGCACATGGAGATGAGGTT
CCCCATTCTCGTGTAGTTCCCTGCAG-ATCTTGATGTATTTCTTATTGACGGGTGT--AT
TTAGGTTTTGCAATTGGGAAAGTGCTTCCTCTTTGGTGAGGGAGCATTGTGGATAAGTGA
GAAAATAATTTTTGCAATTTATCAGGAATCGCTTTGGAGGAGCCAT----TTGACT-TGG
T------CAATCGGGT------CTC--ATTGCATCTCCCC--GGTATATGAGG-TCCTCT
TTTATAGT-GAGA-CCCAAATGGCATTATGGTAAAAACTCCAA-----------------
-TAAATTTGAACCCC---------------CATAGC-GCCCACCGTTT--TAATATT
>EU350585_ToLCGV_[FGH5-3:Ghana]               
--------ACCGGATGGCCGCGATTTTTTTTCCACTACACGCTCCAAAGCAAAAG-TAAA
GTAATCAATGGTCCCCACGCACTAGTTTATGTTGGCCAATCAGAATGAGGCCCGAAAGCT
TCGTTGTTTTCCCGCTT-------GTCCTTATAT-ACTTGC-GCACTAA-----------
-GTTGTAA---TAATTGCACTATGTGGGACCC------TTTATTGAATGAGTTCCCAGAC
TCAGTCCATGGGTTTCGTTGTATGCTGGCTATAAAATATCTGCAGCTCTTAGAAGAGGAG
TACGAGCCCAATACTTTGGGCCACGATTTAGTTAGAGATCTCATTTCTGTCATTAGGGCT
AAAAATTATGTCGAAGCGTCCCGGCGATATAATAATTTCCACGCCCGTCTCGAAGGTGCG
TCGACGGCTGAACTTCGACAGCCCCTACGCCAGCCGTGCAGTTGTCCCCACTGTCCGAGG
CA---TAAGCAAGCGTCGTTCGTGGACGTACGGGCCCATGTACCGAAAGCCCAGAATGTA
TCGGATGTACAAAAGCCCTGATGTGCCCCGTGGATGTGAAGGCCCGTGTAAGATACAGTC
ATTTGAGCAAAGGGATGATGTTAAGCATGTTGGTATAGTTCGTTGTGTTAGTGATGTGAC
CCGTGGGTCCGGTCTGACTCATAGAGTAGGGAAGAGATTTTGCATTAAGTCTATTTACAT
TTTAGGTAAAGTTTGGATGGACGAAAACATCAAAAAGCAGAATCATACTAACAATGTTAT
GTTTTTCTTAGTTCGTGATAG----------AAGGCCTTATGG---CAGTCCTAGTGATT
TCGGGCAGATTTTTAACATGTTCGACAACGAGCCGAGTACAGCTACAATCAAGAATGATC
TCAGAGACCGCTATCAAGTGCTTCGTAAATTCAGTGCAACTGTTATTGGTGGTCCCTCTG
GATGCAAGGAACAGGCTTTGGTGAAGAGATTTTTTAAGGTTAACAATCATGTTGTGTATA
ACCATCAGGAGGAGGCTAAATATGCCAACCATACTGAGAATGCTTTGTTGTTGTATATGG
CTTGTACTCATGCTTCGAATCCCGTGTATGCTACTCTAAAAATACGCATCTATTTCTACG
ATGCAGTTAC------GAATTAATAAATATT-AAATTTTATTTCATGTTGTTCTAATACA
CAATTTGTACCTTCAAGTACGTTGTACAATACATGATCAACTGCTCTAATAATTGCATTA
ATTGAAATTACACCCAAATTATCTAAATATTTAAACACT-TGAACTCTAAATACCCTTAA
--GAAACGACCAGTCTGAGGGCGTA-AGCTCGTCCAAACTTTGAAGTTCAGAAAACACTT
GTGAATCCCCAACGCCTTCCGCAGGTTGTGGTTGAACCTGATTTGAACTGTGATTATGTC
GTGTTGGTAGTTGAACGGTCTCTCGTCGT-GGTTGGTTATCTTGAAATACAGGGGATTTT
GTATCTCCCAGATAAAAACGCCACTCTGTGCTTGAGCTGCAGTGATGAGTTCCCCGGTGC
GTAAATCCATTATTGGCGCAGTTGATGTGTATGAAGACTGAACACCCGCACTCTAGGTCC
ACCCTTTTACGCCTCACTACTTTCTTCTTCGCGATGCGGTGCTGGACTTTGATTGGCACT
TGTGTACAATGGCTCGTGGAGGGTGATGAAGATCGCATTTTTTATTGCCCATGCTTTCAA
TGGTGCATTTTTCACTTCGTCTAGAAACTCTTTATATGATGATGTCGGGCCTGGATTGCA
GAGGAAGATAGTGGGAATTCCACCTTTAATTTGAATGGGCTTCCCGTATTTGGTGTTGCT
TTGCCAGTCCCTTTGGGCCCCCATGAACTCTTTAAAGTGTTT------GAGATAGTGGGG
ATCGACGTCATCAATGACGTTATACCAAGCATCATTTGAATACACCTTTGGACTCAGGTC
TAGATGGCCACACAAGTAATTGTGTGGACCTAATGACCTGGCCCACATTGTCTTGCCTGT
ACGACTATCACCTTCAATAACTATATTAACCGGTCTCC------------------AAGG
CCGCGCAGCGG---CATCCATTACATTCTCGGAAACCCACTCTTCA---AGTTCTTCCGG
AACTTGATTAAAAGAAGAAGATAAAAAGGGAGAAACATAAGGAGCT--GGAGGCTCCTGA
AAAATCCTATCTAAATTACTATTTAAATTATGAAATTGCAAGACAAAATCTTTTGGAGCT
AACTCCTTTACAATTCTAAGAGC--TTCTGCCTTACTTCCTGCGTTAAGCGCCTGGGCGT
AAGCGTCA-TTGGCAGATTGTTGTCCTCCTCTTGCCGATCTTCCGTCGATCTGAAACTCT
CCCCATTCAAGGGTGTCTCCGTCTTTATCGATATAGGACTTGACGTCGGAGCTGGATTTA
GCTCCCTGAATGTTTGGATGGAAATGTGCTGACCGGGTCGGGG-ATACCAAGTCGAAGAA
TCTGTTATTTTGGCATTTGTATTTCCCCT-CGAATTGAATGAGCGCATGCAGATGAGGTT
CCCCATTTTCATGCAGTTCTCTGCAG-ATTTTGATATATTTTTTGTTTGTGGGTGT--TT
GGAGATTTTGAAGAAGGGAAAGTGCCTCTTCTTTAGTTAGAGAGCATTGTGGATAAGTTA
GAAAATAATTTTTGGCATTTATAAGAAACTTACGTGGAGGAGCCAT----TTAGTC--AG
AGGACC-TGATTGACCAGCTCTTCTAT---A-TCAAATGAATCGGGGAATGGG-TCTCTA
TATATACT-GAGGACCCTAATGGCATTATTGTAATT-ATGAAAAGATTTTACTTTAATT-
CGAATTTCAAATTCGAA---------TACCCAAAGC-GGCCATCCGTA--TAATATT
>AY602165_ToLCGdV_[G2:China]                  
-----------------------ACCGGATGGCCGCGAT---TTTTTTTATGG---TGGT
CCCCCCCACT----------AAG---TTTTGTCGGCCAATGAGAACGCTCTCTCAAATGT
TAGTTAAATAGTTGTCCC------TTATAAA----ACTTGGTCCCTAA------------
-GTACT-CA--TTGTAAAG--ATGTGGGATCC------TCTTTTAAACGAGTTTCCTGAA
ACCGTACATGGTTTTAGGTGTATGCTAGCGATTAAGTATTTACAGTTAGTAGAGAATACA
TACTCTCCGGATACGTTGGGGTACGATCTAATACGTGATTTAATATTGGTTATTCGTGCT
AGGGATTATGTCGAAGCGTCCCGCAGATATAGTCATTTCCACTCCCGCATCCAAGGTGCG
TCGCCGGTTGAATTTCGACAGCCCATATGTCAGCCGTGCTGCTGCCCCCACTGTCCTCGT
CA---CAAACAAAAGGAGGTCATGGGTGAATCGGCCCATGTACCGAAAGCCCAAGATGTA
CAGGATGTACAAAAGCCCTGATGTTCCTCGGGGTTGTGAAGGCCCATGTAAAGTCCAATC
GTATGAACAGCGTCATGATGTAGTCCATGTAGGTAAGGTCATTTGTGTGTCTGATGTTAC
TCGTGGTAATGGGTTGACTCATCGTGTTGGGAAGAGGTTTTGTGTCAAGTCTGTGTATGT
GTTAGGTAAAATATGGATGGATGAGAATATTAAGACTAAAAATCACACAAACACTGTGAT
GTTTTTTTTAGTTCGTGATAG----------AAGACCCTTCGG---CACTCCCCAAGATT
TCGGGCAGGTGTTTAACATGTATGATAACGAGCCAAGTACAGCAACTGTTAAGAACGATA
ACAGAGATCGTTTTCAAGTTCTTCGTCGATTTCAGGCGACTGTCACCGGTGGTCAGTATG
CAAGTAAGGAGCAAGCAATAGTTAGGAAGTTTATGAAGGTCAATAATCATGTAACGTATA
ATCATCAAGAGGCTGCGAAGTATGATAACCATACTGAGAATGCTCTGTTATTGTATATGG
CATGTACGCATGCTAGTAATCCAGTGTATGCTACCTTGAAAATCAGGATCTATTTCTATG
ATTCTGTACA------AAATTAATAAAGATT-GAATTTTATTATACTTGAGAATGTTGTT
TCAATTGTCCCTTCTAATACATCATACAGTACATGTGAAATTGCTCTAATTACATTGTTG
ATACTAATCACTCCTAAATTCGCTAAATATTTCATACAT-TGATATTTAAATACTCTTAA
--GAAATGCGAGGTCTGAGGATGTA-AAAGAGTCCAGATCCGGCAGGTTAGAAAACATTG
GTGTATCCCCAGCGCTTTCCTCAGGTTGTAATTGAATTGGATTTGGACGGTTATGATGTC
GTGGTTCCTCCGGAATGGTCTCTCTAGGT-GTTGGGGTATCTTGAAATATAGGGGATTGT
TGATTGTCCAGGTATATACGCCATTCTCTGCTTGAGCCGCAGTGATGAGTTCCCCTGTGC
GTAAATCCATGTGATGCGCAATCAAGTCCAAAATAGTAAGAGCATCCACAAGGTAGATCA
ACTCTACGTCTGCGAACTGGTCTCCTCTTCGCTATTTTGTGTTGGACTTTGATTGGTACT
TGAGTACAATGGCCCTGTGAGGGTGACGAATGTTGCATTTTTTAATGCCCAGTTTCTGAG
TGCAGAATTCTTATCCTCGTCCAAGTACTCTTTATATGATGAAGTTGGTCCTGGATTGCA
TAGGAAGATTGTTGGGATACCTCCTTTAATTTGAATTGGTTTCCCGTACTTCGTGTTGCT
TTGCCAGTCTCGTTGGGCCCCCATGAATTCTTTAAAGTGCTT------TAGATAGTGGGG
ATCTACGTCATCAATGACGTTGTACCAGGCATCATTAGAATACACCTTGGGACTCAAGTC
CAGGTGACCACATAAATAGTTATGTGGACCCAAAGAACGAGCCCACATTGTCTTGCCGGT
TCTACTCTCGCCCTCGATTACAATACTATTGGGCCTAA------------------AAGG
CCGCGCAGCGG---CACCCATTACATTTTCTGCAGCCCATTCTTCG---AGTTCTTCCGG
AACGAGATCAAAAGAAGAAGAAAGAAAAGGAGATACAAAAATCTCT--AAAGGAGGTGCA
AAAATCCTATCTAAATTACTATTTAAATTATGAAATTGAAAAATATAATCTTTTGGGAGT
TTCTCCCTTATTATCGCTAAGGC--AGCGTCTTTGGAACCTGCATTTAAAGCCTCTGCAC
ATGCGTCG-TTAGCATTCTGGCAGCCTCCCCTAGCACTTCGTCCGTCGACCTGGAATTGA
CCCCATTCAATGATGTCTCCATCCTTATGGATGTAGGACTTGACATCGGAGCTGGATTTA
GCTCCCTGAATGTTCGGATGGAAATGTGTTGATCTGGTTGGGG-AAACCAGGTCGAAGAA
TCTGTTATTCGTGCAGTTGTATTTGCCTT-CGAATTGCATAAGCACGTGGAGATGAGGGT
TCCCATTCTTGTGTAATTCTCTGCAA-ATTTTTATGAATTTTATATTGGTAGGGGT--TT
GCAGGTTTTGTAACTGGGAAAGTGCTTCCTCTTTGGTGAGAGAGCACTGTGGGTATGTTA
AGAAATAATTTTTGGCTTTAATAGAAAAACGTCCCGCACGAGGCATTTTGGAATTG----
--GGGGGCACTC-------------AAAGT-CTGAGCAATCGGGGGAACTGGG-GGGCAA
TTTATATGGTGCCCCCCAAATGGCATAATCGTAAATATGCATAA---------GAAATC-
CAAAATTCAAATTG----------G-----TAAAGC-GGCCATCCGTA--TAATATT
>KF150142_ToLCHaiV_[FQ12:China]               
-----------------------ACCGGATGGCCGCGAA---AATTTTTAAAG---TGGT
CCCCCCCC------------ACG---TTCTTCTGTCCAATCATGACCGCGCCTCAAAGCT
TAATTATTAAGTGGTCCC------CTATATAA----CTTCGACCCGAA------------
-GGAGT-CA--TTTTAAAC--ATGTGGGATCC------TTTGTTAAACGAATTCCCAGAA
ACCGTACATGGTTTCAGGTGTATGCTAGCCATTAAGTATTTGCAACTAGTAGAAAATACA
TACTCTCCGGATACGTTAGGGTACGATTTAATTCGTGATTTAATTTTAGTTGTTCGTGCT
AGAGATTATGTCGAAGCGTCCCGCAGATATAGTCATTTCCACTCCCGCATCCAAGGTGCG
TCGCCGGTTGAATTTCGACAGCCCTTATACCAGCCGTGCTGCTGCCCCCACTGTCCTCGT
CA---CAAACAAAAGGAAGTCATGGGTCAATCGGCCCATGTATCGAAAGCCCAGGATGTA
CAGGATGTTCAGAAGCCCTGATGTCCCTCGAGGCTGTGAGGGTCCGTGTAAGGTCCAGTC
TTTCGATGCGAAAAACGATATCGGTCACATGGGTAAGGTTATCTGTTTGTCGGATGTTAC
TAGGGGTATGGGTCTGACCCATCGTGTTGGTAAACGTTTCTGCGTTAAGTCATTGTATTT
TGTGGGCAAAATCTGGATGGATGAAAACATCAAGGTTAAGAACCATACTAACACTGTTCT
GTTCTGGATCGTAAGGGATAG----------ACGCCCGACTGG---GACTCCTAATGATT
TTCAGCAGGTATTTAATGTTTACGACAACGAACCGTCTACGGCAACTGTCAAGAACGACC
AACGTGATCGTTTCCAGGTGTTGAGGAGGTTCCAGGCAACTGTTACTGGTGGTCAGTATG
CAGCTAAGGAGCAGGCGATAATTAGAAAGTTCTATCGTGTTAACAACCATGTTGTTTACA
ATCATCAGGAAGCTGGGAAATACGAGAATCACACTGAGAATGCTCTTTTGTTGTATATGG
CATGTACTCATGCATCTAATCCTGTGTATGCTACTTTGAAAGTAAGGAGTTATTTCTATG
ACTCTGTAAC------AAATTAATAAATATT-GAATTTTATTATGTTTGTATTGTCTACA
TAAGTTGTTCTTGTCAACACATCCCATAATACATGATGTACTGCCCTCATTACATTGTTA
ATACTAATTACACCTAATCTATCAAGATACTTCAACACC-TGATACCTAAATACCCTTAA
--GAAAAGACCAGTCTGAAGGTGTG-AGGTCGTCCAGATGCGGAAGATCAGAAAACATTG
GTGAAGCCCCAGTGCTTTCCTCAGGTTGTGATTGAACTGTACCCTCACCGTTACTATGTC
GTTGTCCGTCAGGAATGGTCGGTTCTGTA-ATTCTGTTATCTTGAAATATAGGGGATTTT
GTATGTCCCAGATAAAAACGCCATTCTCTGCCTGAGTTACAGTGATGGGTTCCCCTGTGC
GTGAATCCATGATCGGCGCAGTTAATCGACGAGAAGTATGAACAACCGCAAGGAAGGTCA
ACTCTCCTCCTCCGGATGGTCTTCTTCTTCGCTTGCCTGTGTTGGACTTTGATGGGAACC
AGAGTAGAGTGGCTCTTCGAGGGTGACGAAGTACGCATTTTTTAAAGCCCAATTTTTAAG
TGCGGAGTTCTTTTCCTCATCCAGGTACTCTTTATAGCTGGAATTTGGACCTGGATTGCA
GAGGAAGATTGTGGGTATCCCGCCTTTAATTTGAACTGGTTTCCCGTACTTGGTATTTGA
TTGCCAGTCCCTTTGGGCCCCCATGAACTCTTTAAAATGCTT------TAGATAGTGCGG
ATCGACGTCATCAATGACGTTATACCATGCGTCATTGCTGTAAATCTTTGGGCTCAGATC
TAGATGACCGCATAAATAATTATGTGGACCTAATGATCTGGCCCACATCGTCTTCCCCGT
ACGACTATCTCCCTCTACTACTATACTCATCGGTCTTA------------------ATGG
CCGCGCAGCGG---CACCAACGACGTTCTCCGCCGCCCACTCTTCG---AGTTCTTCTGG
AACTCGATCAAAAGAAGAAGAAAGAAAAGGGGAAACATAAACCTCC--ATTGGAGGTGTA
AAAATCCTATCTAAATTGGCATTTAAATTATGGAATTGTAAAACAAAATCTTTGGGGGCT
AATTCCTTAATTACATTAAGAGC--CTCTGACTTACTGCCTGTGTTAAGTGCTGCGGCGT
AAGCGTCA-TTGGCTGATTGTTGACCCCCTCTTGCAGATCGTCCGTCGATCTGAAACTCT
CCCCAGTCGATGGTGTCTCCGTCCTTGTCGATATAGGATTTGACGTCGGAGCTGGATTTA
GCTCCCTGAATGTTCGGATGGAAATGTGCTGACCGGTTTGGGG-AGACCAGGTCGAAGAA
TCTGTTATTCGTGCAGACGTATTTCCCCT-CGAACTGTATAAGCACGTGGAGATGAGGGC
TCCCATCTTCGTGGAACTCTCTGCAG-ATCTTGATGTATTTTTTATTTGTTGGGGT--GT
CTAGGTTTTGCAATTGGGAAAGTGCTTCTTCTTTGGTGAGAGAGCACTGTGGGTATGTGA
GGAAATAATTTTTGGCTTGTATCTTAAAACGACGTGGGGGAGCCATTTT--AAGCGTCGT
TTTGTATTGGAGACAA------TCAACTCTGTGAAATGAATTGGAG-ACTGGA-GTACAA
TATATATG--AGTCTCCAAATGGCATTCTCGTAAAT-CCTCATA---------GCAATT-
CGAATTTCAAATTC---------GAATTGGTAAAGC-GGCCATCCGAA--TAATATT
>HQ162270_ToLCHaV_[Hanoi-Vietnam]             
-----------------------ACCGGATGGCCGCGAT---TTTTTTTAAAG---TGGT
CCCCGC--------------ATG---CGCTCCTGCCCAATCCTATCCACTCCTCAAAGCT
AAATTATTAATTTGTCTC------CTATATA-A---CTTGGTCCCCAA------------
-GTAGT-CA--CGTCAAA--CATGTGGGATCC------TTTACTAAACGAGTTTCCCGAA
ACGGTACATGGTTTCAGGTGTATGCTAGCAATTAAGTATTTGCAATTGGTAGAAAATACG
TACTCTCCAGATACATTAGGGCACGATTTAATTCGCGATTTAATTTTAGTTATTCGTGCT
AGAGATTATGTCGAAGCGACCCGCCGATATAGTCATTTCCACTCCCGCATCCAAGGTGCG
TCGCCGGCTGAATTTCGACAGCCCGTATGTCAGCCGTGCTGCTGCCCCCACTGTCCTCGT
CA---CAAACAAAAGGAGGTCATGGGTGAATCGGCCCATGTACCGAAAGCCCAGGATGTA
CCGAATGTACAAAAGCCCTGATGTTCCTCGTGGTTGTGAGGGACCATGTAAGGTCCAGTC
GTATGAACAGCGTCATGATGTAGCTCACGTAGGTAAGGTCATTTGTGTGTCGGATGTTAC
TCGTGGTAATGGTTTGACGCATCGAGTCGGTAAGAGGTTTTGTGTTAAATCTGTCTATGT
TTTGGGTAAGATATGGATGGATGAGAACATTAAGACCAAGAATCATACCAATACAGTTAT
GTTTTTTCTAGTTCGTGATAG----------GAGACCTTTTGG---CACTCCCCAGGATT
TTGGCCAGGTGTTTAACATGTATGATAATGAGCCGAGTACAGCTACTGTGAAGAATGACA
ACAGGGATCGTTTTCAAGTTCTCCGCCGTATTCAAGCCACTGTTACTGGTGGCCAGTATG
CAAGTAAGGAGCAAGCAATAGTCAGGAAATTCATGAAGGTGAATAACCATGTAACTTATA
ACCATCAAGAGGCTGCGAAGTATGATAACCACACAGAAAATGCTTTGTTATTGTATATGG
CATGTACTCATGCTAGTAATCCAGTGTATGCTACTTTGAAGATCAGGATCTATTTCTACG
ATTCTGTTCA------GAATTAATAAAGATT-AAATTTTATTATACTTGAATCTTCTGTA
TCAATTGTGCCTTCTAATACATTGTACAATACATGAGACATTGCTCTAATTACATTATTG
ATGCTAATAACTCCTAAATTGTCTAAATACTTAATACAT-TGATATTTAAATACTCTTAA
--GAAACGCGAGGTCTGAGGATGTA-AACGAGTCCAAACTCGGCAGATTAGAAAACATTG
GTGTATCCCCAATGCTTTCCTCAGGTTGTAATTGAATTGGACTTGTATTGTGATGATGTC
GTGGTTCGTCAGAAATGGTCTCTCGTCGTGGCTG-GTTATCTTGAAATATAGGGGATTTT
TGACCGTCCAGATATATACGCCACTCTCTGCTTGAGCTGCAGTGATAGCTTCCCCTGTGC
GAGAATCCATGATTGTGACAGCCTAGTGCAATGAAGTATGAACATCCACAAGGGAGATCA
ACTCTCCGTCTCCTCGTAGCTTTC---TTGGCGTTGCGGTGTTGCACCTTGATAGGAACC
GGAGTAGAGTGTGCCTTGGAGGGTGACGAAGATCGCATTCTTTATTGCCCAGTTTTTAAG
TGCGCTGTTTTTTTCTTCGTCCAAGAATTCTTTATAGCTGGAATTGGGGCCAGGATTGCA
GAGGAAGATAGTGGGAATACCGCCTTTAATTTGAACAGGTTTCCCGTACTTCGTGTTGCT
TTGCCAGTCCCTTTGGGCCCCCATGAATTCTTTAAAGTGCTT------TAGGTAATGCGG
ATCCACGTCATCGATGACGTTGAACCAGGCATCATTACTGTACACCTTTGGACTCAAATC
TAAATGACCACATAAATAATTGTGTGGACCCAATGATCGGGCCCACATCGTCTTCCCCGT
CCTGCTATCACCCTCTATGACTATACTTACTGGTCTCA------------------AAGG
CCGCGCAGCGG---CACTGACAACGTTTTCTATAGCCCATTCATCA---AGTTCTTCAGG
AACCTGGTCAAAAGAAGAAGAAGAAAATGGAGAAATATATTCCTCT--ATTGGAGGAGTA
AAAATCCTATCTAAATTACTATTTAAATTATGGAATTGTAAAACAAAATCTTTAGGAGCT
TTCTCCCTTAATATATTGAGGGC--CGATGCTTTGGACCCTGAATTGATTGCCTCGGCAT
ATGCGTCG-TTGGCAGATTGGCAACCTCCTCTAGCCGATCTTCCATCGATCTGGAAAACT
CCATGATCAAGCACGTCTCCGTCTTTTTCCATGTATGTTTTAACATCTGTTGAGCTTTTA
GCTCCCTGAATGTTCGGATGGAAATGTGCTGACCTTGTTTGGG-ATATGAGGTCGAAGAA
TCTTTGATTTCTGCATTGGAACTTTCCTT-CGAATTGGATGAGGACATGCAAGTGAGGAG
ACCCATCTTCGTGTAATTCCCTGCAG-ATTCGAATGAATAATTTATTTGTTGGGGT--TT
CTAAGGCTTTAATTTGGGAAAGTGCTTCTTCTTTGGTGAGAGAACAGTGTGGGTATGTGA
GGAAATAGTTTTTGGCATTTATTCTGAATTTATTGGGAGGAGCCATTGA---CTGGTCAA
TCGGTGTCTCTC-------------AAACTTGGCTATGCAATTGGTGTCTGGG-GTCTTA
TTTATATG-TGGACACCAAATGGCATTAATGTAATTATGATTAT---------GAAATT-
CAAAATTCAAATTC---------------CAAAAGC-GGCCATCCGTA--TAATATT
>AY297924_ToLCIRV_[Iran]                      
-----------------------ACCGGATGGCCGCG-AATTTTTTG-T--GG------G
CCCTTCAACGTACTAACTGACAAGGACAT-GCGAACCAATCATATGACGCGCTCAAAGCC
TAATTATTTTGTGG-TCC-------CCTATTTAA-ACTTCGTCCCTAA------------
-GTAGTATC--TTT-TGTACTATGTGGGATCC------ATTGTTAAACGAGTTTCCCGAA
ACCGTTCACGGTTTTAGATGTATGTTAGCAGTTAAATATCTGCAGTTAGCAGAAAAGACT
TATTCCCCTGACACATTAGGTTACGATTTAATTAGGGATTTAATTTCAGTAATTAGGGCT
AGAAATTATGTCGAAGCGTCCAGCAGATATAATCATTTCCACGCCCGTTTCGAAGGTACG
CCGTCGTCTCAGCTTCGACAGCCCATATGTGAACCGTGCTGCTGCCCCCATTGTCCGCGT
CAC------CAAGGCAAAGGCATGGGCGAACAGGCCCATGTACCGGAAGCCCAGAATGTA
CAGGATGTACAGAAGCCCTGATGTTCCCAAGGGATGTGAAGGCCCATGTAAGGTCCAATC
TTTCGATGCTAAGAACGATATTGGTCATATGGGTAAGGTTATATGTTTGTCTGATGTCAC
GAGGGGAATGGGTTTGACCCATCGAGTAGGGAAACGTTTCTGTGTGAAGTCTTTGTATTT
TGTCGGCAAGATTTGGATGGACGAGAACATCAAAACCAAGAACCATACTAATACTGTTTT
GTTCTGGATTGTGAGAGACAG-----------GCGTCCTACAGG--AACCCCAAATGATT
TCCAACAAGTGTTCAATGTTTATGATAATGAGCCTTCTACGGCTACTGTGAAGAACGACC
AGCGTGATCGTTTTCAGGTGCTGAGGAGGTTTCAAGCAACAGTCACAGGCGGTCAATATG
CTGCTAAGGAACAAGCTATAATTAGGAAGTTCTATCGTGTTAATAACTATGTGGTTTATA
ATCATCAAGAAGCTGGGAAGTATGAGAATCACACTGAGAATGCTTTGTTGTTGTATATGG
CATGTACTCATGCCTCTAACCCCGTGTATGCTACTTTGAAAGTTAGGAGTTACTTCTACG
ATTCTGTAACAAATTAAGATTAATAAAGATT-GAATTTTATTGAATATGATTGGTCTACA
TATACAACGTGGTGTAATACATTCCATAATACATGATCAACTGCTCTATTTACATTGTTA
ATACTTATAACTCTTAAATTATTTAAATACTTAAGTATT-TGGGTCTTAAATACCCTTAA
--GAAACGACCAGTCGGAGGCTGTG-ATGTCATCCAGATTCGGTAGACTAGGAAACATTT
GTGTATCCCCAACACTTTCCTCAGGTTGTGATTGAACTGTACTTGGACGGTGATGATGTC
TTGGTTCATCAGGAATGGCCGGTTGTGGT-GTTCTGTTATCTTGAAATATAGGGGATTTT
GAATCTCCCAGATAAACACGCCATTCTCTGCTTGAGCTGCAGTGATGAGTTCCCCTGTGC
GTGAATCCATGGTCGTGGCAGGCTAATGCTATGAAGTAAGAGCAGCCACACGGTAGATCA
ACTCGTCGACGCCTGGT---CCCTCTCTTGGCTAGCCTGTGTTGCACTTTGATTGGAACC
TGAGTAGAGTGGGCCTTCGAGGGTGACGAAGATCGCATTCTTCAAAGCCCAGTTTTTAAG
TGCAAAATTCTTGTCTTCATCCAAGAACTCTTTATAACTGGAGTTGGGTCCTGGATTGCA
GAGGAAGATAGTGGGAATTCCGCCTTTAATTTGAACTGGCTTCCCGTACTTTGTATTTGA
TTGCCATTCTCTTTGGGCCCCCATGAATTCCTTAAAGTGCTT------TAGATAGTGGGG
ATCGACGTCATCAATGATGTTGTACCAGGCATCATTACTGTAGATTTTTGGGCTAAGGTC
TAGATGACCACATAGATAATTATGTGGACCCAACGACCTAGCCCACATTGTTTTACCAGT
ACGACTATCACTCTCAATAACAATACTTATGGGCCTAA------------------TGGG
CCGCGCAGTGG---TATCGGCAATATTTTCGCAAGCCCACTCTTCA---AGTTCTACTGG
AACTTGATCGAATGAAGAGGAAGAAAAAGGTGAAACATAAGGAGCT--GGTGGCTCCTGA
AAATATCTATCTAAATTTGAATTTAAATTATGAAATTGAAGTAGAAAGTCTCTAGGAGCT
TTCTCCTTCAGTATATTGAGGGC--CTGAGCTTTGGACCCTGAATTGATTGCCTCGGCAT
ATGCGTCG-TTGGCAGATTGGCAACCTCCTCTAGCTGATCGTCCATCGACTTGGAAAACT
CCATGATCAATGACGTCTCCGTCTTTTTCCATATAGGATTTGACATCGCTTGAACTCTTA
GCTCCCTGAATGTTCGGATGGAAATGTGCTGACCTGGTTGGGG-ATGTGAGGTCGAAGAA
TCTGTTGTTTTTGCACTGGAACTTTCCTT-CGAACTGGATGAGCACATGCAAGTGAGGAG
TCCCATCTTCATGAAGCTCTCTGCAA-ATTCTAATAAATTTTTTGGAAGTGGGTGT--TT
GTAGATTTAATGATTGGGAAAGTGCCTCTTCTTTAGTTAGAGAGCATTTGGGAAAAGTGA
GAAAATAATTTTTGGCATTTATTTTAAACCGATTGGGGGCTGCCATA----TTGACTTGG
TCAATCGGAGTCTCTCAA----CTCTTTCTATGTA--TT---GGTGTATTGGA-GTCCTA
TATATATG-GAGACTCCA-ATGGCATATATGTAAAT----ATTGTACT-----TTAATTC
AAAATCCTCACGCTCCAAA-------------AAGC-GGCCATCCGTA--TAATATT
>AB100304_ToLCJaV/A_[Indonesia]               
-----------------------ACCGGATGGCCGCGAT---TTTTTTAAAGT-----GT
CCCCCCCACT----------AAC---AAATGTCCCCCAATCAGAACGCGCCCTCAAAGCT
AAATTATTAACTGGTCCC------CTATTTATA--C-TTAGTCTCCAA------------
-GTA-T-TA--TGTTAAAC--ATGTGGGATCC------CCTCGTAAACGAATTCCCAGAG
ACTGTTCACGGTCTACGGTGTATGCTAGCCGTAAAATATCTTCAATTAGTTGAAGCTACG
TATTCTCCTGATACGATTGGGTACGATCTTGTACGCGATTTAATTTCAGTAATTCGTGCT
CGCAATTATGTCGAAGCGTCCCGCCGATATAGTCATTTCCACTCCCGCCTCGAAGGTACG
TCGTCGTCTGAACTTCGACACACCCGCGATGAGCCGTGCTGCTGCCCCCACTGTCCTCGT
CA---CCAACAAAAGAAGGACATGGACCAACAGGCCCATGTATCGCAAGCCCAGAATGTA
CAGAATGTACAGAAGCCCTGATGTGCCCAAAGGTTGTGAAGGCCCATGTAAGGTCCAGTC
TTTTGAGTCTAGACACGATGTTAGTCACGTGGGTAAGGTCTGTTGTATAACTGACGTCAC
TAGGGGTTTAGGTTTGACACATAGGACGGGTAAGAGGTTTTGCGTTAAGTCCGTCTACAT
AATGGGCAAGGTCTGGATGGATGAGAATATCAAGACCAAGAATCACACTAACACAGTTAT
GTTTTTTCTAGTCCGTGATCG----------AAGACCTTATTC---AAGTCCTCAGGATT
TTGGTCAGGTGTTTAACATGTATGACAATGAGCCAAGTACAGCTACTGTCAAGAACGATA
TGCGAGATCGTTTTCAGGTCTTACGGAAATTCACATCAACTGTTACTGGTGGTCAGTATG
CATGCAAGGAGCAGTCTCTCGTCAAACGTTTTTTTAGAGTTAATAATCATGTAGTTTATA
ATCATCAAGAGGCGGGAAAGTATGAGAACCATACTGAGAACGCTCTTTTATTATATATGG
CTTGTACTCATGCCAGTAACCCAGTGTATGCTACTTTGAAAATCAGAATCTATTTCTATG
ATTCTGTTCA------AAATTAATAAAGATT-AAATTTTATTATATGAGATTGTGTTACA
TATTCTGTGTTTTCCAATACATCCCATAAAACATGATCACATGCTCTAATTACATTGTTA
ATACTAATTACACCCAAATTATCTAAATATTTCATACAT-TGAACCCTAAATACTCTTAA
--GAAACGCCAAGTCTGAGGTTGTA-AGCGAGTCCAGATCTGGAAGATCAGAAAACACTG
GTGTATTCCCAACGCTTTCCTCAGGTTGTGATTGAACTGTATTCGGATCGTTATGACGTC
GTGGTTGGTGTTGAATATTCTCTCGTGGT-GCTTGATTATCTTGAAATAGAGGGGATTTT
TGATCGTCCAGGTATACACGCCACTCTCGCATTGAGTTGCAGTGAGTAATTCCCCTGTGC
GTAAATCCATGATTTGCACAGTCTATTCCGAAGTAGTAAGAACACCCGCACGTTAGATCA
ATTCTACGCCTGCGAACTGGCCTCCTCTTGGCTATTCTGTGTTGCACTTTGATTGGTACC
TGAGTACAATGGGCTGTTGAGGGTGACGAATTCTGCATTCTTTATAGCCCACTCTTTTAA
TGCCGAATTCTTCTCTTCGTCCAAGTACTCTTTATATGATGATGTTGGGCCTGGATTGCA
AAGGAAGATAGTTGGGATTCCACCTTTAATTTGAATTGGTTTCCCGTACTTGGTGTTGCT
TTGCCAGTCCCTTTGGGCCCCCATGAATTCTTTAAAGTGCTT------TAAGTAGTGGGG
GTCGACGTCATCAATGACGTTGTACCAGGCATCATTGCTGTATACCTTTGGGCTCAGATC
TAAATGACCGCACAAATAATTATGTGGGCCTAAAGAACGAGCCCACATCGTCTTCCCTGT
ACGGCTCTCACCCTCTATGACAATACTAACAGGTCTCC------------------ATGG
CCGCGCAGCGG---CATCCCTTACGTTTTCGGAAACCCAGCACTCA---AGTTCTTCTGG
AACTTGATCGAAAGAAGAAGAAAGAAATGGACAAACAAAAACCTCT--GCACGAGGTGTA
AAAATCCTATCTAAATTAGCTTTAATATTATGATATTGAAAAATAAAATCTTTAGGGAGC
TCCTCTCTAATAATAGCTAAAGCTGCTTCGGCTGAA--CCTGAATTTAGGGCCTTTGCAG
CTGTGTCG-TTAGCCGTCTGTTGACCTCCTCGAGCACTTCTTCCGTCGACCTGGAATTCT
CCCCATTCCAGTGTGTCTCCGTCCTTGTCGATATAAGACTTGACGTCGGAGCTTGATTTA
GCTCCCTGAATGTTCGGATGGAAATGTGCTGACCTGGTAGGGG-ATGTAAGGTCGAAGAA
TCTGTTATTTTGGCACTTGAATTTCCCTT-CGAACTGGATAAGCACGTGCAGATGAGGGC
TCCCATCTTCATGGAGTTCTCTGCAG-ATTTTGATGAATTTTTTATTTGTTGGGGT--GT
TTAGGTTTTGTAATTGGGAAAGTGCTTCTTCTTTAGTGAGAGAGCACTGTGGGTATGTGA
GGAAATAATTTTTGGCATTTATTAAAAAACGTTTGGGAGGTGCCATTTG-ACTTGGTCAA
TCGGGTCTCAACAAA----------CT--TGCGTTAGCAATCGGGGAATGGGT-CT-CAA
TATATAGT-GAGGACCTAAATGGCATTATTGTAATT-CTCGAAA---------GTAATT-
CAAATTTCAAATTT---------TGAATCCAATAGC-GGCCATCCGTA--TAATATT
>EU910141_ToLCKeV_[K3_:India]                 
-----------------------ACCGGATGGCCGCGAATTTTTTTG---TGG------G
CCCCACAACGCACTAACTGACAACGACTA-GTGGACCAATCACATGACGCGCTCAAAGCT
TAATTGTTTTGTGG-TCC-------CCTATTTAT-ACTTCGGCACTAA------------
-GTATTGTA--CAT-TGCAAAATGTGGGATCC------ATTGTTAAACGAATTTCCCGAC
ACTGTTCACGGTTTTAGATGTATGTTAGCAATTAAATATCTACAGTTAGTAGAAAACACT
TATTCTCCTGATACATTAGGTTACGATTTAATTAGGGATTTAATTTCAGTTATTAGGGCT
AGAAATTATGTCGAAGCGACCAGCAGATATAATCATTTCCACACCCGCTTCGAAGGTACG
CCGCCGTCTCAACTTCGACAGCCCATATGTCAGCCGTGCTGCTGCCCCCATTGTCCGCGT
CAC------AAAGTCAAGAGCATGGGCGAACAGGCCCATGAACAGAAAGCCCAGGATGTA
CAGGATGTACAGAAGCCCAGATGTCCCTAGAGGATGTGAAGGCCCATGTAAGGTACAATC
ATTTGAGCAAAGGCATGATATTTCTCATATTGGGAAGGTCATGTGTATTAGTGACGTTAC
TCGTGGGATTGGGCTAACTCATAGGGTTGGTAAGCGTTTCTGTGTTAAATCCGTTTACGT
TTTGGGTAAGATATGGATGGATGAGAATATCAAGACCAAGAATCACACGAATAGTGTTAT
GTTTTTTCTTGTTCGTGATCG-----------TCGTCCTGTTGA--CAAGCCACAAGACT
TTGGAGAGGTGTTCAATATGTTTGACAATGAGCCTAGCACTGCTACTGTGAAGAATGTGC
ATCGAGATCGTTATCATGTTTTGAGGAAGTGGCATGCAACTGTCACTGGTGGTCAGTACG
CTTCAAAGGAACAGGCATTAGTGAAGAAGTTTGTTAACGTAATAATTTATGTTGTTTATA
ACCAGCAAGAGGCTGGGAAATATGAGAATCATTCTGAGAATGCTTTGATGTTGTATATGG
CATGTACTCATGCCTCTAATTCTGTGTACGCTACGCTGAAGATACGTATCTACTTCTATG
ATTCTGTAACAAACTGA-ATTAATAAAGATT-GTATTTTATTGAATATGATTGGTCTACA
TATACAATGTGGTGTAATACATTCCATAATACATGATCAACAGCTCTAATTACATTGTTA
ATACTGATGACTCCTAAATTATTTAAATATTTATACACT-TGGGTCTTAAAGACTCTTAA
--GAAACGACCAGTCTGAGGCTGTG-AGGTCATCCAGATTCGGAAGACTAGGAAACATTT
GTGTATCCCCAACACTTTCCTCAGGTTGTGATTGAACTGTACTTGGACGGTGATGATGTC
TTGGTTCATCAGGAATGGCCGGTTGTGGT-GTTCTGTTATCTTGAAAAATAGGGGATTTT
GAATCTCCCAGATAAACACGCCATTCTCTGCTTGAGCTGCAGTGATGGGTTCCCCTGTGC
GTGAATCCATGGTTGTGGCAGGCTAATGCAATGAAGTATGAACAGCCGCACGGTAGATCA
ACACGTCGACGCCTGGT---CCCCTTCTTGGCTAGCCTGTGCTGCACTTTGATTGGTACC
TGAGTACAGTGGGCCTTCGAGGGTGACGAAGATCGCATTCTTTAATGCCCAGTTTTTTAG
TGCAGAATTCTTATCTTCATCCAAGAACTCTTTATAGCTGGAATTTGGTCCTGGATTGCA
GAGGAAGATAGTGGGAATTCCGCCTTTAATTTGAACTGGCTTCCCGTACTTTGTATTTGA
TTGCCAGTCCCTTTGGGCCCCCATGAATTCTTTAAAGTGCTT------TAGATAGTGGGG
GTCTACGTCATCAATGACGTTATACCAGGCATCATTACTGTAGACCTTTGGACTAAGGTC
TAAATGACCACACAGATAATTATGTGGTCCCAGTGATCTGGCCCACATAGTCTTTCCCGT
ACTACTATCACCCCTCATGACTATACTTACAGGTCTCA------------------AAGG
CCGCGCAGCGG---CACTGACGACGTTCTCAGCAGCCCACTCTTCA---AGTTCTTCTGG
AACTTGATCAAGGAAGAAAGAAAAAAAGGGGGAAACATAACCTTCT--TTAGGAAGTGTA
AAATCCCTATCTAAATTAAGATCTAATAATGGAAATTGGAAAACAAAACCTTGGGGTGCT
AATTCTTTAATTACTCTAAGAGC--CTCTGACTTACTGCCTGCGTTAAGCGCTGCGGCGT
AAGCATCA-TACGCTGACTGTGACCCCCCCTCTGCAGATCTCCATTCGATCTGAAACTCT
CCCCAGTCGAGGGTGTCTCCGTCCTTCTCCAGATAGGACTTGACGTCTGAGCTTGATTTA
GCTCCCTGAATGTTCGGATGGAAATGTGCTGACCTGGTTGGGG-ATACCAGGTCGAAGAA
TCTGTTATTTTGGCACTTGTATTTTCCTT-CGAACTGGATGAGCACGTGAAGATGAGGTT
CCCCATTTTCATGAAGCTCTCTGCAG-ATTTTTATGTATTTTTTGTTGGTTGGTGT--TG
CTAGGTTTTGTAATTGGGAAAGTGCTTCTTCTTTGGTGAGAGAGCATTTGGGATATGTTA
GGAAATAATTTTTGGAGTTAATAAGGAAACGCTTTGGAGGCATGTTGA---CTAAGATAG
AGGACCCG-ATTGACTGC----TCTTGCAACTCTCC-CC---TGTATATCAGG-TCTCAA
TATATA-GTGAGACCCAA-ATGGCATAATGGTAATT---AAAAAAACA-----TTAATTT
GAAATTCAAAACAAAAGGCTA-----------AAGC-GGCCATCCGTA--TAATATT
>AF195782_ToLCLV_[Laos]                       
-----------------------ACCGGATGGCCGCGAT---TTTTTTAAAAG---TGGG
CCCCCCCACT----------AAA---ATATGTCCCCCACTCAGAACGCGCCCTCAGAGCC
TATTTAGTGTGTGGTCCC------CTATTTATA--TCTTGGTGACCAA------------
-GTT-T-CA--TTTCAAAC--ATGTGGGACCC------ACTTTTGAACGAGTTCCCTGAG
ACTGTTCATGGTCTACGGTGTATGCTAGCCAAAAAATACGTACAGGAAGTTCAGAAGACG
TATTCTCCGGATACGGTTGGGTACGATTTATTTTGTGATTTAATACATCTCTTAAACACT
AAAAATTATGAGCAAGCGTCCAGCAGATATAGTCATTTCTACTCCCGCCTCCAAGGTACG
CCGCCGTCTGAACTTCGACACCCCTTATACCAGTCGTGCTGCTGTCCCCACTGTCCTCGT
CA---CAAACAAAAGACGAGCATGGATTCAGAGGCCCATGTATCGGAAACCCAGAATGTA
CAGAATGTACAGAAGCCCTGATGTGCCCAAGGGTTGTGAAGGCCCGTGTAAGGTCCAGTC
ATATGAGCAGAGACATGATGTATCCCATGTGGGTAAAGTGTTGTGTGTTAGTGATGTCAC
TCGTGGAAATGGGCTTACCCATCGTGTGGGTAAGAGATTCTGTGTGAAGTCCGTTTATGT
GTTGGGCAAAATTTGGATGGATGAGAATATCAAGACTAAGAACCATACCAACACTGTAAT
GTTCTTTCTGGTCCGCGATAG----------AAGGCCCTTCGG---TACTGCTATGGATT
TTGGTCAGGTTTTTAACATGTATGATAACGAGCCCAGTACTGCCACTGTGAAGAATGATA
TGAGAGATCGTTACCAGGTGCTAAGGAAGTTTACTGCAACTGTGACTGGTGGCCAGTATG
CCTCTAAGGAGCAGGCGTTAGTTAGGAAGTTCATGAAAATTAATAACTATGTTGTGTATA
ATCATCAGGAGGCTGCTAAGTATGAAAATCATACTGAGAATGCCCTTTTATTGTATATGG
CATGTACTCATGCCAGTAACCCAGTGTATGCAACATTGAAGATCAGAATCTATTTCTATG
ATTCTGTTCA------GAATTAATAAATATT-GAATTTTATTATATATGAAAATTGAGCA
TCAATTGTGCCTTCGAATACATTGTACAATACATGATTGATTGCCCTAATTACATTGTTA
ATGCTAATAACTCCTAATCTATCTAAATACTTCATACAT-TGGTATTTAAATACTCTTAA
--GAAATGCCCAGTCCGAGGATGTA-AACGAGTCCAGATTTGGCAGATTGGAAAACATTG
GTGTATCCCCAACGCTTTCCTCAGGTTGTGGTTGAACTGTATTTGGACTGTTATTATGTC
GTGTTCCCGGAAGAATGGTCTCTCGATGT-GCTTGGTTATCTTGAAATAGAGGGGATTTG
GGACCGTCCAGATATACGCGCCACTCTCTGCTTGAGTTGCAGTGATGGGTTCCCCGGTGC
GTGAATCCATGGTTGTGACAGTTGATGCTAATGAAGTATGAGCATCCACAGGGAAGATCA
ACTCTACGTCTGCGAATTGGCCTCTTCTTGGCTATTCTGTGCTTGACTTTGATGGGTACC
TGAGTACAGTGGCTCCGTGAGGGTGATGAATTCTGCATTCTTTACTGCCCAGTCTTTTAA
TGCTGAATTCTTTTCCTCGTCCAAGTACTCTTTATACGATGATGTTGGGCCTGGATTGCA
GAGGAAGATTGTTGGGATCCCACCTTTAATTTGCATGGGCTTCCCGTACTTTGTGTTGCT
TTGCCAATCTCTTTGGGCCCCCATGAATTCTTTAAAGTGCTT------TAGATAGTGGGG
GTCTACGTCATCAATGACGTTGTACCATGCATCATTACTGTACACCTTTGGACTCAAGTC
AAGGTGCCCACACAAATAATTATGTGGGCCTAAAGACCTGGCCCACATTGTCTTTCCTGT
TCTGCTCTCTCCCTCGATGACTATACTTTTGGGCCTCC------------------AAGG
CCGCGCAGCGG---CATCCCTTACATTCTCGGACACCCACTCTTCA---AGTTCTTCTGG
AACTTGATCAAAAGAAGAAGAAAGAAAAGGACAAACAAAAACCTCT--AAAGGAGGTGCA
AAAATCCTATCTAAATTAGAATTTAAATTATGAAATTGTAAAACATAATCTTTGGGGGCT
AATTCTTTAATTACATTAAGAGC--CTCTGACTTACTTCCGCTGTTAAGTGCTTTGGCGT
AAGCGTCA-TTGGCTGTCTGTTGTCCTCCCCTTGCAGATCTTCCATCGATCTGAAACTCG
CCCCAGTCGAGGGTGTCTCCGTCCTTCTCCAGATAGGACTTAACGTCTGAGCTTGATTTA
GCTCCCTGAATGTTCGGATGGAAATGTGCTGACCTGGTTGGGG-ACACCAGGTCGAAGAA
TCTGTTATTCGTGCAGTTGTATTTCCCTT-CGAACTGGATAAGCACGTGGAGATGAGGAG
ACCCATCTTCGTGAAGCTCTCTGCAA-ATTTTGATATATTTTTTATTTGTTGGGGT--TT
GTAGGGTTTGTAATTGGGAAAGTGCTTCTTCCTTTGTGAGTGAGCACTGGGGATATGTAA
GAAAATAATTTTTGGCTTTAATAGAAAAACGTCCGGCTCTAGGCATT-----TTGG--AA
TTGGGGGGCACT-------------CTAATTCTCTGCAATCGGGGGAACGGGG-GGGCAA
TTTATATG-TGCCCCCCAAATGGCATTCTCGTAATT-CCCAAAA---------GAAATT-
CAAA-TTCAAATTC---------AAATTCCTAAAGC-GGCCATCCGTA--TAATATT
>AJ865338_ToLCMGV/Men_[Morondova-Madagascar]  
-----------------------ACCGGATGGCCGCGCC---CCC--GAAAAA-------
----GAAGTGGTCCC-CCCCACTATACTATGTCGTCCAATGAAATTGTGTCCTGGAAGGT
TATTTATTGGGT--TTT-------GTCCTTATAT-ACTTGG-CCGCTAA-----------
-GTTTGTGGG-CCTGTC-ACAATGTGGGATCC------ATTGTTAAATGAGTTCCCTGAT
TCTGTTCATGGTTTTCGTTGTATGCTTGCTGTAAAATATTTGCAGGCCGTTGAGGAAACG
TATGAGCCCAACACTTTGGGCCACGATTTAATTCGCGATCTTATCTCTGTTATTAGGGCT
CGTGACTATGTCGAAGCGACCCGGCGATATAATCATTTCCACGCCCGTCTCGAAGGTTCG
TCGAAGGCTGAACTTCGACAGCCCATATACCAACCGTGTTGCTGTCCCCATTGCCCCCGC
CA---CAAACAGGCGTCGGTCATGGACTTACCGGCCCATGTACCGAAAGCCCAGGATGTA
CAGAATGTACAGAAGCCCTGATGTTCCTAAGGGCTGTGAAGGCCCATGTAAGGTCCAGTC
ATTTGAGCAAAGGGATGATGTGAAGCATACGGGTATTGCTCGCTGTGTTAGCGATGTGAC
GCGTGGTTCGGGTATCACTCATAGGGTTGGTAAGAGATTTTGTATTAAGTCCATTTACAT
TTTAGGTAAAGTATGGATGGATGAAAATATAAAGAAGCAGAATCACACGAACAACGTGAT
GTTCTTCTTGGTCCGAGATCG----------CAGGCCCAGTGGATCAGCGCCCATGGACT
TTGGGCAGGTGTTTAACATGTTTGACAATGAGCCCAGTACTGCGACTGTGAAGAATGATT
TGCGAGATAGGTTACAGGTTTTGCGCAAGTTTCATGCTACCGTTGTTGGTGGTCCTTCTG
GGATGAAGGAACAGGCTTTAGTTAAGAGATTTTATAGGATTAATAATCATGTAGTTTATA
ATCACCAGGAGGCAGCGAAGTATGAAAATCATACTGAGAATGCGTTGTTGTTGTATATGG
CTTGTACTCATTATTCCAATCCCGTGTACGCTACATTGAAAATACGCATCTATTTCTATG
ATGCAGTGAC------AAATTAATAAATATT-AAATTTTATTTCATGATCCTCCAAAACC
TGGAGTGTATTTACAAGTACATCATACAATACATGATCAACTGCCCTAATTACAGTATTA
ATTGAAATAACACCTAATCTATCTAAATATCTGAGGACC-TGAATTCTAAATACCCTTAA
--GAAACGACCAGTCTGAGGCCGTA-AGGTCGTCCAGACCTTGAAGTTGAGAAAACATTT
GTGAATCCCCAGTTCCTTCCTGAGGTTGTGGTTGAATCTTATCTGGATGTTGATGATGTC
GTGGTTCATGTTGAATGGCCTTATTTCGT-GGCTGGTGATCGTGAAATAGAGGGGATTGT
TTATCTCCCAGATAAACACGCCATTCTGTGCCTGAGGAGCAGTGATGAGTTCCCCTGTGC
GTGAATCCATGGTTGGAGCAGTCGATGTGGAGATAATATGAGCAGCCGCAGTCTAGGTCA
ACCCGTTTACGCCGTATGGTTCTCTTCTTCGCTATACGGTGTTGGACCTTGATTGGCACT
TGTGAACAATGGCTCGTGGAGGGTGACGAAGGTCGCATTCTTAATTGCCCACTGCTTGAG
TGCTGCGTTCCTTTCCTCGTCCAGAAATTCTTTATAGGACGACGTTGGGCCTGGATTGCA
TAGGAAGATTGTGGGAATTCCGCCTTTAATTTGAATTGGCTTCCCGTACTTTGTGTTGCT
TTGCCAGTCCCTCTGCGCTCCCATAAATTCCTTAAAGTGCTT------TAGATAATGCGG
GTCTACGTCATCAATGACGTTGTACCACGCATCATTGCTGTACACCTTTGGGCTGAGATC
AAGATGGCCACATAAATAGTTATGTGGTCCCAATGACCTGGCCCACATTGTCTTTCCGGT
ACGACTATCACCCTCGATTACAATACTATTCGGTCTCC------------------ACGG
CCGCGCAGCGG---CATCCATCACGTTCTCACTCACCCACTCTTCA---AGTTCTTCCGG
AACTTGATTAAAAGAAGAAGATAAAAAAGGAGAAACATAAGGAGCC--GGAGGCTCCTGA
AAAATCCTATCTAAATTACTATTTAAATTATGAAATTGTAAAACAAAATCCTTAGGGGCT
AATTCCTTAATGACTCTAAGAGC--CTCTGACTTACTGCCTGCGTTAAGAGCTGCGGCGT
AAGCGTCA-TTGGCTGATTGTTGCCCTCCCCTTGCAGATCTGCCATCAATTTGAAATTCT
CCCCATTCGATGGTGTCTCCGTCCTTGTCGATATAGGACTTGACGTCGGAGCTGGATTTA
GCTCCCTGAATGTTCGGATGGAAATGTGCTGACCTGGTTGGGG-ATACCAGGTCGAAGAA
TCTCTGATTCGTGCACTGGTACTTACCTT-CGAATTGGATAAGCACATGGAGGTGAGGTT
CCCCATTCTCGTGAAGCTCTCTGCAA-ATTTTGATGAACAGTTTATTTACTGGGGT--TT
GTAGGGATTGTATTTGGGAAAGTGTTTCCTCTTTGGTGAGAGAGCACTTTGGATAAGTGA
GGAAATAATTTTTTGCGCAAATTTTAAATCGACGTAGAGGAGCCAT----TTAGTC--AA
TGTACTCCGATTGACCAC-TAATTCATTTGCTGTCTGCAATCGGAGTATTGGT-GGCCAA
TATATAGG-TGTACTCCAAATGGCATTATGGTAAATAGCTAAAGTT-----TTTTAAT--
-----TTTGAAATTCAAAATTTGAAATTCTAAAAGC-GGCCATCCGTA--TAATATT
>EU487046_ToLCMiV_[P162:Mindanao-Philippines] 
-----------------------ACCGGATGGCCGCGAT---TTTTTTGGTG------GT
CACTATCACT----------AAC---TTTTGTCTGCCAATAGAAACGCTCCCTCAAAGCT
TATTTAATATGTGGTCCC------CTATTTAAA--GATTGCTCACTAA------------
-GTT-G-TT--TCCCAAAC--ATGTGGGATCC------GTTAGTTAATGAGTTTCCCGAT
ACCGTTCATGGTTTCAGGTGTATGTTAGCCGTAAAATACTTGCAGTTAGTAGAATCTACG
TATTCACCAGATACGCTTGGGTACGATCTTATCCGAGATTTAATTTCCGTCGTCCGTGCA
AAAAACTATGTCGAAGCGTCCCGCCGATATAGTCATTTCCACTCCCGCATCGAAGGTACG
TCGCCGTCTCAATTTCGACAGCCCTTACACGAGCCGTGCTGCTGCCCCCACTGTCCTCGT
CA---CCAACAAAAGGAGAACATGGTCCAACAGGCCCATGTACAGGAAGCCCAGAATGTA
CAGAATGTACAGAAGCCCTGATGTGCCCAAAGGTTGTGAAGGCCCATGTAAGGTCCAATC
GTATGAACAGAGGCACGACATATCCCATGTTGGTAAAGTATTATGTGTTAGTGATGTCAC
TCGTGGCAGTGGGCTTACCCATCGAGTTGGTAAGAGATTCTGTGTGAAGTCCGTCTATGT
ATTGGGTAAAATATGGATGGATGAAAATATCAAAACCAAGAACCATACGAACACTGTGAT
GTTTTATCTTGTTCGTGATAG----------AAGGCCCTATGG---TACTGCTATGGAAT
TTGGTCAGGTGTTTAACATGTATGATAATGAGCCCAGTACTGCTACTATCAAGAATGATC
TTCGAGATCGTTATCAGGTTTTAAGAAAATTCACCTCAACGGTCACAGGCGGTCAATATG
CTTCTAAGGAACAGGCGTTGGTTAGGAAATTTATGAAGGTTAATAATTATGTAGTTTATA
ATCATCAAGAGGCTGCTAAGTATGACAATCATACTGAGAATGCCTTGTTATTGTATATGG
CTTGTACTCATGCCAGTAATCCAGTGTATGCTACTTTGAAGATCAGAATCTATTTCTATG
ATTCTCTTCA------GAATTAATAAAGATT-GAATTTTATTATACTTGAAAGTTGTACA
TCGATTGTTCTTTCCAATACATTCCATAATACATGAGAAACTGCCCTAATTACATTGTTA
ATGCTGATTACACCCAAATTATCTAAATACTTCATACAT-TGATATTTAAAGACTCTTAA
--GAAACGCCAAGTCTGAGGTTGTA-AGCGAGTCCAAATCTGGAAAATCAGAAAACACTG
GTGTATTCCCAACGCTTTCCTCAGGTTGTGGTTGAACTGTATCTGGATCGTTATGATGTC
GTGGTTGTTGTTGAATGATCTCTCGTGGT-GTTTGGTGATCTTGAAATATAGGGGATTTT
TGATTGTCCAGGTATACACGCCACTCTCGCATTGAGTTGCAGTGAGTAATTCCCCTGTGC
GAAAATCCATGATTTGCACAATCTATGCCGAAGTAGTATGAGCAACCGCAAGGAAGATCA
ACTCTCCGTCTGCGAACAGGCCTCTTCTTGGCTATTCTGTGTTGGACTTTGATGGGTACC
TGAGTACAATGGGCTTGTGAGGGTGATGAATTCTGCATTCTTTAGTGCCCAATCTTTTAA
TGCTGAATTTTTATTTTCGTCCAAGTACTCTTTATATGATGATGTTGGTCCCGGATTGCA
GAGGAAGATAGTGGGAATTCCACCTTTAATTTGAATGGGCTTCCCGTACTTGGTGTTGCT
TTGCCAGTCCCTTTGGGCCCCCATGAATTCTTTAAAATGCTT------TAGATAGTGGGG
GTSGACGTCATCAATGACGTTGTACCAAGCATCATTACTGTAGACCTTTGGACTTAAGTC
CAGATGTCCACATAAGTAATTGTGTGGACCCAGTGACCTAGCCCACATCGTCTTCCCTGT
CCTACTATCGCCCTCTATTACAATACTTTTAGGTCTCC------------------AAGG
CCGCGCAGCGG---CATCCCTTACATTCTCAGAGACCCAATCTTCA---AGTTCTTCTGG
AACTTGATTAAAAGAAGAAGAAAGAAAAGGACAAACAAAAACCTCT--AAAGGAGGTGCG
AAAATCCTATCTAAATTATTATTTAAATTATGAAATTGTAAAACAAAATCTTTAGGAGCT
AATTCCTTAATTACATTAAGAGC--CTCCGACTTACTTCCTGCGTTAAGCGCCTTGGCGT
AAGCATCA-TTGGCTGATTGTTGTCCCCCTCGTGCAGATCGTGCGTCGATCTGGAATTCA
CCCCATTCGAGAGTGTCTCCGTCCTTGTCGATATAGGACTTGACGTCGGAGCTTGATTTA
GCTCCCTGAATGTTCGGATGGAAATGTGCTGACCTGGAAGGGG-ATACAAGGTCGAAGAA
TCGTGAATTTGTGCATCTGTATTTCCCTT-CGAACTGTACGAGCACGTGGAGATGAGGGC
TCCCATCTTCGTGAAGTTCTCTGCAG-ATTCTGATATATTTTTTATTTGTTGGGGT--TT
GTATATTTTGTATTTGGGAAAGTGCTTCCTCTTTGGTTAGAGAGCACTGTGGATATGTGA
GGAAATAATTTTTGGCATTTATTTGGAATTTTCTCGGTGGTGCCATTTG-ACTTAGTCAA
TGGGTACCCAATGAGAGG--ATTTCCTAATGCTCTGGGTATCGGTACATTGGT-AC-CCA
TCTATACT-CGGTTACCTAATGGCATTAATGTAATT--TCTAGA---------GAAATT-
CAAAATTTTAATTT---------TAAATCCAAAAGC-GGCCATCCGTA--TAATATT
>AM701763_ToLCMohV_[Fomboni-Comoros]          
-----------------------ACCGGATGGCCGCGC-----CCGAAAAAGA-------
--AAAGTG-GACCCT-CCCCATGATTTATTGTCCGCCAATGAGAATCGCGCGTCAAAGCT
TAGATAATT--GTTTTT-------GTCTTTATAT-ACTTGC-TCGCCAA-----------
-GGAGTTGT--CC-CA-CAAAATGTGGGATCCGGATCCACTCTTAAATGAGTTCCCAGAC
TCTGTTCACGGTTTTCGTTGTATGCTAGCTATCAAATATTTGCAGGCCATTGAGCAAACC
TACGAGCCCAATACTTTGGGCCACGAATTGATTCGTGATCTCATATCCGTTATCAGAGCT
CGTGACTATGTCGAAGCGACCCGCCGATATAATCATTTCCACGCCCGCTTCGAAGGTGCG
TCGAAGGTTGAACTTCGACAGCCCGTTTACCAGCCGTGCTGTTGTCCCCATTGTCCCAGG
CA---CAAGCAGACGTCGGTCATGGACGTACAGGCCCATGTATCGAAAGCCCAGGATGTA
CAGAATGTACAGAAGCCCTGATGTTCCAAAGGGTTGTGAAGGCCCATGTAAGGTCCAGTC
TTATGAGCAGAGGGATGATGTTAAACATACTGGTATTGTTCGTTGTGTTAGTGATGTTAC
GCGTGGTCCGGGAATTACTCATAGAGTTGGCAAGAGGTTCTGTGTTAAGTCCATTTACAT
TTTAGGTAAGATATGGATGGATGAAAATATCAAGAAGCAGAATCACACTAATCAGGTTAT
GTTTTTTTTAGTCCGTGATAG----------AAGGCCCTATGGTGCAGCCCCAATGGATT
TTGGGCAGGTGTTTAACATGTTTGATAATGAGCCCAGCACAGCTACGGTGAAGAATGATT
TGAGAGACAGGTATCAGGTTTTGCGGAAGTTTCATGCAACTGTTGTAGGTGGGCCCTCTG
GGATGAAGGAACAGGCGTTAGTTAAGAGATTTTTTAAGATTAATAGTCATGTAACATATA
ATCATCAGGAAGCAGCTAAGTATGAGAACCATACGGAGAATGCTTTGTTGTTGTATATGG
CGTGTACTCATGCCTCTAATCCAGTGTATGCTACTCTTAAGATACGAATCTACTTCTACG
ATTCGATCGG------TAATTAATAAATATT-AAATTTTATTTCATGATTTTCTGATACT
TGCAGAGTATTTTTCAATACATTATACAATACATGATAAACTGCTCTAATTACATCGTTA
ATTGAAATAACCCCTAATCTATCTAAATACTTGAGAACC-TGAGTCCTAAATACCCTTAA
--GAAAAGACCAGTCTGAGGCTGTG-AGCTCGTCCAGACCCTGAAGTTGAGAAAACATTT
GTGAATCCCCAGTTCCTTCCTCAAGTTGTGGTTGAATCTTATCTGGACTGATATGATGTC
GTGGGGCATGTTGAATGGTCGGTTCTCGT-GGTCGATAATCTTGAAATACAGGGGATTTT
GTATCTCCCAGATAAACACGCCACTCTGTGCTTGAGCTGCAGTGATGAGTTCCCCTGTGC
GAAAATCCATGGTCGATGCAGTTGATGTGGAGATAGTATGAGCAGCCGCAGTCGAGATCA
ATCCTTCTACGCCTCACTGCCCTCTTCTTGGCTATTCTGTGCTGGACTTTGATTGGTATT
TGAGAACAGTGGCTCGTGGAGGGTGACGAAGGTCGCATTCTTTAGTGCCCAGTCTTTTAG
TGGTGCATTCTTTTCCTCGTCTAGGAACTCTTTATACGAGGAAGTTGGTCCTGGATTGCA
AAGGAAGATAGTGGGAATTCCGCCTTTAATTTGAATTGGCTTCCCGTATTTCGTGTTGCT
TTGCCAGTCCCTTTGGGCCCCCATGAATTCCTTGAAGTGCTT------CAAATAATGCGG
GTCCACGTCATCAATGACGTTGTACCACGCATCATTACTGTACACCTTTGGGCTGAGATC
AAGATGACCACACAAGTAATTATGTGGACCCAATGATCTGGCCCACATTGTCTTCCCCGT
CCGACTATCACCCTCAATCACAATGCTAATCGGTCTCC------------------AAGG
CCGCGCAGCGG---AACCCATTACGTTCTCAGACACCCAGACTTCA---AGTTCTTCCGG
AACTTGATTAAAAGAAGAAGAAAGAAAAGGAGAAACATAAGGAGCC--GGAGGCTCTTGA
AAA-TCCTATCTAAATTACTATTTAAATTATGATACTGTAAAACAAAATCCTTTGGAGCT
AACTCCCTAATGACTCTAAGAGC--CTCTGACTTACTGCCTGAGTTAATAGCTTTGGCGT
AAGCGTCA-TTGGCTGATTGTTGTCCCCCTCTTGCAGATCGTCCATCGATCTGAAACTCT
CCCCACTCAAGGGTGTCTCCGTCCTTGTCCAGATAGGACTTGACGTCAGAGCTGGACTTA
GCTCCTTGTATGTTGGGGTGGAAACAGGTGCTACTGCTTGGGT-GTACGCAATCGAAGAG
GCGATTGTTGGTGCACGTGAGTTTTCCCT-CGAATTGAATAAGGGCATGCAGATGAGGTT
CCCCATTCTGGTGGTGTTCAAGGCAG-ATTTTAATATATTTAGGGTTAGTTGGAAG--TG
AGAGGTTTTGTAAGAATGATAGAAGGTGTTCTTTGCTAAGAGAACACTTTGGATAAGTGA
GGAAAATGTTTTTGGCTTGAATTTTAAAACG--TGG-AGTTCTCATGTTGACTTGGTCAA
TTGGAGACACTCGGCTGTAACTCTC-TCT-------------AATGAATTGGA-G-ACAA
TATATAGT---GTCTCCAAATGGCATTTCTGTAATAAGCCTCAT--------TGTAATT-
TGAATTTTGAAAT---------------CCAAAAGC-GGCCATCCGTA--TAATATT
>AM701764_ToLCNaV_[Namakely-Madagascar]       
-----------------------ACCGGATGGCCGCGCC----CCCGAAAAAG-------
--GAATGTGGTCCCC-ACGCACTAGTCTATGTCAGCCAATCAGAATAGCGCTTGAAAGCT
TAGTTATTT--GTTTTT-------GTCTTTATAT-ACTTGG-GCCGTAA-----------
-GTTGTTTA--AAGTG-CAACATGTGGGATCC------ATTGTTAAATGAATTTCCGGAC
TCTGTGCATGGGTTTCGTTGTATGCTTGCCATAAAATATCTGCAGGCCGTTGAGCAAACT
TATGAGCCCAATACATTGGGCCACGATTTAATTCGAGATTTAATTTCTGTGATTAGAGCC
CGTGACTATGTCGAAGCGACCCGGAGATATAATCATTTCCACGCCCGTCTCGAAGGTGCG
TCGAAGGCTGAACTTCGACAGCCCATATACCAGCCGTGCTGCTGCCCCCATTGTCCCAGG
CA---CAAACAGACGTCGATCATGGACTTACAGGCCCATGTATCGAAAGCCCAGGATGTA
CAGAATGTACAGAAGCCCTGATGTTCCTCGTGGTTGTGAAGGCCCATGTAAGGTCCAGTC
GTTTGAGCAGAGGGATGATGTTAAGCATACCGGTATTGTTCGTTGTGTTAGTGATGTTAC
GCGTGGTTCGGGTATTACCCATAGAGTTGGCAAGAGGTTTTGTGTTAAGTCCATTTACAT
TTTAGGGAAGATCTGGATGGATGAAAATATCAAGAAGCAGAATCATACTAATCAGGTTAT
GTTTTTCCTTGTTCGTGATAG----------AAGGCCCTATGGGCCTTCTCCAATGGATT
TTGGACAGGTGTTCAACATGTTTGATAATGAGCCCAGTACAGCTACAGTGAAGAATGATT
TGAGAGACAGATATCAAGTTATGCGGAAATTTCATGCAACTGTTGTTGGTGGACCCTCAG
GGATGAGAGAGCAGACTTTAGTTAAGAGATTTTTTAGGATTAATAGTCATGTAACGTATA
ATCATCAGGAGCAGGCTAAGTATGAGAACCATACTGAGAACGCTTTGTTGTTGTATATGG
CATGTACTCATGCTTCTAACCCAGTGTATGCTACTCTTAAGATACGGATCTATTTTTATG
ATTCGGTCAG------CAATTAATAAATATT-GAATTTTATTTCATAATTCTCCTCAACT
TGGAGTGTATTTACAAGTACATCGTACAATACATAATCAACTGCTCTTATTACATTGTTA
ATTGAAATAATTCCTAATCTATCTAAATACATGAGAACT-TGAGTCCTAAATACTCTTAA
--GAAACGACCAGTCTGAGGGCGTA-AGCTCGTCCAGATCTTGAAGTTGAGAAAACATTT
GTGAATCCCCAGTTCCTTCCTGATGTTGTGGTTGAACCGTATCTGGATTGATATGATGTC
GTGGTTCATGTTGAATGGTCTGATGCTGT-GGTCGATTATCTTGAAATATAGGGGATTTT
GTATCTCCCAGATAAACACGCCACTCTGTGCTTGAGCTGCAGTGATGAGTTCCCCTGTGC
GTAAATCCATGGTTTGTGCAGTTGATGTGTAGATAATAGGAGCAACCGCAGTCTAGGTCA
ATTCTTCTACGCCTCACTGCTTTCCTCTTGGCTATGCGGTGGTGGACCTTGATTGGTACT
TGAGAACAATGGCTCGTGGAGGGTGACGAAGGTCGCATTCTTCAGTGCCCAGGCTTTTAG
TGGTGCATTTTTCTCCTCGTCTAGATATTCTTTATAAGAGGATGTTGGTCCTGGATTGCA
GAGGAATATAGTGGGAATTCCGCCTTTTATTTGAATTGGCTTCCCGTACTTTGTGTTGCT
CTGCCAGTCCCTTTGGGCCCCCATGAATTCTTTAAAATGTTT------TAAATAATGCGG
GTCCACGTCATCAATGATGTTGAACCATGCATCATTGCTGTAGACTTTAGGACTCAGGTC
AAGATGACCACATAAATAGTTGTGGGGTCCTAATGATCTGGCCCACATCGTCTTCCCCGT
CCTACTATCACCCTCAATTACAATACTAATCGGTCTCC------------------ACGG
CCGCGCAGCGG---CATCCCTGATGTTCTCCGACACCCAAACTTCA---AGTTCTTCGGG
AACTTGATTAAAAGAAGAAGAAAGAAATGGAGAAACATAAGGAGCC--GGAGGCTCCTTA
AAAATCCTATCTAAATTACTATTTAAATTATGAAATTGTAAAACATAATCTTTTGGGACT
AATTCCTTAATGACTCTAAGAGC--CTCTGACTTACTGCCTGCGTTAAGAGCTGTGGCGT
AAGCGTCA-TTGGCGGATTGTTGTCCCCCTCTTGCAGATCTTCCATCGATCTGAAACTCG
CCCCATTCGAGGGTGTCTCCGTCCTTGTCGATGTAGGACTTGACGTCGGAGCTGGATTTA
GCTCCCTGAATGTTCGGATGGAAATGTGCTGGCCTTGTTGGGG-ATACAAGGTCGAAGAA
TCTCTGATTCGTGCACTGGTACTTTCCTT-CGAACTGGATAAGCATGTGCAGATGAGGTT
CCCCATTTTCGTGTAATTCTCTGCAA-ATTTTGATGAATAATTTGTTTACTGGGGT--TT
GTAAGGCTTGTATTTGGGATAGTGCTTCCTCTTTTGTGAGAGAGCACTTTGGATAAGTGA
GGAAAAAATTTTTAGCAAAAATTTTAAAGCG--ACGTGG----GGGAGCCATTTAGTCAA
TGTACACCGATTGACTATCGAGAGCATTTAGTGCTTGCAATCGGTGTATCGGT-GTGCAA
TATATAGG-TGTACACCAAATGGCATTTCCGTAATAAGTCTTAT--------TGTAATT-
TAAATTTTGAAATT--------------CCAAAAGC-GGCCATCCGTA--TAATATT
>JQ897969_ToLCNDC2_[IANDS1:India]             
-----------------------ACCGGATGGCCGCGCGTTTTTTTG--TG--------G
CCCCTCGAC-----------CAATCACATCTCGCGCTC-----AAAGCTTAAATAACTCT
CCC----------G-CCT-------GTTATAAAT-ACTTACGCTCTAA------------
-GT--ATCC--GCTTGCAAA-ATGTGGGATCC------ACTGGTTAACGAGTTCCCCGAG
ACGGTTCACGGGTTTCGGTGCATGCTTGCCATCAAATATCTTCAGCTACTCTCTCAGGAA
TACTCTCCCGATACGGTAGGTTACGATCTAATACGCGATTTGATCTGTATTTTGCGTTCC
AGGAATTATGTCGAAGCGTCCTGCAGATATCGTCATTTCTACCCCCGCGTCGAAGGTGCG
TCGGCGTCTGAACTTCGACAGCCCGTACGCGACCCGTGTGGCTGTCCCCACTGTCCGCGT
CAC------AAAATCGCGAATGTGGGCGAACAGGCCCATGAATCGGAAGCCCAGAATTTA
CAGGATGTACAGAAGCCCTGATGTTCCAAAGGGCTGTGAGGGTCCATGTAAGGTACAGTC
TTTCGAGTCCAGACACGATGTAGTGCATATAGGTAAGGTAATGTGCATCAGTGATGTCAC
CCGCGGTACTGGGCTGACCCATCGAGTAGGGAAGCGTTTCTGCGTGAAATCTGTTTATGT
TTTGGGTAAGATATGGATGGATGAAAACATCAAGTCCAAAAATCATACTAACAATGTCAT
GTTCTTTCTCGCCCGTGATCG-----------ACGGCCCACTGA--CAAGCCTCAGGATT
TTGGAGAGGTGTTCAACATGTTTGACAACGAGCCTAGCACTGCCACTGTGAAGAATATGC
ATCGAGACCGCTACCAGGTATTGCGTAAGTGGTATGCAACCGTCACGGGTGGACAGTATG
GTGCAAAGGAACAGGCCCTTGTCAAGAAGTTTGTTAGGGTTAACAATTATGTAGTTTATA
ACCAGCAGGAGGCTGGTAAATATGAGAATCACACCGAGAATGCTCTGATGTTGTATATGG
CATGTACCCATGCCTCTAATCCCGTGTACGCGACTCTTAAGATTAGGATTTACTTCTACG
ATTCTGTAACGAACTGAAATTAATAAATGTTTAATTTTTATTTCTGATCAGGTC--TACA
TACATAGTTTGCTCTAATTTATTCCATAATACATGATTTACAGCCCTAATAATTGCATTA
ATTGATATTACACCGATATTGTTGAGATACTTGAGGACT-TGGGTCTTGAATACCCTTAA
--GAAAAGACCAGTCGGAGGGTGTA-AGGTCGTCCAGATTCGGTAGGTCAGAAAACATTT
GTGCACTCCCAGAGCTCTCCGGAGGTTGTAGTTGAATTGGATCCTGATCGTGAGTATGTC
CATGTTCGTCGTGAATGGACGGACGTCGT-GGCTGAGGAGCTTGAAATAGAGGGGATTTG
GAATCTCCCAGATATAGGCGCCATTCCATGCTTGAGCTGCAGTGATGGGTTCCCCTGTGC
GTGAATCCATGATTGTGGCAGTTGATGGACAGATAATAAGAACACCCGCATTCAAGATCT
ACTCTCCTCCTCCGGTT---GCGCCTCTTCGCTTCCCTGTGCTGTACTTTGATTGGAACC
TGAGTACAGTGGTCCTTCGAGGGTGACGAAGATCGCATTTTTGACGGCCCAGTTCTTTAA
TGCGGTGTTCTTTTCCTCGTCGAGGAATTCCTTATAACTGCTGTTGGGACCAGGATTGCA
CAGGAAGATTGTCGGTATCCCGCCTTTAATTTGAACTGGCTTCCCGTATTTTGTGTTGGA
CTGCCAGTCTCTTTGGGCCCCCATGAACTCTTTAAAGTGTTT------GAGGAAGTGCGG
GTCAACGTCATCAATGACGTTATACCAAGCGTCGTTACTGTATACTTTGGGACTTAGGTC
CAGGTGTCCACACAAATAGTTGTGTGGTCCCAGTGACCTAGCCCACATCGTCTTCCCCGT
TCGACTGTCTCCCTCAATTACTATACTCTGAGGTCTAA------------------GGGG
CCGCGCAGCGG---GATCGACAACGTTCTCGGACGCCCAATCTTCA---AGTTCTTCTGG
AACTTGATCGAAAGAAGATGAAGAAAAAGGAGAAATATAGGGAGCC--GGTGGCTCCTGA
AAGATTCTGTCTAGATTTGCATTTAAATTATGAAATTGTAGTACAAAATCTTTAGGAGCT
AGTTCCCTAATGACTCTAAGAGC--CTCTGACTTACTGCCTGCGTTAAGTGCTGCGGCGT
AAGCGTCG-TTGGCTGTCTGTTGTCCTCCTCTTGCTGATCTTCCATCGATCTGAAACTCT
CCCCACTCGAGAGTGTCCCCGTCCTTGTCGATGTAGGACTTGACATCGGAGCTTGATTTA
GCTCCCTGAATGTTCGGATGGAAATGTGCTGACCTGCTTGGGG-AGACCAGGTCGAAGAA
TCGCTGATTCTGGCACTTGTATTTCCCCT-CGAACTGGATGAGCACGTGCAGATGAGGTT
CCCCATTCTCATGTAATTCTCGGCAG-ATTTTAATATATTTTTTTGAAGTTGGGGT--TT
GGAAATTCTGGATTTGGGAAAGTGCTTCCTCTTTGGTTAGTGAGCACTTAGGATAAGTGA
GGAAATAATTTTTGGAGTTTATAACGAAGCGCTTTGGAGG---CATGTTGACCAAAGTTG
AGACCCAATTGACCGCT-----CTCGCAACTTATCC-CT---GGTATATCGGG-TCTCAA
TATATA-GTGAGAC-CCAAATGGCACAATTGTAATT----TCTCCAAT------AAATTC
AAAATCCTCACGCTCCAAA-------------AAGC-GGCCATCCGTA--TAATATT
>EF450316_ToLCNDC5_[BD-cuc-06:India]          
-----------------------ACCGAATGGCCGCGAAAATTTTGG--TG--------G
GCCCTCAAC-----------CAACGAAAT-GCAAGCTA----CATGGCTTATTTAGTGCG
GGG---------GG-ACC-------ATTAAATAG-CCTTGCTGACGAA------------
-GT--TTAG--GTCCACAAACATGTGGGATCC------ATTATTGCACGAATTTCCTGAA
AGCGTGCATGGTCTAAGGTGCATGCTAGCTGTAAAATATCTTCAAGAGATAGAGAAGAAC
TATTCCCCAGACACAGTGGGCTACGATCTTGTCCGAGATCTAATTTTAGTAGTTCGAGCA
AAGAACTATGTCGAAGCGACCAGCAGATATCATCATTTCAACTCCCGCATCGAAGGTACG
CCGACGTCTCAACTTCGACAGCCCTTATGGAGCTCGTGCAGTTGTCCCCATTGCCCGCGT
CAC------AAAAGCAAAGGCGTGGACAAACAGGCCGATGAACAGAAAGCCCAGAATGTA
TAGAATGTACAGAAGCCCCGACGTGCCAAGGGGATGTGAAGGTCCTTGTAAGGTGCAGTC
TTTTGAATCTAGGCACGATGTGTCTCATATTGGCAAAGTCATGTGTGTCAGTGACGTTAC
CCGAGGAACCGGACTGACTCATCGCGTGGGGAAGCGTTTCTGTGTGAAATCTGTGTATGT
ATTGGGGAAGATATGGATGGATGAAAACATAAAGACTAAAAACCACACGAACAGTGTGAT
GTTTTTCTTGGTTCGTGACCG-----------TCGTCCTACGGG--ATCGCCACAGGATT
TTGGTGAAGTGTTCAACATGTTTGACAATGAACCGAGCACCGCAACGGTGAAGAACATGC
ATCGTGATCGTTATCAAGTGTTAAGGAAATGGCATGCGACTGTGACTGGAGGGACTTATG
CATCGAAGGAGCAAGCATTAGTTAGGAAGTTTGTTAGGGTTAATAATTATGTCGTTTATA
ATCAACAAGAGGCCGGAAAGTATGAAAATCATACTGAGAACGCATTAATGTTGTATATGG
CCTGTACTCATGCATCAAATCCTGTGTATGCTACTTTGAAAATCCGGATCTATTTTTATG
ATTCGGTAAC------AAATTAATATATATT-AATCCTTACATCACATGATGGCAATACA
TCAATAGTCTTTTCTAAAACATTATCCAATACATGATAGGCTGCTCTTATTACATTCGAA
ATTCCTATTACACCAAGCTCATGGAGGTATTTAAGGACC-TGTGTCTTAAATACCCTCAA
--GAAAATCCCAGTCGGAGGGCGTA-AGCCCGTCCAGATTTGGAAAATTAGAAAACACTT
GTGAAGCCCCAGAGCTTTCCGCAGGTTGTGGTTGAACTGTATTTGGAGGTGGATGATGTC
GTGATTCGTGAGGCATGGTCTGCTGTCGT-GTTTCAATATTTTGAAATACAGGGGATTTG
GAACGTCCCAAATAAACACGCCACTCTCTACTCGATCCGCAGTGATGTACTCCCCTGTGC
GTGAATCCGTGATCATGACAGTTGATTGATATGTAGTACGAACAACCACACTGCAGATCA
ACTCGCCTCCTGCGTAT---GTTCTTCTTCTTCTTCTGGGGGACTGATGTTTTCGCGACC
GGAATAGAGTGGTTCTTGGAGTGTGACGAAGACTGCATTCTTGATAGCCCACTGTTTCAG
TGATGCATTTTTTTCTTCGTCGAGATATTCCTTATAGCTGCTGTTTGGTCCTTTATTGCA
GAGGAAGATGGTGGGAATACCGCCTTTAATCATGACCGGCTTTCCGTACTTCGTATTGCT
TTGCCAGTCACGCTGGGCCCCCATGAATTCTTTAAAGTGCTT------TAGATAGTGGGG
ATCGACGTCATCAATGACGTTGTACCACGCTTCATTATTGTACACTTTCGGGCTGAGATC
CAGATGACCACACAAGTAATTGTGGGGTCCTAGTGAACGTGCCCACATTGTCTTTCCCGT
TCTACTATCCCCCTCTATTACTACGCTTATTGGTCTAA------------------AAGG
CCGCGCAGCGG---CAGACAATACATTGGACTGAACCCAATCGACG---AGTTCTGGAGG
AACTGTGTCGAAGGAAGTAGTTGAGAATGGAGATACATAGACCTCA--GAACGTGGTTGA
AAAATGCGATCTAAATTCGTCATTAAATTATGGAACTGCAGAACATAATCTTTTGGTGCT
AGTTCTTTTAGTACTTTCAATGC--ATCTTCTTTGTTTCCGGTGTTAATTGCCTGAGCGT
ATGCATCG-TTTGCCGTCTGTTGACCCCCACGAGCAGATCGTCCGTCGATCTGGAAAACA
CCCCATTCTAGCACGTCTCCGTCTTTGTCGATATATGCCTTGACGTCGGACGCCGATTTA
GCTCCCTGAATGTTCGGATGGAAATGTGCTGACCGAGTTGGGG-ATACCAAGTCGAAGAA
TCTGTTATTCTTGCACTGGTATTTCCCTT-CGAATTGAATGAGAACATGGATATGCGGAG
ACCCATCCTCGTGACTCTCTCTACAG-ATTTTGATGAATTTCTTGCAAGTAGGGGT--TT
CTAGGTTTATTAATTGGGAAAGTGCCTCTTCCTTTGTAAGAGAGCATTTTGGGTAAGTGA
GGAAATAGTTTTTGGCATTAATTCTAAAACGACTTGGCGGAGCCATATAAAATGTCGTTT
CGATCCGGTGTCTCTCAA----CTTTCTCTATGTAA-TT---GGTGT-CTGGA-GTCCCA
TATATAGTTAGGACACCATATGGCACTATTGTAATT----TCTGAAAG-----TAAATTA
CTTTAATTCAAATTGCGTA-------------AAGC-GGCCATTCGTA--TAATATT
>HM991146_ToLCJV_[India]                      
----ACCGTGATCAGTGTGACGTTTATGATAGCTGTGAT-GTTGTGGCATAAAAAGGGAC
AAGGGCTGCAATAGTGACTGATAAAACTTGAAAAAGAACGAGAAAGGGGCGGGGAAATCC
TTTACAAAGGTATCCCACATTGGTAAGTGTGCAATACTTGGCGACAAAGTAT--------
-ATATAGGAGACCAGTGAATAATTAAGGCTTTGATTGACCTTTCAATTTGACTCCCTTTG
CATTGGCAACAAATTAGTTGTAAGCCCCACCCTAAAAAATCCCGTAATCCAGAAAATTTT
TTTTTTCCCGGCCCGCCGCCCCCCGGTAATACTCATAGTCCTCGACTTGT-GTTAGAATT
A-----TGTGTC-AAGCGACCAGCAGATATAATCATTTCCACGCCCGCCTCGAAGGTACG
CCGCCGTCTCAACTTCGACAGCCCATATACCAGCCGTGCTGCTGCCCCCATTGTCCGCGT
CAC------CAAAGCAAAAGCATGGGCCAACAGGCCCATGAACAGGAAGCCCAGGATGTA
CAGGATGTACAGAAGCCCAGATGTTCCGAGGGGATGTGAAGGCCCGTGTAAGGTCCAGTC
TTTTGAGTCCAGACATGATATCCAGCACATTGGTAAAGTCATGTGTGTTAGTGATGTTAC
TCGTGGTACTGGTCTGACCCACAGAGTTGGTAAAAGGTTCTGTGTAAAATCTGTCTATGT
TCTGGGCAAGATTTGGATGGATGAGAATATAAAGACTAAGAATCACACGAATAGTGTTAT
GTTTTTTCTTGTTAGGGATCG----------TAGGCCCGTTGA---TAAGCCCCAAGATT
TTGGTGAGGTTTTTAATATGTTTGACAATGAGCCCAGCACGGCAACTGTCAAGAATGTGC
ATCGTGACAGGTACCAGGTGCTGAGGAAGTGGCATGCAACCGTTACAGGTGGTCAATACG
CATCGAAGGAGCAAGCTCTCGTGAAGAAGTTTATTAGGGTTAATAATTATGTTGTGTATA
ACCAGCAAGAAGCTGGCAAGTATGAGAATCATAGTGAGAATGCCTTGATGTTGTATATGG
CGTGTACCCATGCCTCTAACCCTGTGTATGCGACGTTGAAGATACGGATTTATTTTTACG
ATTCTGTAACCAACTGAAATTAATAAAGATT-GAATTTTTTTATATTTGAACTTTGTACA
TGAATTGTTTGTGCTATTACATTCCATAATACATGGTCGACATCTCTAATTACATTGTTG
ATACTAATTACAGCAAAATTATTTAAAAACTGCTAACACTTGGGTCCTAAATACCCTATA
TGAAAATGACTTCTTTAGGG----G-AGTTCGTCCAAATTCGGGAAGGTAGAAAACATTG
GTGTATCCCCCCCGCTTTCCTCAGGTTGTGATTGAACCCTACTTGGACTGTTATGATGTC
GTGGTTCCTCAGGAATGGCCGGTGGTGGT-GCTCGATTATCTTGAAATACAGGGGATTTG
TTATCTCCCAGATATGCACGGAATTCTCTGCTTGAGCTGCAGTGATGGGTTCCCCTGTGC
GTGAATCCATAGCCGTGGCAGCGTAATGCGATGAAATATGAACATCCGCAGTCTAGGTCA
ACTCGTCGACGCCTGGT---CCCCCTCTTCGCCAGCCTGTGCTGCACTTTGATTGGAACC
TGAGTAGAGTGGGCCTTCGAGGGTGACGAAGGTCGCATTCTTTAAAGCCCAATTTTTAAG
TGCGCTATTTTTCTCTTCATCCAAGAACTCTTTATAGCTGGAGTTGGGTCCTGGATTGCA
GAGGAAGATAGCGGGAATGCCGCCTTTAATTTGAACTGGCTTTCCGTATTTTGTATTTGA
TTGCCAGTCCCTTTGGGCCCCCATGAATTCCTTAAAGTGCTT------TAGGTAGTGCGG
GTCGACGTCATCAATGACGTTGTACCAGGCGTCATTAGTATAGACCTTTGGGCTAAGGTC
GAGATGTCCACACAAATAGTTGTGTGGACCCAATGACCTGGCCCATATCGTCTTCCCCGT
CCTACTCTCACCCTATATTTATTTTTCGACTGGGCT--------------------AAGT
GCGCGCAGCGGG--CACCGAGAACATTCTCGGCCAGTCTCTCGTTCCTCAGTTCCTCGGG
AGCGTTAG-AAAAGAAGAAGAACAAAAAGGAGAAACATAAACCTCCCCTTAAAGGAAGTA
AAAATCCTATCTAAGTTAGCATTTAAATTATGAAATTGTAATACATAATCTTTGGGAGCT
TTCTCCCTTAAAATATTGAGGGC--CGCAGCCTTGGACCCTGAATTGATTGCCTCGGCAT
ATGCGTCG-TTGGCAGATTGGCAACCTCCTCTAGCTGATCTGCCATCGATCTGGAAAACT
CCAAAGTCAATGAAGTCTCCGTCTTTCTCCACATAGGCCTTGACATCTGTAGAGCTCTTA
GCTCCCTGAATGTTCGGATGGAAATGTGCTGACCGGGAAGGGG-AGACGAGGTCGAAGAA
TCTGTTATTTTTGCATTGGAATTTTCCCT-CAAATTGGATGAGCACGTGTAGATGAGGTT
CCCCATTTTCATGTAGTTCTCTGCAA-ACCCTAATAAATAATTTATTTACTGGAGT--TT
CTAAGTTTTGTAATTGGGAAAGTGCTTCCTCTTTAGCAAGAGAGCACTTAGGATATGTGA
GGAAATAATTTTTGGCATTTATTCTGAATTTATTTGGAGGAGCCAT------TGACTTGG
TCAATCGGTGTCCAGCAA---CACTTGGCTATGCAATT----GGTGT-CTGGT-GTCTTA
TTTATATG-TAGACACCGAATGGCATATGTGTAATTTTTGAAATAACT----TTTAATT-
CAAAATTCAAATTCCGA-------------CAAACATGG------------------
>KF551578_ToLCKV2__[TC289:India]              
-----------------------ACCGAATGGCCGCGCAAATTTTTA-CGTGG------G
CCCCTCAACGCATTAACTGACGAATGAAA-TTGCATCAATCACATGGCTTCTTCAAAGCT
TAATTGTTTTGCGG-ACC-------TTTAAATAT-ACTTGCTCACCAA------------
-GTATTGGA--TCC-ACAAACATGTGGGATCC------ATTATTGCACGAATTTCCAGAA
AGCGTTCATGGTCTAAGGTGCATGCTAGCTGTAAAATATCTGCAAGAGATAGAAAAGAAC
TATTCGCCAGACACAGTCGGATACGATCTTGTCCGAGATCTCATTCTTGTTCTGCGAGCA
AAGAACTATGGCGAAGCGACCAGCAGATATCATCATTTCAACGCCCGCATCGAAAGTACG
CCGACGTCTCAACTTCGACAGCCCCTATGGAGCTCGTGCAGTTGTCCCCATTGCCCGCGT
CAC------AAAAGCAAAGGCCTGGACAAACAGGCCGATGAACAGAAAACCCAGAATGTA
CAGAATGTACAGAAGTCCCGACGTGCCTAGGGGATGTGAAGGCCCTTGCAAGGTGCAGTC
CTTTGAATCAAGGCACGATGTCTCTCATATTGGGAAAGTGATGTGCGTTAGTGATGTTAC
CCGAGGAACTGGACTCACACATCGCGTAGGAAAGCGATTTTGTGTGAAATCTGTCTATGT
GCTGGGGAAGATATGGATGGATGAAAACATCAAGACGAAGAACCATACTAACAGTGTTAT
GTTTTTTTTGGTACGTGACCG-----------TCGTCCTACAGG--ATCCCCCCAAGATT
TTGGGGAAGTTTTTAACATGTTTGACAATGAACCGAGCACAGCAACGGTGAAGAACATGC
ATCGTGATCGTTATCAAGTGTTACGGAAGTGGCATGCGACTGTGACGGGAGGAACATATG
CATGTAGGGAGCAAGCATTAGTTAGGAAGTTTGTTAGGGTTAATAATTATGTAGTTTATA
ATCAACAAGAGGCCGGCAAGTATGAGAATCATACTGAAAACGCATTAATGTTGTATATGG
CCTGTACTCATGCCTCTAATCCTGTGTATGCTACTTTGAAAGTTAGGAGTTACTTCTACG
ATTCTGTAACAAATTAATATTAATAAATATT-GAATTTTATTGAATATGATTGGTCTACA
TATACAACGTGATGTAATACATTCCATAATACATGATCAACTGATTTAATTACAGTGTTA
ATACTGATAACTCCTAAGTTATTTAAATACTTAAGAACT-TGAGTCTTAAAGACCCTTAA
--GAAACGACCAGTCGGAGGCTGTG-AGGTCATCCAGATTCGGAAGGCTAGGAAACATTT
GTGTATCCCCAACGCTTTCCTCAGGTTGTGATTGAACTGTATCTGAACGGTGATGATGTC
TTCCTTCATTAGGAATGGCCTGTTGTGGT-GTTCTGTTATCTTGAAATACAGGGGATTTT
GAATCTCCCAGATAAACACGCCATTCTGTGCTTGAGCTGCAGTGATGGGTTCCCCTGTGC
GTGAATCCATGGTTGTGGCAGGCTAATGCAATGAAGTATGAACAGCCGCACGGTAGATCA
ACACGTCGACGTCTGGT---CCCCTTCTTGGCTAGCCTGTGCTGCACTTTGATGGGAACC
TGAGTACAATGGGCCTTCGAGGGTGACGAAGATCGCATTTTTTAATGCCCAGTTTTTTAG
TGCAGAATTCTTATCTTCATCCAAGAACTCTTTATAGCTGGAATTTGGTCCTGGATTGCA
GAGGAAGATAGTGGGAATTCCGCCTTTAATTTGAACTGGCTTCCCGTACTTTGTATTTGA
TTGCCAGTCCCTTTGGGCCCCCATGAATTCTTTAAAGTGCTT------TAGATAGTGGGG
GTCTACGTCATCAATGACGTTATACCAGGCATCATTATTGTAGACCTTTGGACTAAGGTC
TAAATGACCACACAAATAATTATGTGGTCCCAGTGATCTGGCCCACATAGTCTTCCCTGT
CCTACTATCACCCTCAATGACTATACTTACGGGTCTCA------------------AAGG
CCGCGCAGCGG---ATCTCACCACATTCTCTGCAGCCCACTCCTCA---AGTTCTTCGGG
AACTTGATCAAAAGATGAAGATAAAAAAGGAGAAACATAAACCTCC--ATTGGAGGTGTA
AAAAACCTATCTAAATTAGAATTTAAATTATGAAATTGAAATAGAAAGTCTCTGGGAGCT
TTCTCCTTCAGTATATTGAGGGC--CTGAGCTTTGGACCCTGAGTTGATTGCCTCGGCAT
ATGCGTCG-TTGGCAGATTGGCAACCTCCTCTAGCTGATCGTCCATCGACTTGGAAAACT
CCATGATCAAGGACGTCTCCGTCTTTTTCCATGTAGGATTTGACATCGCTTGAGCTCTTA
GCTCCCTGAATGTTCGGATGGAAATGTGCTGACCTGGTTGGGG-ATGTAAGGTCGAAGAA
TCTATTGTTTTTGCACTGGAACTTTCCTT-CGAACTGGATGAGCACATGCAAGTGAGGAG
TCCCATCTTCGTGAAGCTCTCTGCAA-ATTCTAATAAATTTTTTGGAAGTGGGTGT--TT
GGAGATTTAATAATTGGGAAAGTGCCTCTTCTTTAGTTAGAGAGCACTTGAGATATGTGA
GAAAATAGTTTTTCGCATTTATTCTAAAACGACTTGGCGGAGCCATAAAACTTGTCGTTT
CGATCCGGTGTCTCTCAA----CTTTCTCTATGTAA-TT---GGTGT-CTGGA-GTCCCA
TATATAGGTAAGACACCATATGGCAGAATTGTAATTTTGAAAAGAAAA-----TTACTTT
--AATTCAAAATCCCTA---------------AAGC-GGCCATTCGTA--TAATATT
>KF551585_ToLCKV3_[TC235:India]               
-----------------------ACCGGATGGCCGCGATTTTTTT-G--TG-G------G
CCCCTTAACGCATTAACTGACAAGGACAT-GCGAACCAATCATATGACACGCTCAAAGCC
TAATTGTTTTTTGG-TAC-------CTTATTTAA-ACTTCGTCCCCAA------------
-GTAGTT-C--TTTTGCACCTATGTGGGATCC------ATTGTTGAACGAGTTTCCCGAA
ACCGTTCACGGTTTTAGATGTATGTTAGCAGTTAAATATCTGCAGTTAGTAGAAAAGACT
TATTCTCCTGACACATTAGGTTACGATTTAATTAGGGATTTAATTTCAGTTATTAGGGCT
AGAAATTATGTCGAAGCGACCAGCAGATATCATCATTTCAACGCCCGCATCGAAGGTACG
CCGACGTCTCAACTTCGACAGCCCCTATGGAGCTCGTGCAGTTGTCCCCATTGCCCGCGT
CAC------AAAAGCAAAGGCCTGGACCAACAGGCCGATGAACAGAAAACCCAGAATGTA
CAGAATGTACAGGAGTCCCGACGTTCCTAGGGGCTGTGAAGGCCCTTGTAAGGTGCAGTC
TTTTGAATCTAGGCACGATGTCTCTCATATTGGCAAAGTCATGTGCGTTAGTGATGTTAC
TCGAGGAACTGGACTCACACATCGCGTGGGGAAGCGATTTTGTGTGAAATCTGTCTATGT
GCTGGGGAAGATATGGATGGATGAAAACATCAAGACAAAAAACCATACTAACAGTGTCAT
GTTTTTTTTAGTTCGTGACCG-----------TCGTCCTACAGG--ATCCCCCCAAGATT
TTGGTGAAGTTTTTAACATGTTTGACAATGAACCGAGTACAGCAACGGTGAAGAACATGC
ATCGTGATCGTTATCAAGTGTTACGGAAGTGGCATGCGACTGTGACGGGAGGAACTTATG
CATCTAAGGAGCAAGCATTAGTTAGGAAGTTTGTTAGGGTTAATAATTATGTTGTTTATA
ATCAACAAGAGGCAGGCAAGTATGAGAATCATACTGAAAATGCATTAATGTTGTATATGG
CCTGTACTCACGCATCAAATCCTGTATACGCTACTTTGAAAATCCGGATCTATTTCTATG
ATTCGGTCAC------AAATTAATAAATATC-GAGTTTTATATCATATGAAGTCCATACA
TCAATCGTCTGTTCCAATACATTATCCAACACATGATACACTGCTCGTATTACATTATAT
ATTCCTATGACACCTAACATATCCAGGTACTTAAGGACC-TGGGTTTTAAAGACTCTCAA
--GAAAATCCCAATCTGAGGGCGTA-AGCCCGTCCAGATTTTGAAAGTTAGAAAACACTT
GTGAAGTCCCAGGGCTTTCCGCAGGTTGTGGTTGAACTGTATTTGAATCTTGATGATGTC
GTGCTGTGTTAGGAAGGGCCTGCTGTCGT-GTTTCAAAATTTTGAAATACAGGGGATTTC
GAATTTCCCAGGTATATACGCCACTCTCTGTACGATCCGCAGTGATGTACTCCCCTGTGC
GTGAATCCATGATCGTGGCAGTTGATCGATATGTAATACGAACACCCACACGGCAGATCA
ACTCGCCTCCTGCGAAT---GCTCTTCTTCTTCTTCTGCGGGAGCGATGTTTTCGCGACC
GGAATAGAGTGGTTCTTCGAGTGTGATGAAGACTGCATTCTTGATTGCCCACTGCTTCAG
TGCTGCATTTTTTTCTTCGTCCAGATATTCCTTATAGCTGCTGTTTGGACCTTTATTGCA
CAGGAAGATAGTGGGAATTCCACCTTTAATCATGACTGGCTTTCCGTACTTGGTGTTGCT
TTGCCAGTCACGCTGGGCCCCCATGAATTCTTTAAAGTGCTT------TAGATAGTGGGG
ATCAACGTCATCAATGACGTTGTACCATGCATCATTGCTGTAGATCTTTGGGCTAAGGTC
CAGATGACCACACAGATAATTATGTGAACCCAATGACCTGGCCCACATTGTTTTACCAGT
ACTACTATCACCCTCAATAACAATACTTATGGGTCTAA------------------TTGG
CCGCGCAGCGG---CATCGACAATGTTTTCGCAAGCCCACTCTTCA---AGTTCTTCGGG
AACTTGGTCGAAAGAAGAAGATGAAAAAGGAGAAATATACAGAGCT--GGTGGATCCTGA
AAATATCTATCTAAATTTGAATTTAAATTATGAAATTGAAGTACAAAGTCTCTGGGAGCT
TTCTCCTTCAGTATATTGAGGGC--CTGAGCTTTGGACCCTGAATTGATTGCCTCGGCAT
ATGCGTCG-TTGGCAGATTGGCAACCTCCTCTAGCTGATCTTCCATCGACTTGGAAAACT
CCATGATCAATGACGTCTCCGTCTTTTTCCATGTAGGATTTGACATCGCTTGAGCTCTTA
GCTCCCTGAATGTTCGGATGGAAATGTGCTGACCTGGTTGGGG-ATGTGAGGTCGAAGAA
TCTATTGTTTTTGCACTGGAACTTTCCTT-CGAACTGGATGAGCACATGCAAGTGAGGAG
TCCCATCTTCGTGAAGCTCTCTGCAA-ATTCTAATAAATTTTTTTGAAGTGGGTGT--AT
GTATATTTAATAATTGGGAAAGTGCTTCTTCTTTAGTTAGAGAGCACTTCGGATAAGTGA
GAAAATAATTTTTGGCATTTATTTTAAACCGATTGGGGGCTGCCATA----TTGACTTGG
TCAATTGGAGTCTCTCAA----CTCTTTCTATGT-A-TC---GGTGTATTGGA-GTCCTA
TATATATG-GAGACTCTA-ATGGCATAAATGTAAAT----ATTTTACT-----TTAATTC
AAAACCCTCACGCTCCAAA-------------AAGC-GGCCATCCGTA--TAATATT
>FJ685621_ToLCNGV_[Nigeria]                   
ACCGGTGGGCGCGAAAAAAAAAAAAGTGGTCCCCTTACACGCTCGAAAGCAAAAG-TAAA
GAAATCAGTGGTCCCCGTCCACTAATAAATGTCAGCCAATCAGAATGAAGCCTGAAAGCT
TTCTTATTTAGAT-TTT-------GTTTTTATAT-ACTTCC-TCGCCAA-----------
-GTAGTTA---TTATTGCAACATGTGGGATCC------ATTATTGAACGAGTTCCCAGAC
TCGGTTCATGGTTTTCGTTGTATGCTGGGTATAAAATATCTACAGCTTTTAGAAGAGGAG
TACGAGCCCAATACTTTGGGCCACGATTTAATTAGAGATCTCATATCTGTCATTCGGGCT
AAGAATTATGTCGAAGCGACCCGGCGATATAATAATTTCCACGCCCGTCTCGAAGGTGCG
TCGTCGTCTGAACTTCGACAGCCCCTACACCAGCCGTGCTGCTGTCCCCACTGTCCGAGG
CA---TAAGCAAGCGTCGTTCGTGGACTTATCGGCCCATGTATCGAAAGCCCAGAATGTA
CCGGATGTTCAGAACCCCTGACATCCCTCGTGGATGTGAAGGCCCATGTAAGGTCCAGTC
GTATGAGCAGAGAGATGATGTCAAGCACGTGGGTATAGTTCGATGTGTTAGTGATGTGAC
CCGTGGGTCCGGTCTGACTCATAGAGTAGGGAAGAGATTTTGCATTAAGTCTATTTATAT
ATTAGGTAAAGTTTGGATGGACGAAAACATCAAGAAGCAGAATCATACTAACAATGTTAT
GTTTTTCTTAGTTCGTGATCG----------TAGGCCTTATGG---CAGCCCAAGTGATT
TTGGACAGATTTTTAACATGTTTGACAACGAGCCCAGTACAGCCACAATCAAGAATGATC
TCAGAGACCGTTATCAAGTGCTGCGTAAATTCAGTGCTACTGTTATTGGTGGTCCCTCTG
GATGCAAGGAACAGGCTTTAGTGAAGAGATTTTTTAAAGTAAACAATCATGTCGTTTATA
ATCATCAGGAGGAGGCTAAATATGCCAACCATACTGAGAATGCTTTGTTGTTGTATATGG
CTTGTACTCATGCCTCTAATCCAGTGTATGCTACTCTGAAAATACGCATCTATTTCTACG
ATGCAGTTAC------GAATTAATAAATATT-AAATTTTATTTCATGTGTTTCGACAACG
TCGATTGTATTTACAAGAACGTTATACAGTACATGATCAACAGCTCTAATAATTGTATTA
ATTGAAATTACACCCAAATTATCTAAATACTTTAACACT-TGAACCCTAAATACCCTTAA
--GAAACGACCAGTCTGAGGGCGTA-AGCTCGTCCAGACTTTGAAGTTCAGAAAACACTT
GTGAATCCCCAACGCCTTCCGCAGGTTGTGGTTGAACCTGATTTGTACTGTGATTATGTC
GTGTTGGTAGTTGAACGGTCTCTCGTCGT-GGTTGGTTATCTTGAAATACAGGGGATTTT
GTATCTCCCAGATAAAAACGCCATTCCGAGCTTGATGCGCAGTGATGAGTTCCCCTGTGC
GTGAATCCATGGTTACTGCAGTTAATATGTATGAAGTACGAGCACCCGCACTCTAAGTCC
ACTCTCTTACGCCTCACTACTTTCTTCTTCGCGATGCGGTGCTGGACTTTGATGGGCACT
TGAGTAGAGTGGCTCGTTGAGGGTGACGAAGGTCGCATTTTTTATAGCCCAGGCTTTTAG
TGATGCATTCTTTTCCTCGTCTAGATACTCTTTATATGATGATGTTGGACCTGGATTGCA
GAGGAAGATAGTGGGAATTCCACCTTTAATTTGAATGGGCTTCCCGTACTTGGTGTTGCT
TTGCCAGTCTCTTTGGGCCCCCATAAATTCTTTGAAGTGTTT------GAGGTAATGGGG
ATCGACGTCATCAATGACGTTATACCAAGCATCATTTGAATACACCTTTGGGCTAAGATC
AAGATGCCCACACAAGTAATTGTGTGGACCTAATGACCTAGCCCACATCGTCTTGCCGGT
ACGACTATCACCCTCAATAACAATACTATTCGGTCTCC------------------ATGG
CCGCGCAGCGG---CATCGCTCACATTCTCAGAGACCCACTCTTCA---AGTTCTTCCGG
AACTTGATTAAAAGAAGAACATAAAAAAGGAGAAACATAAGGAGCC--GGAGGCTCCTGA
AAAATTCTATCTAAATTATTATTTAAATTATGAAATTGTAATACAAAATCTTTGGGAGCT
AATTCCCGTATAACCCTAAGAGC--CTCTGCCTTACTTCCTGCGTTAAGCGCTGCGGCGT
AAGCGTCA-TTGGCTGTCTGTTGCCCTCCTCTTGCAGATCTCCCATCGATCTGGAACTCT
CCCCATTCGAGTGTATCTCCATCCTTGTCGATGTAGGACTTGACGTCGGAGCTGGATTTA
GCTCCCTGTATGTTTGGATGGAAATGTGCTGACCTGGTTGGGG-ACACCAGGTCGAAGAA
TCTCTGATTTTGGCAGTTGTATTTGCCTT-CGAACTGCAGAAGCACGTGAAGATGAGGCT
GGCCATCCTCGTGAAGTTCTCTGCAG-ATCTTGATATATTTTTTATTCGTTGGGGT--TT
CTAGTTTTAGAAGTTGCTCTAGGGCTTCTTCTTTAGAAATAGAGCATTTTGGGAAAGTGA
GGAAGTAGTTTTTGGAATTTATTCTAAATTTCTTTGGAGGAGCCAT----ATGGTC--AA
CTAGC----ACCAATTGACTGCCCTGG---ATACTTCTCCCCTGTTAATTGGG-GTTCTA
TATATACT-TAGCACCA-AATGGCATAATGGTAAT--ACT-----------------CC-
CAAA----AAATTTGAA---------CCCCCAAAGC-GCCCA-CCGAA--TAATATT
>AM884015_ToLCPalV_[Palampur-India]           
-----------------------ACCGAATGGCCGCGGTGCCTTTTG--TGTG------G
GTCCAGAAC-----------CAATGAAAT-TCGAGATA----CATGGCTTATTTAATGCG
TGG---------GG-ACC-------AATAAATAG-ACTTGCTCACCAA------------
-GC--TTGG--ATCCACAAACATGTGGGATCC------ATTATTGCACGAATTTCCTGAA
AGCGTTCATGGTCTTAGGTGCATGCTAGCTGTAAAATATCTCAAAGAGATAGAAAAGACC
TACTCTCCGGACACAATCGGATACGATCTTGTTCGTGACCTAATCTCTGTCGTCCGTGCC
AGAAACTATGGTGAAGCGTCCAGCAGATATCTACATTTCAACGCCCGCATCGAAAGCACG
CCGTCGTCTGAACTTCGACAGCCCGTATGCTGTCCGTGCAGCTGTCCCTATTGTCCGCGC
CAC------AAAGGCAAGGGAATGGGTGAACAGACCCATGAACCGGAAACCAAGATTTTA
CCGGATGTATCGAAGCTCGGACGTGCCCAGGGGCTGTGAAGGCCCATGTAAGGTGCAATC
TTTTGAATCCAGGCACGATGTCTCCCATATTGGTAAGGTGATGTGTATTAGCGACGTTAC
CCGTGGAACCGGTCTCACACATCGCGTCGGAAAGCGATTCTGTGTGAAGTCCGTCTACGT
GCTTGGCAAGATCTGGATGGACGAGAATATCAAGACCAAGAACCACACGAATAGTGTGAT
GTTTTTCTTGGTGCGTGATCG-----------TCGACCTACGGG--TGCGCCACAAGATT
TCGGCGAAGTTTTTAATATGTTCGACAACGAACCTAGCACTGCCACTGTTAAGAATATGC
ATCGTGATCGATATCAAGTGCTCAAAAAATGGCATTCGACTGTGACGGGAGGAACATACG
CGTCGAAGGAACAAGCATTAGTTAAACGTTTTATTAGAGTTAATAATTACGTTGTATATA
ATCAACAAGAGGCCGGCAAGTATGAGAATCATACTGAAAATGCATTAATGTTGTATATGG
CCTGTACTCATCCATCAAATCCTGTATATGCGACTTTAAAAATCCGGATCTATTTTTATG
ATTCGGTAAC------AAATTAATATGTATT-AAGTTTTACATCATATGTTGCCCATACA
TCAACTGTTCTTTGCAATACATTGTCTAATACATGATAAGCTGCTCTTATTACATTATTA
ATTCCAACAACACCTAACATATCGAGGTACTTAAGGACC-TGGGTTTTGAAAACTCTCAA
--GAAACGCCCAGTCTGAGGGCGTA-AGCCCGTCCAGATCTGGAATGTTAGAAAACACTT
GTGAAGCCCCAGTGCTTTCCTCAGGTTGTGGTTGAACTGTATTTGGACTGTTATAATGTC
GTGGTTCGTGAGGCAAGGTCTCTCGTCGT-GTTTCAAAATTTTGAAATACAGGGGATTTG
GAACGTCCCAGATATACACGCCACTCTCTGCTCGATCCGCAGTGATGTATTCCCCTGTGC
GTGAATCCGTGATCATGGCAGTTGATCGATATGTAATACGAACAACCACACTGCAAATCA
ACTCGTCTCCTGCGGAT---GTTCTTCTTCTTCTTCTTGGGGAGCGACGTTTTCGCGACC
GGAATAGAGTGGTCCCTCGAGTGTAATGAAGACTGCATTCTTCAATGCCCACTGTTTCAG
TGCTGCATTCTTTTCTTCGTCCAAGAATTCTTTATAGCTGCTTTGTGGTCCTTTATTGCA
CAAGAAGATAGTGGGAATGCCGCCTTTAATCATCATCGGCTTTCCGTATTTTGTGTTGCT
TTGCCAGTCACGCTGGGCCCCCATGAATTCTTTAAAGTGCTT------TAGATAGTGGGG
ATCAACGTCATCAATGACGTTGTACCAAGCATCGTTACTGTAAACCCTAGGGTTTAGATC
CAAGTGACCGCACAAGTAATTGTGGGGTCCCAAACTACGCGCCCACATTGTTTTGCCCGT
ACGACTATCGCCCTCCAATACTAACCCTATGGGTCTAATCGGGAGCGCAGCGGAAAAAGG
CCGCGCAGCGG---AACACCTCAAATTTGACGACACCCAATCGACG---AGTTCTGGCGG
AACTCTGTCGAAGGACGAAACAGTAAATGGCGAACGATAAACTTCG--ATTCGAGAAGGA
AAAATCCGATCTAAATTTGTCATTAAATTGTGAAACTGCAACACATAATCTTTTGGTGCT
AATTCTTTTAGCACCTTCAATGC--GTCTTCTTTATTTCCAGTATTAATTGCTTGTGCGT
ATGCATCG-TTAGCTGTTTGTTGACCACCACGAGCAGATCGTCCATCGATCTGGAAAACA
CCCCACTCTAAAACGTCTCCGTCTTTGTCGATGTATGTCTTGACATCTGACGCTGATTTA
GCTCCCTGAATGTTCGGATGGAAATGTGCTGACCGACTTGGGG-CAACCAAGTCGAAGAA
TCTGTTATTTTTGCACTGGAATTTTCCTT-CAAATTGGATGAGAACATGGATATGCGGAG
ACCCATCTTCGTGAAGCTCTCTGCAG-ATTTTTATGAATTTCTTTGATGTAGGGGT--TT
CTAGGTTTTGTAATTGGGAAAGTGCCTCTTCTTTAGTTAGAGAGCACTTTGGATATGTAA
GGAAATAGTTTTTTGCATTTATTCTGAAACGAGTTGGCGGAGCCATA-AACCTCGTATTT
CCAACCGGTGTCTCTCAA----CTTCTTGTATTATA-TT---GGTGT-CTGGG-GTCCTA
TATATACATAAGACCCTAAATGGCATAATTGTAATT----TTAGAGAT-----AAAATTA
CTTTAATTCAAACTCC-TA-------------TAGC-GGCCATTCGTA--TAATATT
>EU862323_ToLCPatV_[Patna-India]              
-----------------------ACCGGATGGCCGCGAT---TTTTTTAAAAG---TGGT
CCCCCCCACT----------ACC---TCGTGTCGGCCAATAAAAACGCTCCCTCAGAGTT
AAATTAGTGGTGGTCCCT------CTATTTATA--TCTTGGTCACCAA------------
-GTT-T-GT--TTTCAGAA--ATGTGGGATCC------ACTTCTCAACGAGTTTCCTGAA
ACCGTACATGGTTTTAGGTGTATGTTAGCAATTAAGTATTTGCAGTTAGTAGAAAATACG
TATTCTCCAGACACATTAGGTTACGATTTAATTCGTGATTTAATATTAGTTATCCGTGCA
AGAGATTATGTCGAAGCGTCCCGCCGATATAGTCATTTCCACTCCCGCTTCCAAGGTTCG
TCGCCGGCTGAACTTCGACAGCCCATATGTCAGCCGTGCTGTTGCCCCCACTGTCCTCGT
CA---CAAACAAAAGGAGGACATGGGTCAATCGGCCCATGTACAAAAAGCCCAAGATGTA
CAGACTGTACAGAAGCCCTGATGTTCCCAAGGGGTGCGAAGGTCCGTGTAAGGTCCAGTC
TTATGAACAGAGACATGATATAGCCCATACAGGCAAGGTGATATGTGTTTCTGATGTTAC
TCGTGGTAATGGGCTTACTCACCGTGTGGGTAAGAGATTTTGTGTGAAGTCTATTTATGT
TTTGGGTAAGATCTGGATGGATGAGAACATCAAGACCAAGAATCATACGAACACTGTTAT
GTTCTTCCTGGTTCGTGATAG----------AAGGCCCTTTGG---TACTGCTATGGATT
TTGGACAGGTTTTCAACATGTATGACAATGAACCCAGTACTGCAACTGTCAAGAATGATA
TGAGAGATCGATTTCAGGTCTTAAGGAAATTTACTGCAACGGTTACAGGTGGTCAGTATG
CTTCCAAGGAACAGGCATTAGTTAGGAAATTTATGAAGATTAATAATTATGTAGTGTATA
ATCATCAAGAGGCTGCCAAGTATGAAAATCATACTGAGAACGCTCTTCTAATGTATATGG
CATGTACACATGCCAGTAATCCTGTGTATGCAACTTTGAAGATCAGAATCTATTTTTATG
ATTCTGTTCA------GAATTAATAAATATT-GAATTTTATTATATGGGATAATTCGGCA
TCAATTGTGCCTTCTAATACATTGTACAATACATGAGACATTGCCCTAATTACATTATTA
ATACTAATAACTCCTAAACTATTTAAATATTTCATACAT-TGATATTTAAATACTCTTAA
--GAAACGCCAAGTCTGAGGACGTA-AACGAGTCCAGATTCGGCAAATTAGAAAACACTG
GTGTATCCCCAACGCTTTCCTCAGGTTGTAGTTGAACTGGACTTGTATGGTGATTATGTC
GTTGTTGGATAGAAATGGTCTCTCGTGGT-GTTGGGATATCTTGAAATAGAGGGGATTTT
TGACCGTCCAAATATACACGCCACTCTCTTCCTGAGTTGCAGTGATGAGTTCCCCTGTGC
GTGAATCCATGTGATGCGCAGTCAAGTCCAAAATAGTAAGAGCAACCGCAGGGAAGATCT
ATCCTACGTCTGCGAACTGGTCTCTTCTTGGCTATTCTGTGCTGGACTTTGATGGGTACC
TGAGTACAACGGCTCGGTGAGGGTGAAGAATTCTGCATTCTTTATGCCCAGATCTTTTAG
TGCTGAATTCTTTTCCTCATCCAAGTACTCTTTATATGATGATGTCGGGCCTGGATTGCA
GAGGAAGATAGTGGGAATTCCACCTTTAATTTGCATGGGCTTCCCGTACTTTGTGTTGCT
TTGCCAGTCCCTTTGGGCCCCCATGAACTCCTTAAAGTGCTT------TAGATAGTGGGG
ATCGACGTCATCAATGACGTTGTACCAGGCATCATTACTGTACACCTTTGGACTCAGGTC
AAGGTGACCACATAAATAGTTATGTGGACCCAGAGACCTGGCCCACATGGTCTTCCCTGT
TCTACTCTCACCCTCTATGACTATACTGACGGGTCTCC------------------AAGG
CCGCGCAGCGG---CATCCCTTACATTTTCTGATACCCAGCATTCA---AGTTCTTCTGG
AACTTGATCGAAAGAAGAAGATAAAAAGGGAGAAACAAAAACCTCT--AAAGGAGGTGCA
AAAATCCTATCTAAATTAGCATTTAAATTATGAAATTGTAGTACATAATCTTTGGGTGCT
AATTCCTTAATGACTCTAAGAGC--CTCTGACTTACTGCTTGCGTTAAGTGCTGTGGCGT
AAGCGTCA-TTGGCTGTCTGTTGACCCCCTCTTGCAGATCTTCCATCGATCTGAAACTCT
CCCCAGTCGAGGGTGTCTCCGTCCTTCTCCAGATAGGACTTGACGTCTGAGCTTGATTTA
GCTCCCTGAATGTTCGGATGGAAATGTGCTGACCTGGTTGGGG-ATACCAGGTCGAAGAA
TCTGTTATTCGTGCACTGGTATTTCCCTT-CGAACTGGATGAGCACGTGAAGATGAGGTT
CCCCATTCTCATGAAGTTCCCTGCAG-ACTCTTATGTATTTTTTGTTTACTGGGGT--TT
GTAGGTTTTCTAATTGTGAGAGGGCTTCTTCTTTAGTTAGAGAGCATTTGGGATAAGTGA
GAAAATAGTTTTTTGCATTTAATCTAAAAACGTCCGCACGTGGCATT-----TTGG-CAA
TCGGTGTACAAA-------------CTAATTCTATGGCAATCGGTGTATTGGG-GTGCAA
TATATATG-TGTACACCAAATGGCATTATTGTAATT-TGGGAAA---------GAAATT-
CAAAATTCAAATTTC-------AAAATTCCCAAAGC-GGCCATCCGTA--TAATATT
>KY196216_ToLCPVV_[BR:793:15_cloneP793]       
------------------------------------------------------------
------------------------------------------------------------
-----------------------------------ACCGGATGGCCGC------------
-GCCCCCGACCCGCTCCCGTGATTTGCGGCGCTTTGTCGTTTAAAAGTGGTCCCCACGCT
GAAAACGACAAAATTGAACATCCAATCATAATTGAGC-CTGAAAGCTTAGATATTTGAAA
TA-GTCCTTGGTGGCTACGTTTGTACCTGTATAAAAAGACGAACGTCATACGGTCCCATC
AGGCTTTAACTCAAAATGAGTAAGCGG-GCAGCCCCAT-GGCGTTC-CTTCGCGGGAATG
TCAAAGGT---ACAGCGCTCCCTCAATTTTTCTCCTCGTTCGGGAACTGG--GCCGAAAT
TA-----GACAGTCGGTCTGCTTGGGTCAACAGGCCCATGTATAGGAAGCCCAGGATCTA
TCGGACTTTGAGAAGTCCGGATGTTCCCAAGGGGTGTGAAGGCCCTTGCAAGGTCCAGTC
CTATGAACAGAGGCATGATATCTCTCACGTGGGGAAGGTCATGTGCATCTCTGACGTGAC
GCGTGGGAATGGCATTACCCACCGCGTGGGTAAGAGGTTCTGCGTGAAGTCTGTGTACAT
ATTAGGGAAGGTGTGGATGGACGAGAATATCAAGCTGAAGAATCACACGAACAGTGTGAT
GTTCTGGCTTGTCAGAGACAG----------GAGACCCTATGG---AACGCCCATGGACT
TTGGGCAGGTGTTCAACATGTTCGACAATGAGCCCAGTACTGCCACCGTGAAGAACGATC
TCCGTGATCGTTTTCAGGTTCTGCACAAGTTCTACTCGAAGGTTACCGGTGGACAATATG
CCAGCAACGAGCAGGCCCTGGTACGGCGTTTTTGGAGGGTGAACACCCATGTGACCTACA
ACCACCAGGAGGCCGCGAAGTACGAGAACCACACGGAGAATGCCCTCTTATTGTATATGG
CATGTACTCATGCCTCTAACCCTGTGTATGCTACTCTCAAGATACGGATCTATTTTTATG
ATTCGATATC------TAATTAATAAATATT-ATATTTTATTGAATGATTTTCGAGTACA
TGATTTACAT------ACACTCTGTCCGTAGCAAACCTAACGGCTCTAATTACATTATTA
ATTGAAATGACTCCTAACTGATCTAAGTACAATAAAACT-AAAAATCTAAATCTACTTAA
ATAAATCGTCCCAGAAGCCGTCAGATAACTGGTCCAGACTTGGAAGTTGAGGAAGGCTTT
GTGGAGATCCAACGCTTTCCTCAGGTTGTGGTTGAACCGTATTTGGATGTGGTAGATCCT
GGTTGTTGTGTAGAGTGGATCCTCCACGT----GTGTTATCTTGAAATACAGGGGATTGC
TGAGCTGCCAGATAAACACGCCATTCTCTGCCTGAGGTGCAGTGATGAGTTCCCCTGTGC
GTGAATCCATTGTTGTGGCAGTTGATGTGTACGAATATGGAACACCCGCAGTTCAGATCT
ATCCTTCTCCTCCTAATCGCCCTCTTCTTGGCCGCCCTGTGATGGACTTTGAT-------
-----AGAGGGGGGAGTCGAGGAAGATGAATTTAGCATTATGGAGGGTCCAGTTCTTTAG
AGAAACATTCTCTTGTTTCTCCAAAAAGTCCTTATAACTAGACCCTTCTCCTGGATTGCA
GAGCACGATTGAGGGTATCCCTCCTTTAATTTGAACTGGCTTGCCGTATTTACAATTTGA
CTGCCAGTCCCTTTGGGCCCCAATCAGCTCTTTCCAGTGCTTCATCTTTAAATATTGCGG
AGTGACGTCATCAATGACGTTATACTCCGCATCATTTGAGTAAACCCTAGAATTGAAATC
CAGGTGTCCACTCAAATAATTGTGGGATCCTAGAGAACGGGCCCACATCGTCTTCCCCGT
CCTTGAATCACCCTCGATGATTATACTAATAGGTCTTT------------------CTGG
CCGCGCAGCGGCATCCCTACCCAAATAATCATCAGCCCACTCTTGC---ATCTCCTCCGG
AACGTTAGTGAAGGAGGAGAGGGGAAACGGAGGAGCCCAAGGCTCC--GGAGCCTTCTGG
AAAATGCGTTGCGCATTTGCCACGAGGTTGTGGTGTTGGAGGAAGAAGTGTTGTGGTTGT
TCCTCCTTTATTATTTGGAGGGC--TTCTTCTGCTGACGATGCATTTAACGCCTTGGCAT
ATGTATCG-TTAGCTGTCTGTTGACCTCCTCGAGCAGATCTTCCGTCGATCTGAAAATCA
CCCCACTCGACGTAATCTCCGTCCTTCTCAATGTATGATTTGGCGTCTGAGGAGGACTTG
CAAGATTCGTATTTTCCATGACAA-ACATTGGAATTACTGGGATGTCGCAAGTCGAAGAA
TCTGCAATTCGTGCAGACGAACTTGGCTT-CGAATTGCAGCAGGGCATGCAGATGAGGTT
CCCCATTATCATGTAGCTCTCTGCAG-ACTCTGATATATTTTTTGTTGACTGGGGT--TT
CTAGGGCTTGCAATTGGGAAAGTGCCTCTTCTTTCGAAATAGAGCATTTGGGATAAGTGA
GGAAATAGTTTTTGGAAGAAATACGGAATCGTTTTGGTGGTGGCAT------TTTTGTAA
TAACAAGGGTGTCACCGA----------------------TTGAGATTCAGGTAAACTTG
CGGAATGAATTGGTGACTAGTGACAAT-TTATAGT------AGAATCCTCAATAGAACTC
CGAA--TCATGTTCGCACA-----------CGTGGC-GGCCATCCGTA--TAATATT
>DQ339117_ToLCRaV_[Rajasthan-_India:]         
-----------------------ACCGGATGGCCGCGATTTTTTTTG--TG-G------G
TCCCTTAACGCATTAACTGACAAGGACAT-GCGAACCAATCATATGACACGCTCAAAGCC
TAATTGTTTATTGG-TCC-------CTTATTTAA-ACTTCGTCCCCAA------------
-GTAGTTTC--TTTTGCAC-TATGTGGGATCC------ATTGTTGAACGAGTTTCCCGAA
ACCGTTCACGGTTTTAGATGTATGTTAGCAGTTAAATATCTGCAGTTAGCAGAAAAGAAT
TATTCTCCTGACACATTAGGTTACGATTTAATTAGGGATTTAATTTCAGTTATTAGGGCT
AAAAATTATGTCGAAGCGACCAGCAGATATAATCATTTCCACGCCCGCTTCGAAGGTACG
CCGCCGTCTCAACTTCGACAGCCCGTATGTGAGCCGTGCTGCTGCCCCCATTGTCCGCGT
CAC------CAAAGCAAAAGCATGGGCGAACAGGCCCATGAACAGAAAGCCCAGGATGTA
CAGGATGTACAGAAGTCCAGATGTCCCTAGAGGATGCGAAGGCCCATGTAAGGTCCAGTC
GTTTGAGTCCAGACACGATGTAGTCCATATAGGTAAGGTCATGTGTATCAGTGATGTCAC
TCGCGGTACTGGGCTGACCCATAGAGTTGGTAAGCGTTTTTGTGTTAAGTCTGTTTACGT
TTTGGGGAAGATATGGATGGATGAGAACATCAAGACCAAGAATCACACGAATAGTGTCAT
GTTTTTTCTTGTTCGTGACCG-----------ACGTCCTGTTGA--TAAGCCACAAGACT
TTGGAGAGGTGTTCAATATGTTTGACAACGAGCCTAGCACTGCTACTGTGAAGAATATGC
ACAGAGATCGTTATCAAGTGTTGAGGAAGTGGCATGCAACTGTCACCGGTGGACAATACG
CTTCAAAGGAACAGGCATTAGTGAAGAAGTTTGTTAGGGTTAATAATTATGTTGTTTATA
ATCAACAAGAGGCCGGCAAGTATGAGAATCATACTGAAAACGCATTAATGTTGTATATGG
CCTGTACTCACGCATCAAATCCTGTGTATGCTACTTTGAAAATCCGGATCTATTTCTATG
ATTCGGTCAC------AAATTAATAAATATC-AAGTTTTATATCATATGAAGTCCATACA
TCAATTGTTCGCTCCAATACATTATCTAATACATGATAAACTGCCCTTATTACATTATAA
ATTCCTATGACACCTAACCTATCCAGGTACTTAAGGACC-TGGGTCTTAAAGACTCTCAA
--GAAAATCCCAATCTGAGGGCGTA-AGCCCGTCCAGATTTGGAAAGTTAGAAAACACTT
GTGAAGTCCCAGGGCTTTCCGCAGGTTGTGGTTGAACTGTATTTGAATCTTGATTATGTC
GTGCTGTGTTAGGAAGGGCCTGCTGTCGT-GTTTCAAAATTTTGAAATACAGGGGATTTC
GAATTTCCCAAGTATATACGCCACTCTCTGTACGATCCGCAGTGATGTACTCCCCTGTGC
GTGAATCCGTGATCATGGCAGTTGATCGACACGTAATACGAACAACCACACGGAAGATCA
ACTCGCCTCCTGCGAAT---GCTCTTCTTCTTCTTCTGGGGGAGCGATGTTTTCGCGACC
GGAATAGAGTGGTTCTTCGAGTGTGATGAAGACTGCATTCTTGATTGCCCACTGCTTCAG
TGCTGCATTTTTTTCTTCGTCCAGATATTCCTTATAGCTGCTGTTTGGACCATTATTGCA
CATGAAGATAGTGGGAATTCCACCTTTAATCATGACTGGCTTTCCGTACTTCGTGTTGCT
TTGCCAGTCACGCTGGGCCCCCATGAATTCTTTAAAGTGCTT------TAGATAATGGGG
ATCAACGTCATCAATGACGTTGTACCAGGCATCATTGTTATACACCTTTGGGCTTAGATC
TAGATGTCCACACAAGTAATTGTGTGGGCCTAAACAACGAGCCCACATTGTTTTGCCCGT
TCTACTATCCCCCTCTATGACTATGCTTATGGGCCGAA------------------AAGG
CCGCGCAGCGG---CACACACCACATTTGACGAGACCCAATCGACG---AGTTCAGGAGG
AACTCTGTCGAAGGAAGAAATTGAAAATGGAGAAACATAAACCTCA--GAAGGAGGCTGA
AAAATGCGATCTAAATTACTAATTAAATTGTGAAACTGCAGAACATAATCTTTTGGGGCT
AATTCCTTTAATACTTTCAATGC--ATCGTCTTTATTTCCCATGTTAATCGCCTTCGCAT
ATGCATCG-TTGGCCGTCTGCTGACCACCACGAGCAGATCGTCCATCGATTTGGAAAACA
CCCCATTCTAGAACGTCTCCATCTTTGTCGATATATGCTTTGACGTCCGATGCCGATTTA
GCTCCCTGAATGTTCGGATGGAAATGTGCTGACCGACTTGGGG-AAACCAAGTCGAAGAA
TCTGTTATTTTTGCACTGGTATTTCCCTT-CGAATTGGATGAGGACGTGGATATGCGGAG
ACCCATCCTCGTGAAGCTCTCGACAG-ATCTTGATGAATTTCTTCGAAGTCGGGGT--TT
CTAGGGTTTGCAATTGGGAAAGTGCCTCTTCTTTAGTTAGAGAGCACCTGGGATAAGTGA
GAAAATAATTTTTGGCATTTATTTTAAACCGATTGGGGGCTGCCATA----TTGACTTGG
TCAATTGGTGTCTCTCAA----CTCTTTCTATGT-A-TC---GGTGTATTGGA-GTCCTA
TATATATG-GAGACTCTA-ATTGCATAAATGTAAAT----ATTTTACT-----TTAATTC
AAAATCTTCACGCTCCAAA-------------AAGC-GGCCATCCGTA--TAATATT
>AM491778_ToLCSCV_[Seychelles]                
-----------------------ACCGGATGGCCGCGCC----CCCAAAAAAG-------
--AAAGTG-GGCCCC-GCGCACTAGTTTGTGTCGGCCAATGAGAGAGGTCCGTCATAGCT
TAGTTATTTC-ATTTTG-------GTCTTTAAATTGCGTGG-TCCCCAA-----------
-GCTTCAGT--CGTTGTCAGTATGTGGGACCC------ACTTGTAAACGAGTTCCCAGAC
TCTGTTCATGGTTTTCGTTGTATGCTTGCTATTAAATATTTGCAGGCCGTGGAAGAAACT
TACGAGCCCAATACATTGGGCTACGATTTAATTCGTGATCTTATTTGTGTTATTAGGGCC
CGTGATTATGTCGAAGCGACCCGGAGATATAATAATTTCCACACCCGTCTCGAAGGTTCG
TCGAAGGCTGAACTTCGACAGCCCTTATACCAGCCGTGTTGCTGCCCCCATTGCCCAAGG
CA---CAAGCAGACGTCGATCATGGACGTACAGGCCCATGTATCGAAAGCCCAGGATGTA
TCGAATGTACAAAAGTCCTGATGTTCCTCGTGGTTGTGAAGGGCCATGTAAGGTCCAGTC
GTATGAGCAGAGGGATGATGTCAAGCACACCGGTATTGTTCGTTGTGTTAGTGATGTTAC
GCGTGGTTCGGGTATTACCCATAGAGTTGGCAAGAGGTTTTGTATTAAGTCGATATATAT
CTTAGGTAAGATCTGGATGGATGACAATATCAAGAAGCAGAATCATACTAATCAGGTTAT
GTTTTTCCTTGTTCGTGATAG----------AAGGCCCTACGGCTCGGCTCCAATGGATT
TTGGACAGGTGTTTAATATGTTTGATAATGAGCCCAGTACAGCTACGGTGAAGAATGATT
TGAGGGACAGATATCAGGTCATGAGGAAATTTCATTCAACTGTAGTTGGTGGACCCTCTG
GATCGAAGGAGCAGGCATTAGTTAAGAGGTTTTTTAGGATTAATAGCCATGTAACTTATA
ATCATCAGGAGGCAGCTAAGTATGAGAACCATACTGAGAATGCCTTATTATTGTATATGG
CATGTACTCATGCGTCTAATCCAGTGTATGCTACTCTTAAGATACGGATCTATTTCTATG
ATTCGGTCAG------TAATTAATAGATATT-AAATTTTATTGCATGATTCTCCGTAACT
TGGAGGGTATTTACAAGTACATCGTGTAATACATAATCAACTGCTCTAATTATTGCATTA
ATTGAAATTACACCTAAGGAATCTAAATACTTGAGAACT-TGGGTCTTAAATACGGTTAA
--GAAACGACCAGTCTGAGGGCGTA-AGCTCGTCCAGACCTTGAAGTTGAGAAAACATTT
GTGAATCCCCAACGCCTTCCTCAGGTTGTGGTTGAACCTTATTTGGAATGATATGATGTC
TTGGTTCGTGTTGAATGGCCGGCTGTCGT-GGTCGATGATCTTGAAATAGAGGGGATTTT
TTATCTCCCAGATAAACACGCCACTCTGTGCTTGAGCTGCAGTGATGAGTTCCCCGGTGC
GTAA-TCCATGGCTGCTACAATTGATATGTATATAATATGAGCAGCCGCAGTCTAGGTCT
ATGCGCTTACGTCTGACTGCTCTCGTTTTCGCTATGCGGTGTTGGACCTTGATTGGTACT
TGTGAAGAGTGGCTCGTGGAGGGTGATGAAGGTGGCATTCTTGAAGGCCCAGTCTTTTAG
TGGTGTATTCTTTTCCTCGTCTAGATACTCTTTATACGAGGATGTTGGTCCTGGATTGCA
GAGGAAGATAGTGGGAATTCCGCCTTTAATTTGAATGGGCTTCCCGTACTTGGTGTTGCT
TTGCCAGTCCCTCTGGGCCCCCATGAACTCCTTAAAGTGCTT------CAGGTAGTGCGG
ATCAACGTCATCAATGACGTTATACCATGCATCATTGGAGTACACTTTTGGACTCAGGTC
CAGATGCCCGCATAGGTAATTGTGGGGTCCTAATGACCTGGCCCACATTGTCTTGCCTGT
ACGACTATCACCCTCTATCACAATACTAATCGGTCTCC------------------AAGG
CCGCGCAGCGG---CACCCATCACGTTTTCAGCCGCCCAGACTTCA---AGTTCTTCCGG
AACTTGATTGAAAGAAGAACAAAGAAAAGGAGAAATATAAGGAGCC--GGAGGCTCCTGA
AAAATCCTATCTAAATTACTAACTAAATTATGATACTGAAAAATAAATTTTTCAGGGAGT
TTCTCCCTTATGATTTGCAAAGC--AGCGTCTTTACTACCTGCATTTAAGGCATCCGCTG
CCGCATCA-TTAGCTGTCTGCTGACCTCCTCTAGCAGATCTTCCGTCGACCTGAAAAGTA
CCCCAGTCGATGTAATCACCGTCCTTCTCGATGTAGGACTTGACATCTGATGAGGATTTA
GCTCCCTGGAAATTTGGATGGAATTGGGAGGAGCTGGTGGGGT-GTTGAAGGTCGAAATG
TCTGGGGTTTTTAAATTGGGCTTTACCCT-TGAACTGGATGAGAGCATGGAGGTGCAGAG
ACCCATCCTGGTGTTTTTCCTGGCTA-ACTCTGATAAATAATTTATCAGATGGGCA--TT
TTATTGCCTTTAATAGCTCAAGAGCTATTTCTTTAGAAAGAGAGCATTTGGGATATGTAA
GGAAGATATTTTTAGCTGACACTCTAAAAC--CTGG---TTGACGAGGCATATTGGTGTC
TTT------------CAAAACT--C--------TACGGAATTGGTGTCTTTGGTGTCTCA
TTTATAGC-TGGGACACCAATGGCATTTTGGTAAATTT-AGCACC-------TTTAATT-
TGAATTT----------------------CAAAAGC-GGCCATCCGTA--TAATATT
>AF274349_ToLCLKV_[Sri_Lanka]                 
-----------------------ACCGGATGGCCGCG--CCCCTTTC-TGTCT------C
TATCATTGACCCCACCACTA-AATCATGT-CC--ACCAATCATATGTCACACTGAAAGCT
TAATTATTTATTTTTGTC-------CTTATATAA-ACTTAGTCACCAA------------
-GTTTTACT--GTTATGTAAAATGTAGGATCC------ACTCTTAAATGATTTTCCTGAA
ACCGTACACGGATTCAGGTGTATGCTTGCTATAAAATACTTGCAGCTGATAGAAAATACG
TATTCCCCTGACTCATTGGGATACGATCTGATACGTGATTTAATTTCCGTCGTCCGGGCT
AAGAGCTATGTCCAAGCGTCCAGCAGATATGATCATTTCCGGGCCCGTCTCGAAGTATCG
CCGACTTCTGAGCTCAATCAGCCCATACAGCAAGCGTGCTGCTGTCCGCATTGTCCGCGC
CAC------AAAGGGAAAGGAATGGGCCAACAGGCCCATGAATCGGAAGCCCATGTTCTA
CAGAATGTATAGAAGCCCTGACGTCCCAAAGGGCTGTGAAGGCCCATGTAAGGTCCAGTC
CTTCGAGTCTAGGCATGATGTAGTTCATATTGGTAAGGTTATGTGTATTAGTGATGTTAC
TAGGGGTACAGGTCTGACCCATAGGATAGGTAAGCGTTTCTGTGCTAAGTCTGTCTATGT
TCTGGGAAAGATATGGATGGATGAGAACATCAAAACCAAGAACCACACTAACAGTGTTAT
GTTTTTCCTTGTTCGTGATCG-----------TCGTCCCGTTGA--CAAGCCTCAAGATT
TTGGTGATGTGTTTAACATGTTCGATAACGAGCCTAGTACCGCAACTGTCAAAAATATGC
ACAGGGATCGTTACCAGGTTCTCCGGAAGTGGCATGCTACTGTTACTGGTGGTCAGTATG
CGTCTAAGGAGCAGGCTCTTGTGAAGAAATTTGTTAGGGTTAATAATTATGTTGTGTATA
ACCAGCAAGAGGCTGGCAAGTATGAGAATCATAGTGAGAATGCGTTGATGTTGTATATGG
CATGTACTCATGCCTCAAACCCTGTGTATGCTACTCTGAAAATACGGATCTATTTCTACG
ATTCGGTGAC------AAATTAATAAAGATT-AAATTTTATTATGTTAGAACTTTGTACA
TACATTGTTTGCGTTAATACATTCCATAATACATGATCGACAGCCCTAAGTACATTGTTT
ATGCTAATTACATCTAAATTTTTGATAAATTGCAACACT-TGGGTTCTAAATACCCTTAA
--GAAATGACCAGTCTGAGGCTGTA-AGGTCGTCCAGATTCGGAATGTTAGAAAACATTT
GTGTATCCCCAACGCTTTCCGAAGGTTGTGGTTGAACTGAACCCTTACAGTTATCAGGTC
TGTGTTCGAGTTGAATGGCCGGTTGTCGT-GGTTGAGGATCTTGAAATATAGGGGATTTG
GGACCTGCGAGATACTGACGCCATTCATTGCCTGAACTGCAGTTATGTGTTCCCCTGTGC
GTAAATCCATGGTTCCTGCAGTTGATGCTTAGGTAATATGAACAACCACACTCAAGGTCT
ATTCTCTTCCTCCTGAT---TGTCTTCTTGGCTTGCCTGTGGAGAACCTTGATTGGTACC
TGAGTATAGTGGCCCTGCGAGGGTGACGAAGATCGCATTCTTGAGTGCCCAATTTCTTAG
TGCGGAATTCTTTTCTTCGTCCAAGAACTCTTTATAGCTGGAGTTGGGCCCTGGATTGCA
TAGGAATATAGTGGGAATGCCTCCTTTAATTTGAACTGGCTTTCCGTATTTGGTATTGCT
TTGCCAGTCCCTTTGGGCCCCCATGAACTCTTTAAAGTGCTT------CAAATAATGCGG
ATCGACATCATCAATGACGTTATACCATGCGTCATTTGAATACACTCTTGGGCTTAAGTC
CAAATGGCCGCACAAGTAATTGTGTGGGCCGATGGACCTAGCCCACATTGTTTTGCCCGT
ACGACTATCACCCTCAACAATAATTCCTATGGGTCTTA------------------TAGG
CCGCGCAGCGG---CACTGACAACGTTAATCGCCGCCCACTCTTCA---AGTTCATCAGG
AACTTGATCAAAAGAAGAAAGAGAAAAAGGAGAAATATAAACCTCC--ACTGGAGGTGTA
AAGATCCTATCTAAATTAGCATTTAAATTATGAAACTGTAATACATAATCTTTGGGAGCT
TTCTCCCTTAAAATATTGAGTGC--CGATGATTTAGACCCTGAATTGATTGCCTCGGCAT
ATGCGTCG-TTTGCAGACTGGCAACCTCCTCTAGCTGATCTTCCATCGACTTGGAAAATT
CCAAAATCAAGGACGTCTCCGTCTTTTTCCATATAGGATTTGACATCCGACGAGCTTTTA
GCTCCCTGAATGTTTGGATGGAAATGTGCTGATCGGGTTGGGG-ATACCAAGTCGAAGAA
TCTGTTGTTTTGACATTTGAATTTTCCTT-CGAATTGGATGAGCACGTGTAGATGAGGTT
CCCCATTATCGTGTAATTCTCTGCAA-ATTCTTATGAATAATTTGTTTGTTGGAGT--AT
TTAGATTTTGTAATTGGGAAAGTGCTTCTTCTTTTGTAAGAGAACACTGAGGATATGTTA
GAAAATAATTTTTTGCAAATATTTGAAAACGTTTTGGTGGAGACATA----TTGACTTGG
TCAATTGGTACTCAACAA----ACTCGGCTATGC-TATC---GGTACTATGGT-ACTCAA
TATATACC-TGAGTACTAAATGGCATAATTGTAATT-------TTGAG-----GAAATTT
CCAATCTAATTCCCACCAA-------------AAGC-GGCCATCCGTC--TAATATT
>U88692_ToLCTV/A_[Taiwan]                     
-----------------------ACCGGATGGCCGCGAT---TTTTTAAGTG-----GGT
CCTACGCACT----------AAT---GTTGGTCGGCCAATAGAAACGCTCCCTCAAAGCT
TATTTACAAAAATACCCG------TTATAAAT---ACTTGGTGGCTAA------------
-GTTAC-AA--TCAGTAAA--ATGTGGGATCC------ACTTTTAAATGATTTTCCGGAG
TCTGTGCATGGTCTACGGTGTATGCTTGCCATTAAGTATCTACATTTTGTAGAAAATACA
TATTCCCCGGATACTTTGGGTTACGATCTCATACGTGATTTGATTTTAGTTATCCGTGCT
AGAGATTATGTCGAAGCGACCCGCCGATATAGTCATTTCCACTCCCGCTTCCAAGGTTCG
TCGCCGTCTGAACTTCGCCAGCCCATATGGCAACCGTGTAGCTGCCCCCACTGTCCTCGT
CA---CAAACAAAAAGAGTTCATGGGTGAATCGGCCCTTGTTCAGAAAGCCCAAGATGTA
CAGGATGTATAAAAGCCCAGATGTTCCTCGTGGTTGTGAAGGCCCATGTAAGGTACAGTC
ATTTGAACAGCGTCATGATATAGCCCATGTGGGCAAGGTAATATGTGTGTCCGATGTCAC
ACGAGGTAATGGGCTGACCCATCGTGTTGGGAAGAGGTTTTGTGTTAAGTCCATTTATGT
GTTGGGTAAGATATGGATGGATGAGAATATCAAGACGAAGAATCACACAAATACTGTGAT
GTTCTTCTTAGTCCGTGATAG----------AAGGCCTTTTGG---TACTCCACAAGATT
TCGGTCAGGTCTTTAATATGTATGATAATGAGCCTAGCACTGCAACGGTGAAGAATGACA
ATAGAGATAGGTTTCAAGTTCTCCGTCGATTCCAGGCTACGGTGACTGGCGGTCAGTATG
CGTGCAAAGAACAAGCTCTAGTTAGGAAGTTTATGAAAATCAACAACCATGTTACTTATA
ATCACCAAGAGGCTGCTAAATATGATAACCATACAGAGAATGCTTTGTTGTTGTATATGG
CATGTACTCATGCCAGTAATCCTGTGTATGCTACTTTGAAAATCAGAATTTATTTCTATG
ATTCTGTTCA------AAATTAATAAATTTT-AAATGTTATTATATGTGAAAACTGAGCA
TCGACTGTGCCCTCTATTACATTGTATAGTACATTTGTCATTGCTCTAATTACATTGTTT
AAACTAATAACTCCTAAATTGTCTAAATACTTCATACAT-TGATATTTAAATACCCTCAA
--GAAATGCGAGGTCTGAGGTTGTA-AACGAGTCCAAATCTGGCAAATTAGAAAACACTG
GTGTATTCCCAACGCTTTCCTCAGGTTGTAGTTGAATTGAATTTGTATTGTCATGACGTC
GTGGTTCTGTAGAAATGGTCTCTGGTTGT-GTTGTGTTATTTTGAAATAGAGGGGATTGT
TGACTGTCCAGGTATACACGCCATTCTCTGCTTGAGCTGCAGTGATGAGTTCCCCTGTGC
GAGAATCCATGTGATGCGCAGTTAATTCCAAGATAATAAGAGCACCCACAAGGAAGATCA
ACCCTCCGCCTGCGAATTGGTCTCTTCTTCGCTATTTTGTGTTGGACCTTGATTGGCACG
TGAGTAGAGTGGCTCGGTGAGGGTGATGAATTCCGCATTCTTTAAAGCCCAGTCTTTGAG
TGCGAAATTCTTTTCTTCGTCTAAGTACTCTTTATATGATGATGTTGGCCCTGGATTGCA
AAGGAAGATTGTTGGGATACCACCTTTAATTTGAATTGGTTTCCCGTATTTGGTGTCGCT
TTGCCAGTCCCTTTGGGCCCCCATGAATTCTTTAAAGTGCTT------TAGATAGTGGGG
ATCGACGTCATCAATGACGTTGTACCATGCCTCATTGTTGTAGACTCTTGGGCTTAGGTC
AAGATGACCACACAAGTAATTGTGTGGGCCTAGAGACCTGGCCCAAAGTGTCTTCCCTGT
ACGACTCTCTCCCTCTACCACAATACTCATGGGTCTCC------------------ATGG
CCGCGCAGCGG---AATCCCTCACGTTCTCGGCAACCCATTCTACA---AGTTCTACTGG
AACTTGATCAAATGAAGAAGAATTAAAAGGAGAAATATAAACCTCT--AATGGAGGTGTA
AAAATCCTATCTAAATTACTATTTAAATTATGAAACTGTAAAACAAAATCTTTGGGAGCT
TTCTCCCTTAATATATTGAGGGC--CTCAGCTTTGGACCCTGAATTGATTGCCTCGGCAT
ATGCGTCG-TTGGCAGATTGGCAACCTCCTCTAGCTGATCTTCCATCGACCTGGAAAATT
CCATGATCAAGCACGTCTCCGTCTTTCTCCATATAGGTTTTGACATCTGTTGAGCTCTTA
GCTCCCTGAATGTTCGGATGGAAATGTGCTGACCTGGTTGGGG-ATGTGAGGTCGAAGAA
TCTGTTATTTTTACATTGGAATTTTCCTT-CGAATTGGATGAGAATGTGCAGGTGAGGAG
CCCCATCTTCGTGAAGCTCTCTGCAA-ACCCTAATGAATAGCTTATTTGTTGGGGT--TT
GTAGAGCTTGTATTTGGGAAAGTGCCTCTTCTTTGGTTAGGGAGCAGTGTGGATATGTGA
GGAAGTAGTTCTTCGCATTTATCCTGAATTTATTAAGTGGATGCATGTTGACTTGGTCAA
TCGGTGTCTCTC-------------AAACTTCTCTATGTATCGGTGTATTGGG-GTCTTA
TTTATACC-TGGACACTAAATGGCATTTATGTAATTACATA--------------AATT-
TA-----CCAATGG----------G-----TAAAGC-GGCCATCCGTT--TAATATT
>DQ519575_ToLCTZV_[TZ-Ten-05:Arusha-Tanzania] 
-----------------------ACCAGATGGCCGCGCC---CGAAAAAGAAAAAGTTGA
CCCCCCAT---GATTTATTGTC-----------AGCCAATGAGAATAGCGCCTGAAAGCT
TAGATATTTATTTTT---------GTCTTTATAT-ACTTGGCTGTTAA------------
-GTAGTAAC--CGCTGTCATAATGTGGGATCC------GTTAGTAAATGAGTTTCCAGAC
TCTGTTCACGGGTTTCGTTGTATGCTTGCAATAAAATATTTACAGGCCGTTGAGTCCACT
TACGAGCCCAATACATTGGGCCACGATTTAATTCGAGATCTCATTTGTGTCGTTAGAGCC
AGAGATTATGTCGAAGCGACCCGGAGATATAATCATTTCAACGCCCGCCTCGAAGGTGCG
TCGAAGGCTGAACTTCGACAACCCGTATACCAGCCGTGCTGCTGTCCCCATCGTCCCAGG
CA---CAAGCAGACGTCGATCATGGACTTACAGGCCCATGTATCGAAAGCCCAGGATGTA
CAGAATGTACAGAAGCCCTGATGTTCCTCGGGGTTGTGAAGGCCCATGTAAGGTTCAGTC
TTATGAGCAGAGGGATGATGTAAAGCATACTGGTATTGTTCGTTGTGTTAGTGATGTAAC
TAGAGGTAATGGAATTACTCATAGAGTAGGAAAACGGTTCTGCATTAAGTCCATATATAT
TTTAGGAAAAATATGGATGGATGAGAATATCAAGAAGCAGAACCATACTAATCAGGTCAT
GTTTTTTTTGGTCCGTGATAG----------AAGGCCCTATGGCCCAAGCCCAATGGATT
TTGGGCAGGTGTTTAACATGTTTGATAATGAGCCCAGTACAGCCACTGTGAAGAATGACC
TCCGAGACAGATATCAAGTTTTGCGGAAATTTCATGCAACTGTTGTCGGTGGACCATCTG
GGATGAAAGAGCAGGCATTACTTAAAAGATTTTTTAGAATTAATAATCATGTAGTTTATA
ATCATCAAGAGAATGCTAAGTATGAGAATCATACTGAGAATGCTCTGTTGTTGTATATGG
CATGTACTCATGCTTCTAACCCTGTGTATGCTACGTTGAAAATACGTATCTATTTCTATG
TTTCAGTTGG------GAATTAATAAAGTTT-GAATTTTATATCATAATTTTGTTCCACC
CATAAGGTCCCGTTGATTACATCAAACAATACATATTCTATTGCTCTAATTACATTATTA
ATTGAAATTACACCAAGATTGTTTAAATATTTTCTAACT-TGGGTCTTAAAGACTCTTAA
--GAAAAGACCAGTCTGAGGCTGTA-AGGTTGTCCAGATCTTGAAGGTCATGAAACATTT
GTGAATCCCCAGTTCCTTCCTTAGGTTGTGGTTGAATCGGAGTTGTACTGTGATGATGTC
GTGGTTGTAGTTGAATGGTCTCTTCGAGT-GTTCCGTGATGCTGAAATATAGGGGATTGG
CGATTTCCCAGGTATAGACGCCACTCTGTGCCTGATGCGCAGTGATGAGTTCCCCGGTGC
GTAAATCCATGGTTGCGACAGTTGAGTGACAAGTAGTACGAGCACCCGCAATTAAGGTCT
ATCCTCTTCCTCCGTTGAAGCCTCTGCTTGGCTGTTTTGTGTTGGACCTTGATGGGAATC
TGAGTACAATGGCTGTTGGATGGTGACGAAGATCGCATTTTTAATTGCCCACGCCTTTAG
TGGTGCGTTCTTTTCCTCGTCCAAGTACTCTTTATATGATGAAGTTGGTCCTGGATTGCA
GAGGAAGATAGTGGGAATTCCGCCTTTAATTTGAATTGGTTTCCCGTACTTGGTGTTGCT
TTGCCAGTCCCTTTGTGCGCCCATGAATTCCTTGAAGTGTTT------TAGATAATGCGG
ATCGACGTCATCAATGACGTTGTACCATGCATTATTACTGTACACCTTTGGACTGAGATC
AAGATGACCACACAAATAATTGTGTGGTCCTAATGACCTAGCCCACATTGTTTTCCCGGT
ACGACTATCCCCTTCAATCACAATACTCATGGGTCTCA------------------ATGG
CCGCGCAGCGG---TACTGACAACATTCGCCGCCGCCCACTCTTCA---AGCTCTTCTGG
AACTTGATCGAAAGAAGAACATAAAAAAGGAGAAACATAATCCTCC--AACGGAGGTGTA
AAAATCCTATCTAAATTACACTTTAAATTATGATACTGAAAAATAAAATCTTTAGGGAGT
TTCTCCCTAATAATAGCCAAAGC--GGCTTCAGCGGATCCTGCGTTTAATGCCTCGGCGC
ATGCGTCG-TTAGCATTATGGCAGCCTCCTCTAGCACTTCTGCCGTCGATCTGGAATTCC
CCCCATTCGAGTGTATCTCCATCCTTGTGGATGTAGGACTTGACGTCGGAGCTTGATTTA
GCTCCCTGAATGTTCGGATGGAAATGTGCTGACCTGGTTGGGG-ATACCAGGTCGAAGAA
TCTGTTATTGGTACAATTGTACTTTCCTT-CGAACTGAATGAGGGCATGCAGATGAGGTT
CCCCATTCTCGTGAAGCTCTCTGCAA-ATTTTGATGAAACGCTTATTTGTAGGTGT--TT
GAAGGGCTCGTAGTTGAGTTAATGCTTCTTCTTTTGAAAGAGAACATTTAGGGTATGTGA
GGAAATAATTTTTGGCTTTGATGCTAAAACGACCTGCTCTAGGCAT----ATTGAA-TGT
CGTATTGCAATTGGGGGG--CACTCAAAGTCTATGGCAATTGGGGGAATTGGG-GGACAA
TATATACT-TGGTTACCTAATGGCATAATTGTAATTTGTTTAAATTA-------AATTT-
TGAAATCTGAATTTG---------------AAAAGC-GGCCATCCGTA--TAATATT
>AM701768_ToLCToV_[Miandrivazo-Madagascar]    
-----------------------ACCGGATGGCCGCGCC---CCC-GAAAAAGCG--TGG
GCCCCCTT---GAACTGCACGG-----------AGCCAATCACACTTCGCGTATGATGCT
TATTTAAACTCCTTGTCGACCAAGGAGTCTTTAT-ATTTGTCTTTTTTT-----------
-GCATTTAA---ACCGCAATCATGTGGGATCC------ACTTCTTAACGATTTTCCAGAA
ACTGTTCACGGTTTCCGTTGTATGTTAGCTATTAAATATTTGCAGGCTGTAGAGAAACAG
TACGAGCCAGGTACGTTAGGGTTCGAGTTAATTCGTGATTTAATTGTCGTTCTCAGGACG
AAGAATTATGTCGAAGCGACCTGCCGATATAGTAATTTCCACTCCCGCGTCCAAGGTGCG
TCGCCGGTTGAACTTCGACAGCCCATACTTGAGCCGTGCTGCTGCCCCCACTGTCCTCGT
CA---CAAACAAACGGCGAGCATGGGTCAACAGGCCCATGTACCGAAAGCCCAGGATGTA
CCGGATGTACAAAAATCCTGATGTCCCTAGGGGCTGTGAAGGCCCGTGTAAGATCCAGTC
TTACGAACAACGTGATGACGTGAAGCATGTTGGTGTGGTTAGGTGTATTAGTGATATTAC
TAAGGGTCCTGGTTTGACCCATAGGACCGGTAAACGTTTTGTTGTTAAGTCTGTTTATAT
ATTAGGTAAAGTTTGGATGGATGAAAACATTAAGAAGCAGAATCACACGAACAATGTGAT
GTTTTTCCTGGTTAGAGATAG----------GAGGCCTTATGGCCCGAGTCCAATGGACT
TTGGGCAGGTGTTTAATATGTTTGACAATGAGCCCAGCACAGCAACGGTGAAGAACGATT
TTAGGGATCGTTTCCAAGTTTTAAGGAAATTCACTGCTACTGTTGTTGGTGGACCTTCTG
GTTTGAAGGAACAGGCCTTGGTAAAGCGATTCTTCAGGCTCAACAGCCATGTGACGTATA
ATCATCAAGAAGCTGCTAAGTATGAGAACCATACGGAGAATGCTTTGTTGTTGTATATGG
CATGTACTCATGCTTCTAATCCAGTGTATGCTACTCTTAAAATACGTGTGTATTTCTACG
ATTCTGTAAC------AAATTAATAAAGTTT-ATATTTTATATCATAATTTTGTTCCACC
CATAAGGTTTCGTTGATTACATCAAACAATACATAATCTATTGCTCTAATTACATTATTA
ATTGAAATTACACCAAGATTGTTTAAATATTTACTAACT-TGAGTCTTAAAGACTCTTAA
--GAAATGACCAGTCTGAGGCTGTA-AGGTCGTCCAGATCTTGAAGGTCATGAAACATTT
GTGAATCCCCAGTTCCTTCCTTAGGTTGTGGTTGAATCGGAGTTGTACTGTGATTATGTC
GTGGTTGTAGTTGAATGGTCTCTTCGAGT-GTTCCGTGATGCTGAAATATAGGGGATTGG
CGATTTCCCAGGTATAGACGCCACTCTGTGCCTGATGCGCAGTGATGAGTTCCCCGGTGC
GTGAATCCATTGTTGCGACAGTTGAGTGACAAGTAGTACGAGCACCCGCAATTAAGGTCT
ATCCTCTTCCTCCTCTGAAGCCTCTGCTTGGCTGCTCTGTGTTGGACCTTGATAGGAACT
TGAGTACAATGGCTGTTGGATGGTGACGAAGATCGCATTCTTAATTGCCCAGGCCTTTAG
TGGTGCGTTCTTTTGCTCGTCCAAGTACTCTTTATATGATGAAGTGGGTCCTGGATTGCA
GAGGAAGATTGTCGGGATACCTCCTTTAATTTGAATTGGTTTCCCGTACTTTGTGTTGCT
TTGCCAGTCCCGTTGTGCGCCCATGAATTCCTTAAAGTGCTT------TAGATAATGAGG
ATCGACGTCATCTATTACGTTGTACCATGCTTCATTTGAATACACCTTTGGACTAAGATC
AAGATGACCACACAAATAATTGTGTGGACCCAATGACCTAGCCCACATTGTCTTCCCGGT
ACGACTATCCCCTTCAATCACAATACTTATGGGTCTCA------------------ATGG
CCGCGCAGCGG---CACTGACAACATTCTCCGCCGCCCACTCTTCA---AGTTCTTCCGG
AACTTGATCGAAAGAAGAACATAAAAAAGGAGAAACATAATCCTCC--AACGGAGGTGTA
AAAATCCTATCTAAATTACATTTTAAATTATGATACTGAAAAATAAAATCTTTAGGGAGT
TTCTCTTTAATAATAGCCATAGC--GGCTTCAGCGGAACCTGCGTTTAATGCCTCGGCGC
ATGCGTCG-TTAGCATTCTGGCAGCCTCCTCTAGCACTTCTGCCGTCGATCTGGAATTCA
CCCCATTCAAGTGTGTCTCCATCCTTGTCGATGTAGGACTTGACGTCGGAGCTTGATTTA
GCTCCCTGAATGTTTGGATGGAAATGTGCTGACCTGGTTGGGG-ATACCAGGTCGAAGAA
TCGGTTATTCGTGCAGTGGAATTTGCCCT-CGAACTGGATGAGCATGTGGAGATGAGGCT
CCCCATCTTCGTGCAACTCTCTGCAG-ATTTTGATGAATCTTTTATTTGTTGGAGT--AT
CTATATTTAATAATTGGGAAAGTGCTTCTTCTTTAGTTAAATTGCATTTGGGATAAGTAA
GGAAATAATTTTTGGCTTGTATTTTAAAACGACGTGGCCGAGCCAT-----TTGGT-CAA
GTGTCTCCAATTGACT------TCTCATTTGCATCTCTCT--GATATATTGGG-G-ACAA
TATATAGT-GTCT--CCAAATGGCAATATGGTAATAACAAGAAGTTAC----TTTAACT-
TTATT-TCAAATTGG---------------TAAAGC-GGCCATCCGTC--TAATATT
>DQ127170_ToLCUV_[Iganga-Uganda]              
-----------------------ACCGGATGGCCGCGCC----TCCGAAAAAG-------
--AAAAAGTGGACCC-CCCCATGATTTATTGTCAGCCAATCAGAATAGCGCGTGAAAGCT
TAGATATTTTGGTTTTT-------GTCTTTATAT-ACTTCT-CCACTAA-----------
-GTTGTTTT--TTATT-CATAATGTGGGATCC------ACTGTTAAATGAGTTTCCAGAC
TCAGTTCATGGGTTTCGTTGTATGCTTGCAATAAAATATTTGCAGGCTATTGAGTCCACT
TACGAGCCCAATACGTTGGGCCACGATTTAATTCGAGATCTCATTTGTGTCGTTAGAGCC
CGAGATTATGTCGAAGCGACCCGGAGATATAATAATTTCAACGCCCGCCTCGAAGGTTCG
TCGAAGGCTGAACTTCGACAGCCCGTACACCAGCCGTGCTGCTGTCCCCACTGCCCCAGG
CA---CAAGCAGACGTCGATCATGGACTTACAGGCCCATGTATCGAAAGCCCAGGATGTA
CAGAATGTACAGAAGCCCTGATGTTCCACGGGGTTGTGAAGGCCCATGTAAGGTTCAGTC
ATACGAGCAGAGAGATGATGTTAAGCATACTGGTGTTGTCCGTTGTGTTAGTGATGTTAC
TCGTGGATCGGGTATTACACATAGGGTTGGCAAGAGGTTCTGTGTGAAGTCCATTTACAT
TATAGGGAAGATATGGATGGATGAGAATATCAAGAAGCAGAATCACACTAATCAGGTCAT
GTTTTTTTTGGTCCGTGATAG----------AAGGCCCTATGGTACAAGCCCAATGGACT
TTGGGCAGGTGTTTAACATGTTTGATAACGAGCCCAGTACAGCTACCGTCAAGAATGATT
TGAGAGACAGATACCAAGTTTTGCGGAAATTTCATGCAACTGTTGTAGGTGGACCCTCCG
GGATGAAGGAGCACGCGTTAGTTAAGAGATTTTTTAAGGTTAATAATCATGTAGTTTATA
ATCATCAGGAAGCAGCTAAGTACGAAAACCATACGGAGAATGCGTTGTTGTTGTATATGG
CATGTACTCATGCCTCTAATCCTGTGTATGCTACGTTGAAAATACGTATTTATTTCTATG
ATTCAGTCGG------TAATTAATAAAGATT-AAATTTTATTTCATGATCCTCCGTAACT
TGGAGTGTGTTTACAAGTACATCGTACAATACATGATCAACTGCTCTAATAACTGTATTA
ATTGAAATTACACCAAGGTTATCTAAATATTTAAGAACT-TGATATCTAAATACTCTTAA
--GAAACGACCAGTCTGAGGCCGTA-ATGTCGTCCAGACTCTGAAGTTGAGAAAACACTT
GTGAATCCCCAATTCCTTCCTCAGGTTGTGGTTGAACCGTATCTGGATCGATATGATGTC
GTGGTTGGTGTTGAATGGTCTGATGTTGT-GGTCGATGATCTTGAAATAAAGGGGATTTT
GTATCTCCCAGATATTTACGCCACTCATCGCTTGATGAGCAGTGATGTATTCCCCGGTGC
GTGAATCCATGGTTGTTGCAGTCGATGTGTAGGAAATATGAGCAGCCGCAGTTTAGGTCT
ATTCGTCTACGTCTGATTACCTTCTTCTTGGCTACTCGGTGTTGGACCTTGATGGGTACC
TGTGAACAATGGCTCGTGGAGGGTGACGAAGGTCGCATTCTTGATTGCCCAGGCTTTCAG
TGGTGCATTTTTTTCCTCGTCTAGATATTCTCTATATGAGGATGTTGGTCCTGGATTGCA
GAGGAAGATAGTGGGAATTCCGCCTTTAATTTGAATGGGCTTCCCGTACTTGGTGTTGCT
TTGCCAGTCTCTCTGGGCCCCCATGAATTCTTTAAAGTGCTT------TAGATAATGCGG
ATCAACGTCATCAATGACGTTGTACCACGCATCATTGCTGTACACCTTTGGGCTTAGATC
AAGATGACCACACAAATAATTGTGTGGTCCTAATGACCTGGCCCACATTGTCTTGCCTGT
TCGACTATCACCCTCGATAACAATACTAATCGGTCTCC------------------ATGG
CCGCGCAGCGG---AAGTCATTACATTCTCAGACACCCAACATTCA---AGTTCTTCTGG
AACTTGGTTAAAAGAAGAGGAAAGAAAAGGAGAAACATAAGGAGCT--GGAGGCTCCTGA
AAAATCCTATCTAAATTGCTATTCAAATTATGAAATTGTAAAACAAAATCTTTTGGGGCT
AATTCTCTAAGGACTCTAAGAGC--CTCCGACTTACTTCCTGAGTTAAGTGCCTTTGCGT
AAGCGTCG-TTGGCTGACTGTTGCCCACCCCTTGCAGATCGTCCATCGATCTGAAACTCT
CCCCATTCGATGGTGTCTCCGTCCTTATCCAGATAGGAATTGACATCTGAACTGGACTTA
GCACCTTGTATGTTGGGGTGGAAACTGGTGCTACAGCTTGGGT-GTGAACAATCGAAGAG
GCGATTGTTCGTAACCGTGATTTTACCCT-CGAATTGGATGAGGGCATGCAGATGAGGTT
CCCCATTCTGATGGAGTTCTTTACAG-ATTTTGATATATTTAGGATTTGATGCAAG--GG
TAAGGTTTTGAATGAAAGAGAGAAGGTATTCTTTTGGTAAGGAACACTTGGGATATGTGA
GGAAAATGTTTTTAGCTTGTATTTTAAATCG--TGG-ATTTCTCATATTGACTTGGTCAA
TTGGAGACACTCTGATTCATGTCTC-T---------------GGTGAATTGGA-G-ACAA
TATATAGT---GTCTCTAAATGGCATTATTGTAAT------TAT--------TATAAAT-
-AAAATTTGAAAT---------------TCAAAAGC-GGCCATCCGTA--TAATATT
>MN894493_ToLCV_[Tom5a:Kenya]                 
-----------------------ACCGGATGGCCGCGCC---CCCCGAAAAAGAA--TGG
GCCCCCTT---TAACAATACGG-----------ATCCAATCAGATTGCCGCTTGAAAGCT
TAGTTAAATATTTTT---------GTCTTTATAT-ACTTTGTTGTTAA------------
-GTATTAAC--TGACGTCATTATGTGGGATCC------GTTGGTAAATGAGTTTCCGGAT
TCTGTTCACGGTTTTCGCTGTATGCTTGCCATCAAATATTTGCAGGCCGTTGAAGAGTCT
TACGAACCCAATACATTGGGCCACGATTTAATTAGAGATTTAATCTCCGTAGTTAGAGCC
CGTGATTATGTCGAAGCGACCCGCCGATATAATCATTTCCACGCCCGCCTCGAAGGTTCG
TCGAAGGCTGAACTTCGACAGCCCTTACTCCAGCCGTGCTGCTGTCCCCATTGCCCCAGG
CA---CAAGCAAACGCAAGTCATGGATATACAGGCCCATGTACCGCAAGCCCAGAATGTA
TCGCATGTTTCGTAGTCCAGATGTTCCTCGGGGATGTGAGGGTCCCTGTAAGGTCCAGTC
TTATGAGCAGAGGGATGATGTGAAGCACACTGGTATTGTTCGTTGTGTTAGTGATGTAAC
TAGAGGTAATGGAATTACTCATAGAGTAGGAAAACGGTTCTGCATTAAGTCCATATACAT
TTTAGGAAAAATATGGATGGATGAGAATATCAAGAAGCAGAATCATACTAATCAGGTCAT
GTTTTTTTTGGTCCGTGATAG----------AAGGCCCTATGGCCCAAGCCCAATGGATT
TTGGGCAGGTGTTTAACATGTTTGACAATGAGCCCAGTACAGCCACTGTGAAGAATGATC
TCCGAGACAGATATCAAGTTTTGCGGAAATTTCATGCAACTGTTGTCGGTGGCCCCTCTG
GGATGAAAGAGCAGGCGTTACTTAAAAGATTTTTTAGAATTAATAATCATGTAGTTTATA
ATCATCAGGAGAATGCTAAGTATGAGAATCATACTGAGAATGCTTTGTTGTTGTATATGG
CATGTACTCATGCATCTAACCCTGTGTATGCTACGTTGAAAATACGTATATATTTCTATG
ATTCAGTTGG------GAATTAATAAAGTTT-GAATTTTATATCATAATTTTGTTCCACC
CATAAAGTGCCATTGATTACATCAAACAATACATATTCTATTGCTCTAATTACATTATTA
ATTGAAATTACACCAAGATTGTCTAAATATTTCCTAACT-TGAGTCTTAAAGACTCTTAA
--GAAAAGACCAGTCGGAGGATGTA-AGGTTGTCCAGATCTTGAAGGTCATGAAACACTT
GTGAATCCCCAGTTCCTTCCTTAGGTTGTGGTTGAATCGGATTTGTACTGTGATGATGTC
GTGGTTGTAGTTGAACGGTCTCTTCGAGT-GTTCCGTGATGCTGAAATATAGGGGATTGG
CGATTTCCCAGGTATAGACGCCACTCTGTGCCTGATGCGCAGTGATGAGTTCCCCGGTGC
GTAAATCCATGGTTGCGACAGTTGAGCGATAAGTAGTACGAGCACCCGCAATTAAGGTCT
ATCCTCTTCCTCCGCTGAAGCCTCTGTTTGGCTGCTCTGTGTTGGACCTTGATGGGAACT
TGAGTACAATGGCTGTTGGATGGTGAAGAAGAGCGCATTTTTAATTGCCCAGGCCTTTAA
TGGTGCGTTCTTTTCCTCATCCAAGTACTCTTTATATGATGAAGTGGGTCCTTGATTGCA
GAGGAAGATTGCCGGGATACCTCCTTTAATTTGAATTGGTTTCCCGTACTTTGTGTTGCT
TTGCCAGTCCCTTTGTGCGCCCATGAATTCTTTAAAGTGCTT------TAGATAATGAGG
ATCGACGTCATCAATGACGTTGTACCAAGCATTATTACTGTACACCTTTGGACTGAGGTC
AAGATGACCACACAAATAATTGTGTGGTCCTAATGACCTAGCCCACATTGTCTTGCCGGT
ACGACTATCCCCTTCAATCACAATACTCATGGGTCTCA------------------ATGG
CCGCGCAGCGG---CAGTGACAACATTCTGTGCCGCCCACTCTTCA---AGTTCATCTGG
AACTTGATCGAACGAAGAACATAAGAAAGGTGAAACATATTCCTCC--AACGGAGGTGTA
AAAATCCTATCTAAATTACTTTTCAAATTATGATACTGAAAAATAAAATCTTTAGGGAGT
TTCTCCCTAATAATAGCCAGAGC--GGCTTCAGCGGACCCTGCGTTTAATGCCTCGGCGC
ATGCGTCG-TTAGCATTATGGCAGCCTCCTCTAGCACTTCTGCCGTCGATCTGGAATTCC
CCCCATTCGAGTGTATCTCTATCCTTGTCGATGTAGGACTTGACGTCGGAGCTTGATTTA
GCTCCCTGAATGTTCGGATGGAAATGTGTTGACCTGGTTGGGG-ATACCAGGTCGAAGAA
TCTGTTATTTTTGCAGTTGAATTTTCCTT-CGAACTGAATAAGCACGTGGAGATGAGGCT
CCCCATCTTCGTGTAGTTCTCTGCAA-ATTTTGATGAATTTTTTATTTGTTGGAGT--AT
CAGTATTTAATAATTGAGATAGTGCTTCTTCTTTATTTAGAGAGCATTTGGGATAAGTGA
TGAAATAATTTTTGGAATTTATTTGAAAACGCTTAGGAGGAGGCAT----GTTGGT-CAA
TGGGTACCGATTGACT----CACTTGGAATGCTT-CTCCT--GGTATATCGGT-ACCCAA
TATATAGT-GGGT-ACTGAATGCCATTATTGTAATAATAAAAAGTTAC----TATACCC-
TTATTGTCAAATTGG---------------TAAAGC-GGTCATCCGTC--TAATAGT
>MN894494_ToLCV_[Tom5b:Kenya]                 
-----------------------ACCGGATGGCCGCGCC---CCCCGAAAAAGCA--TGG
GCCCCCTT---AAAACATACGG-----------AGCCAATCAGATTGCAGCTTCAATGCT
TAGTTAATTTTTTTTTTTT-----GTCTTTATAT-ACTTGGCTGTTAA------------
-GTATTAAA--CGCCGTCATTATGTGGGATCC------GTTGGTAAATGAGTTTCCGGAG
TCTGTTCACGGGTTTCGTTGTATGCTTGCCATAAAATATTTGCAGGCCGTTGAAGAGTCT
TACGAGCCCAATACATTGGGCCACGATTTAATTAGAGATTTAATATCTGTAGTTAGAGCC
CGTGATTATGTCGAAGCGACCCGCCGATATAATCATTTCCACGCCCGCCTCGAAGGTTCG
TCGAAGGCTGAACTTCGACAGCCCTTATTCCAGCCGTGCTGTTGTCCCCATTGCCCCAGG
CA---CAAGCAAACGCAAGTCATGGACATACAGGCCCATGTACCGCAAGCCCAGAATGTA
TCGCATGTTTCGTAGTCCAGATGTTCCTCGTGGATGTGAGGGTCCCTGTAAGGTCCAGTC
TTATGAGCAGAGGGATGATGTGAAGCACACCGGTATTGTTCGTTGTGTTAGTGATGTAAC
TAGAGGTAATGGAATTACTCATAGAGTAGGGAAACGGTTCTGCATTAAGTCCATATACAT
TTTAGGAAAAATATGGATGGATGAGAATATCAAGAAGCAGAACCACACTAATCAGGTCAT
GTTTTTTTTGGTCCGTGATAG----------AAGGCCTTATGGCCCAAGCCCAATGGATT
TTGGGCAGGTGTTCAACATGTTTGATAATGAGCCCAGTACAGCCACTGTGAAGAATGATC
TCCGAGACAGATATCAAGTTTTGCGGAAATTTCATGCTACTGTCGTCGGTGGCCCCTCTG
GGATGAAAGAGCAGGCGTTACTTAAAAGATTTTTTAGGATTAATAATCATGTAGTTTATA
ATCATCAAGAGAATGCTAAGTATGAGAATCATACTGAGAATGCTCTGTTGTTGTATATGG
CATGTACTCATGCTTCTAACCCTGTGTATGCTACGTTGAAAATACGTATCTATTTCTATG
ATTCAGTTGG------GAATTAATAAAGTTT-GAATTTTATATCATAATTTTGTTCCACC
CATAAGGTGCCATTGATTACATCAAACAATACATATTCTATCGCTCTAATTACATTATTA
ATTGAAATTACACCAAGATTGTCTAAATATTTCCTAACT-TGAGTCTTAAAGACTCTTAA
--GAAAAGACCAGTCTGAGGCTGTA-AGGTTGTCCAGATCTTGAAGGTCATGAAACACTT
GTGAATCCCCAGTTCCTTCCTTAGGTTGTGGTTGAATCGGATTTGTACTGTGATGATGTC
GTGGTTGTAATTGAACGGTCTCTTCGAGT-GTTCCGTGATGCTGAAATATAGGGGATTGG
CGATTTCCCAGATATAGACGCCACTCTGTGCCTGATGCGCAGTGATGAGTTCCCCGGTGC
GTAAATCCATGGTTGCGACAGTTGAGCGACAAGTAGTACGAGCACCCGCAATTAAGGTCT
ATCCTCTTCCTCCGCTGGAGCCTCTGCTTGGCTGCTCTGTGTTGGACCTTGATGGGAACC
TGAGTACAATGGCTGTTGGATGGTGACGAAGATCGCATTTTTAGTTGCCCAATCCTTTAG
TGGTGCGTTCTTTTCCTCATCCAAGTACTCTTTATATGATGAAGTGGGTCCTGGATTGCA
GAGGAAGATTGTTGGGATACCTCCTTTAATTTGAATTGGTTTCCCGTACTTTGTGTTGCT
TTGCCAGTCCCTTTGTGCGCCCATGAATTCCTTAAAGTGTTT------TAGATAATGGGG
ATCGACGTCATCAATGACGTTGTACCAAGCATTATTACTGTACACCTTTGGACTGAGGTC
AAGATGACCACACAAATAATTGTGTGGTCCTAATGACCTAGCCCACATTGTCTTGCCGGT
ACGACTATCCCCTTCAATCACAATACTCATGGGTCTCA------------------ATGG
CCGCGCAGCGG---CATTGACAACATTCTGTGCCGCCCACTCTTCA---AGTTCCTCTGG
AACTTGATCGAACGAAGAACATAAGAAAGGTGAAACATATTCCTCC--AACGGAGGTGTA
AAGATCCTATCTAAATTACTTTTTAAATACTGATACTGAAAAATAAAATCTTTAGGGAGT
TTCTCCCTAATAATAGCCAGAGC--GGCTTCAGCGGTCCCTGCGTTTAATGCCTCGGCGC
ATGCGTCG-TTAGCATTATGGCAGCCTCCTCTAGCACTTCTGCCGTCGATCTGGAATTCC
CCCCATTCGAGTGTGTCTCCATCCTTGTCGATGTAGGACTTGACGTCGGAGCTTGATTTA
GCTCCCTGAATGTTCGGATGGAAATGTGTTGACCTGGTTGGGG-ATACCAGGTCGAAGAA
TCTGTTATTTTTGCAGTTGAATTTTCCTT-CGAACTGAATAAGCACGTGGAGATGAGGCT
CCCCATCTTCGTGTAGTTCTCTGCAA-ATTTTGATGAATTTTTTATTTGTTGGAGT--AT
CAGTATTTAATAATTGAGATAGTGCTTCTTCTTTATTTAGAGAGCATTTGGGATAAGTGA
TGAAATAATTTTTGGAATTTATTTGAAAACGCTTAGGAGGAGGCAT----GTTGGT-CAA
TGGGTACCGATTGACT----CACTTGGAATGCTT-CTCCT--GGTATATTGGT-ACCCAA
TATATAGT-GGGT-ACCGAATGCCATTATTGTAATAACAAAAAGTTAC----TCTACCC-
TTATTGTCAAATTGG---------------TAAAGC-GGTCATCCGTC--TAATATT
>MN894495_ToLCV_[Tom46:Kenya]                 
-----------------------ACCGGATGGCCGCGCC---CCCGAAAAAAGAA--TGG
GCCCCCTT---TAACTATACGG-----------ATCCAATCAGATTGCCGCTTGAAAGCT
TAGTTAAATATTTTTT--------GTCTTTATAT-ACTTGGCTGTTAA------------
-GTATTAAC--TGACGTCATTATGTGGGATCC------GTTGGTAAATGAGTTTCCGGAG
TCTGTTCACGGTTTTCGTTGTATGCTTGCCATAAAATATTTGCAGGCCGTTGAAGAGTCT
TACGAGCCCAATACATTGGGCCACGATTTAATTAGAGATTTAATCTCCGTAGTTAGAGCC
CGTGATTATGTCGAAGCGACCCGCCGATATAATCATTTCCACGCCCGCCTCGAAGGTTCG
TCGAAGGCTGAACTTCGACAGCCCTTACTCCAGCCGTGCTGCTGTCCCCATTGCCCCAGG
CA---CAAGCAAACGCAAGTCATGGATATACAGGCCCATGTACCGCAAGCCCAGAATGTA
TCGCATGTTTCGTAGTCCAGATGTTCCTAGGGGATGTGAGGGTCCCTGTAAGGTCCAGTC
TTATGAGCAGAGGGATGATGTGAAGCACACTGGTATTGTTCGTTGTGTTAGTGATGTAAC
CAGAGGTAATGGAATTACTCATAGAGTAGGAAAACGGTTCTGCATTAAGTCCATATACAT
TTTAGGAAAAATATGGATGGATGAGAATATCAAGAAGCAGAATCACACTAATCAGGTCAT
GTTTTTTTTGGTCCGTGATAG----------AAGGCCTTATGGCCCAAGCCCAATGGATT
TTGGGCAGGTGTTTAACATGTTTGATAATGAGCCCAGTACAGCCACGGTGAAGAATGATT
TGCGAGATAGATATCAAGTTTTGCGGAAATTTCATGCTACTGTCGTCGGTGGTCCCTCTG
GGATGAAGGAGCAGGCGTTACTTAAAAGATTTTTTAGGATTAATAATCATGTAGTTTATA
ATCATCAAGAGAATGCTAAATATGAGAATCATACCGAGAATGCTCTGTTGTTGTATATGG
CATGTACTCATGCTTCTAACCCTGTGTATGCTACGTTGAAAATACGTATCTATTTCTATG
ATTCAGTTGG------GAATTAATAAAGTTT-AAATTTTATATCATAATTTTGTTCCACC
CATAAGGTGCCGTTGATTACATCAAACAATACATATTCTATTGCTCTAATTACATTGTTA
ATTGAAATTACACCAAGATTGTCTAAATATTTCCTAACT-TGAGTCTTAAAGACTCTTAA
--GAAAAGACCAGTCTGAGGCTGTA-AGGTTGTCCAGATCTTGTAGGTCATGAAACACTT
GTGAATCCCCAGTTCCTTCCTTAGGTTGTGGTTGAATCGGAGTTGTACTGTGATGATGTC
GTGGTTGTAGTTGAACGGTCTCTTCGAGT-GTTCCGTGATGCTGAAATATAGGGGATTGG
CGATTTCCCAGGTATAGACGCCACTCTGTGCCTGATGCGCAGTGATGAGTTCCCCGGTGC
GTAAATCCATGGTTGCGACAGTTTAATGATAAGTAGTACGAGCACCCGCAATTAAGGTCT
ATCCTCTTCCTCCGCTGGAGCTTTTGCTTGGCTGCTCTGTGTTGTATCTTGATGGGAACT
TGAGTACAATGGCTGTTGGATGGTGAAGAAGACCGCATTTTTAATTGTCCAGGCCTTTAA
TTGTGCGTTTTTTTCCTCATCCAAGTACTCTTTATATGATGAAGTGGGTCCTGAATTGCA
GAGGAAGATTGTTGGGATACCTCCTTTAATTTGAATTGGTTTCCCGTACTTTGTGTTGCT
TTGCCAGTCCCTTTGTGCGCCCATGAATTCCTTAAAGTGTTT------TAGATAATGGGG
ATCGACGTCATCGATGACGTTGTACCAAGCATTATTACTGTACACCTTTGGACTGAGGTC
AAGATGACCACACAAATAATTGTGTGGTCCTAATGACCTAGCCCACATTGTCTTGCCGGT
ACGACTATCCCCTTCAATCACAATACTCATGGGTCTCA------------------ATGG
CCGCGCAGCGG---CACTGACAACATTCTCCGCCGCCCACTCTTCA---AGTTCTTCCGG
AACTTGATCGAAAGAAGAAGATAAAAAAGGTGAAACATAATCCTCC--AACGGAGGTGTA
AAAATCCTATCTAAATTACTTTTTAAATTATGATATTGAAAAATAAAATCTTTAGGGAGT
TTCTCCCTAATAATAGCCAGAGC--GGCTTCAGCGGAACCTGCGTTTAATGCCTCGGCGC
ATGCGTCG-TTAGCATTATGGCAGCCTCCTCTAGCACTTCTGCCGTCGATCTGGAATTCC
CCCCATTCGAGTGTATCTCCATCCTTGTCGATGTAGGACTTGACGTCGGAGCTTGATTTA
GCTCCCTGAATGTTCGGATGGAAATTTGTTGACCTGGTTGGGG-ATACCAGGTCGAAGAA
TCTGTTATTTTTGCAGTTGAATTTTCCCT-CGAACTGAATAAGCACGTGGAGATGAGACT
CCCCATCTTCGTGTAGTTCTCTGCAA-ATTTTGATGAATTTTTTATTTGTTGGAGT--AT
CAGTATTTAATAATTGAGATAGTGCTTCTTCTTTATTTAGAGAGCATTTAGGATAAGTGA
GGAAATAATTTTTGGAATTTATTTGGAAACGCTTAGGAGGAGGCAT----ATTGGT-CAA
TGGGTACCGATTGACT----CACTTGGAATGCTTTCTCCT--GGTATATCGGT-ACCCAA
TATATAGT-GGGT-ACCGAATGGCAATATGGTAATAACAAGAAATTAC----TTTACCC-
TTATTGTCAATTTGA---------------TAAAGC-GGTCATCCGTC--TAATATT
>MN894496_ToLCV_[Tom13:Kenya]                 
-----------------------ACCGGATGGCCGCGCC---CCC-GAAAAAGAA--TGG
GCCCCCTT---TAACTATACGG-----------ATCCAATCAGATTGCCGATTGAAAGCT
TAGTTAAATATTTTTT--------GTCTTTATAT-ACTTGGCTGTTAA------------
-GTATTAAC--TGACGTCATTATGTGGGATCC------GTTGGTAAATGAGTTTCCGGAG
TCTGTTCACGGTTTTCGTTGTATGCTTGCCATAAAATATTTGCAGGCCGTTGAAGAGTCT
TACGAGCCCAATACATTGGGCCACGATTTAATTAGAGATTTAATTTCCGTAGTTAGAGCC
CGTGATTATGTCGAAGCGACCCGCCGATATAATCATTTCCACGCCCGCCTCGAAGGTTCG
TCGAAGGCTGAACTTCGACAGCCCTTACTCCAGCCGTGCTGCTGTCCCCATTGCCCCAGG
CA---CAAGCAAACGCAAGTCATGGAAATACAGGCCCATGTACCGCAAGCCCAGAATGTA
TCGCATGTTTCGTAGTCCAGATGTTCCTCGGGGATGTGAGGGTCCCTGTAAGGTCCAGTC
TTATGAGCAGAGGGATGATGTGAAGCATACTGGTATTGTTCGTTGTGTTAGTGATGTAAC
CAGAGGTAATGGAATTACTCATAGAGTAGGAAAACGGTTTTGCATTAAGTCCATATACAT
TTTAGGGAAAATATGGATGGATGAGAATATCAAGAAGCAGAATCACACTAATCAGGTCAT
GTTTTTTTTGGTTCGTGATAG----------AAGGCCTTATGGTCCAAGCCCAATGGATT
TTGGGCAGGTGTTTAACATGTTTGATAATGAGCCCAGTACAGCCACGGTGAAGAATGATT
TGCGAGATAGGTATCAAGTTTTGCGGAAATTTCATGCTACTGTCGTCGGTGGTCCCTCTG
GGATGAAGGAGCAGGCGTTACTTAAAAGATTTTTTAGGATTAATAATCATGTAGTTTATA
ATCATCAAGAGAATGCTAAGTATGAGAATCATACTGAGAATGCTCTGTTGTTGTATATGG
CATGTACTCATGCTTCTAACCCTGTGTATGCTACGTTGAAAATACGTATCTATTTCTATG
ATTCAGTTGG------GAATTAATAAAGTTT-AAATTTTATATCATAATTTTGTTCCACC
CATAAGGTGCCGTTGATTACATCAAACAATACATATTCTATTGCTCTAATTACATTGTTA
ATTGAAATTACACCAAGATTGTCTAAATATTTCCTAACT-TGAGTCTTAAAGACTCTTAA
--GAAAAGACCAGTCTGAGGCTGTA-AGGTTGTCCAGATCTTGTAGGTCATGAAACACTT
GTGAATCCCCAGTTCCTTCCTTAGGTTGTGGTTGAATCGGAGTTGTACTGTGATGATGTC
GTGGTTGTAATTGAACGGTCTCTTCGAGT-GTTCCGTGATGCTGAAATATAGGGGATTGG
CGATTTCCCAGGTATAGACGCCACTCTGTGCCTGATGCGCAGTGATGAGTTCCCCGGTGC
GTAAATCCATGGTTGCGACAGTTTAATGACAAGTAGTACGAGCACCCGCAATTAAGGTCT
ATCCTCTTCCTCCGATGGAGCCTCTGCTTGGCTGCTCTGTGTTGTGTCTTGATGGGAACT
TGAGTACAATGGCTGTTGGATGGTGAAGAAGACCGCATTTTTAATTGCCCAGGCCTTTAA
TTGTGCGTTTTTTTCCTCGTTCAAGTACTCTTTATATGATGAGGTGGGTCCTGAATTGCA
GAGGAAGATTGTTGGGATACCTCCTTTAATTTGAATTGGTTTCCCGTACTTTGTGTTGCT
TTGCCAGTCCCTTTGTGCGCCCATGAATTCCTTAAAGTGTTT------TAGATAATGGGG
ATCGACGTCATCAATGACGTTGTACCAAGCATTATTACTGTACACCTTTGGACTGAGATC
AAGATGACCACACAAATAATTGTGTGGTCCTAATGACCTAGCCCACATTGTCTTGCCGGT
ACGACTATCCCCTTCAATCACAATACTCATGGGTCTCA------------------ATGG
CCGCGCAGCGG---CACTGACAACATTTTCCGCCGCCCACTCTTCA---AGTTCTTCCGG
AACTTGATCGAAAGAAGAAGATAAAAAAGGTGAAACATAATCCTCC--AACGGAGGTGTA
AAAATCCTATCTAAATTACATTTTAAATTATGATACTGAAAAATAAAATCTTTAGGGAGT
TTCTCCCTAATAATAGCCAAAGC--GGCTTCAGCGGAACCTGCGTTTAATGCCTCGGCGC
ATGCGTCG-TTAGCATTATGGCAGCCTCCTCTAGCACTTCTGCCGTCGATCTGGAATTCC
CCCCATTCGAGTGTATCTCCATCCTTGTCGATGTAGGACTTGACGTCGGAGCTTGATTTA
GCTCCCTGAATGTTCGGATGGAAATGTGTTGACCTGGTTGGGG-ATACCAGGTCGAAGAA
TCTGTTATTTTTGCAGTTGAATTTTCCCT-CGAACTGAATAAGCACGTGGAGATGAGGCT
CCCCATCTTCGTGCAGTTCTCTGCAA-ATTTTGATGAATTTTTTATTTGATGGAGT--AT
CAGTATTTAATAATTGGGATAGTGCTTCTTCTTTATTTAGAGAGCATTTGGGATAAGTGA
GGAAATAATTTTTTGAATTTATTTGGAAACGCTTAGGAGGAGGCAT----ATTGGT-CAA
TGGGTACCGATTGATT----CACTTGGAATGCTTTCTCCT--GGTATATCGGT-ACCCAA
TATATAGT-GGGT-ACCGAATGGCAATATAGTAATAACAAGAAATTAC----TTTACCC-
TTATTGTCAAATTGG---------------TAAAGC-GGTCATCCGTC--TAATATT
>MN894497_ToLCV_[Tom14:Kenya]                 
-----------------------ACCGGATGGCCGCGCC---CCC-GAAAAAGCA--TGG
GCCCCCTT---AAAACATACGG-----------AGCCAATCAGATTGCAGCTTCAATGCT
TAGTTAATTTTTTTT---------GTCTTTATAT-ACTTGGCTGTTAA------------
-GTATTAAA--CGCCGTCATTATGTGGGATCC------GTTGGTAAATGAGTTTCCGGAG
TCTGTTCACGGGTTTCGTTGTATGCTTGCTATAAAATATTTGCAGGCCGTTGAAGAGTCT
TACGAGCCCAATACATTGGGCCACGATTTAATTAGAGATTTAATCTCTGTAGTTAGAGCC
CGGGATTATGTCGAAGCGACCCGCCGATATAATCATTTCCACGCCCGCCTCGAAGGTTCG
TCGAAGGCTGAACTTCGACAGCCCTTATTCCAGCCGTGCTGCTGTCCCCATTGTCCCAGG
CA---CAAGCAAACGCAGGTCATGGACGTACAGGCCCATGTATCGCAAGCCCAGAATGTA
TCGCATGTTCCGTAGTCCAGATGTTCCTCGGGGATGTGAGGGTCCCTGTAAGGTTCAGTC
TTATGAGCAGAGGGATGATGTGAAGCACACCGGTATTGTTCGTTGTGTTAGTGATGTAAC
TAGAGGTAATGGAATTACTCATAGAGTAGGAAAACGGTTCTGCATTAAGTCCATATACAT
TTTAGGAAAAATATGGATGGATGAGAATATCAAGAAGCAGAATCATACTAATCAGGTCAT
GTTTTTTTTGGTCCGTGATAG----------AAGGCCCTATGGCCCAAGCCCAATGGATT
TTGGGCAGGTGTTTAACATGTTTGACAATGAGCCCAGTACAGCCACTGTGAAGAATGATC
TCCGAGACAGATATCAAGTTTTGCGGAAATTTCATGCAACTGTTGTCGGTGGCCCCTCTG
GGATGAAAGAGCAGGCGTTACTTAAAAGATTTTTTAGAATTAATAATCATGTAGTTTATA
ATCATCAGGAAAATGCTAAGTATGAGAATCATACTGAGAATGCTTTGTTGTTGTATATGG
CATGTACTCATGCATCTAACCCTGTGTATGCTACGTTGAAAATACGTATCTATTTCTATG
ATTCAGTTGG------GAATTAATAAAGTTT-GAATTTTATATCATAATTTTGTTCCACC
CATAAAGTGCCATTGATTACATCAAACAATACATATTCTATTGCTCTAATTACATTATTA
ATTGAAATTACACCAAGATTGTCTAAATATTTCCTAACT-TGAGTCTTAAAGACTCTTAA
--GAAAAGACCAGTCGGAGGATGTA-AGGTTGTCCAGATCTTGAAGGTCATGAAACACTT
GTGAATCCCCAGTTCCTTCCTTAGGTTGTGGTTGAATCGGATTTTTACTGTGATGATGTC
GTGGTTGTAGTTGAACGGTCTCTTCGAGT-GTTCCGTGATGCTGAAATATAGGGGATTGG
CGATTTCCCAGGTATAGACGCCACTCTGTGCCTGATGCGCAGTGATGAGTTCCCCGGTGC
GTAAATCCATGGTTGCGACAGTTGAGCGATAAGTAGTACGAGCACCCGCAATTAAGGTCT
ATCCTCTTCCTCCGCTGAAGCCTCTGTTTGGCTGCTCTGTGTTGGACCTTGATGGGAACT
TGAGTACAATGGCTGTTGGATGGTGAAGAAGACCGCATTTTTAATTGCCCAGGCCTTTAA
TGGTGCGTTCTTTTCCTCATCCAAGTACTCTTTATATGATGAAGTGGGTCCTTGATTGCA
TAGGAAGATTGCCGGGATACCTCCTTTAATTTGAATTGGTTTCCCGTACTTTGTGTTGCT
TTGCCAGTCCCTTTGTGCGCCCATGAATTCTTTAAAGTGCTT------TAGATAATGAGG
ATCGACGTCATCAATGACGTTGTACCAAGCATTATTACTGTACACTTTTGGACTGAGGTC
AAGATGACCACACAAATAATTGTGTGGTCCTAATGACCTAGCCCACATTGTCTTGCCGGT
ACGACTATCCCCTTCAATCACAATACTCATGGGTCTCA------------------ATGG
CCGCGCAGCGG---AAGTGACAACATTCTGTGCCGCCCACTCTTCA---AGTTCCTCTGG
AACTTGATCGAACGAAGAACTTAAGAAAGGTGAAACATATTCCTCC--AACGGAGGTGTA
AAAATCCTATCTAAATTACTTTTCAAATTATGATACTGAAAAATAAAATCTTTAGGGAGT
TTCTCCCTAATAATAGCCAGAGC--GGCTTCAGCGGTCCCTGCGTTTAATGCCTCGGCGC
ATGCGTCG-TTAGCATTATGGCAGCCTCCTCTAGCACTTCTGCCGTCGATCTGGAATTCC
CCCCATTCGAGTGTGTCTCCATCCTTGTCGATGTAGGACTTGACGTCGGAGCTTGATTTA
GCTCCCTGAATGTTCGGATGGAAATGTGTTGACCTGGTTGGGG-ATACCAGGTCGAAGAA
TCTGTTATTTTTGCAGTTGAATTTTCCTT-CGAACTGAATAAGCACGTGGAGATGAGGCT
CCCCATCTTCGTGTAGTTCTCTGCAA-ATTTTGATGAATTTTTTATTTGTTGGAGT--AT
CAGTATTTAATAATTGAGATAGTGCTTCTTCTTTATTTAGAGAGCATTTGGGATAAGTGA
GGAAATAATTTTTGGAATTTATTTGGAAACGCTTAGGAGGAGGCAT----GTTGGT-CAA
TGGGTACCGATTGACT----CACTTAGAATGCTT-CTCCT--GGTATATCGGT-ACCCAA
TATATAGT-GGGT-ACCGAATGCCATTATTGTAATAACAAAAAGTTAC----TATACCC-
TTATTGTCAAATTGG---------------TAAAGC-GGTCATCCGTC--TAATATT
>MN894498_ToLCV_[Tom45:Kenya]                 
-----------------------ACCGGATGGCCGCGCC---CCC-GAAAAAGCA--TGG
GCCCCCTT---AAAACATACGG-----------AGCCAATCAGATTGCAGCTTCAATGCT
TAGTTAATTTTTTTTTTT------GTCTTTATAT-ACTTGGCTGTTAA------------
-GTATTAAA--CGCCGTCATTATGTGGGATCC------GTTGGTAAATGAGTTTCCGGAG
TCTGTTCACGGGTTTCGTTGTATGCTTGCTATAAAATATTTGCAGGCCGTTGAAGAGTCT
TACGAGCCCAATACATTGGGCCACGATTTAATTAGAGATTTAATCTCTGTAGTTAGAGCC
CGGGATTATGTCGAAGCGACCCGCCGATATAATCATTTCCACGCCCGCCTCGAAGGTTCG
TCGAAGGCTGAACTTCGACAGCCCTTATTCCAGCCGTGCTGCTGTCCCCATTGTCCCAGG
CA---CAAGCAAACGCAGGTCATGGACGTACAGGCCCATGTATCGCAAGCCCAGAATGTA
TCGCATGTTCCGTAGTCCAGATGTTCCTCGGGGATGTGAGGGTCCCTGTAAGGTTCAGTC
TTATGAACAGAGGGATGATGTGAAGCACACCGGTATTGTTCGTTGTGTTAGTGATGTAAC
TAGAGGTAATGGAATTACTCATAGAGTAGGAAAACGGTTCTGCATTAAGTCCATATACAT
TTTAGGAAAAATATGGATGGATGAGAATATCAAGAAGCAGAATCATACTAATCAGGTCAT
GTTTTTTTTGGTCCGTGATAG----------AAGGCCCTATGGCCCAAGCCCAATGGATT
TTGGGCAGGTGTTTAACATGTTTGACAATGAGCCCAGTACAGCCACTGTGAAGAATGATC
TCCGAGACAGATATCAAGTTTTGCGGAAATTTCATGCAACTGTTGTCGGTGGCCCCTCTG
GGATGAAAGAGCAGGCGTTACTTAAAAGATTTTTTAGAATTAATAATCATGTAGTTTATA
ATCATCAGGAGAATGCTAAGTATGAGAATCATACTGAGAATGCTTTGTTGTTGTATATGG
CATGTACTCATGCATCTAACCCTGTGTATGCTACGTTGAAAATACGTATCTATTTCTATG
ATTCAGTTGG------GAATTAATAAAGTTT-GAATTTTATATCATAATTTTGTTCCACC
CATAAAGTGCCATTGATTACATCAAACAATACATATTCTATTGCTCTAATTACATTATTA
ATTGAAATTACACCAAGATTGTCTAAATATTTCCTAACT-TGAGTCTTAAAGACTCTTAA
--GAAAAGACCAGTCGGAGGATGTA-AGGTTGTCCAGATCTTGAAGGTCATGAAACACTT
GTGAATCCCCAGTTCCTTCCTTAGGTTGTGGTTGAATCGGATTTGTACTGTGATGATGTC
GTGGTTGTAGTTGAACGGTCTCTTCGAGT-GTTCCGTGATGCTGAAATATAGGGGATTGG
CGATTTCCCAGGTATAGACGCCACTCTGTGCCTGATGCGCAGTGATGAGTTCCCCGGTGC
GTAAATCCATGGTTGCGACAGTTGAGCGATAAGTAGTACGAGCACCCGCAGTTAAGGTCT
ATCCTCTTCCTCCGCTGAAGCCTCTGTTTGGCTGCTCTGTGTTGGACCTTGATGGGAACT
TGAGTACAATGGCTGTTGGATGGTGAAGAAGACCGCATTTTTAATTGCCCAGGCCTTTAA
TGGTGCGTTCTTTTCCTCATCCAAGTACTCTTTATATGATGAAGTGGGTCCTTGATTGCA
GAGGAAGATTGCCGGGATACCTCCTTTAATTTGAATTGGTTTCCCGTACTTTGTGTTACT
TTGCCAGTCCCTTTGTGCGCCCATGAATTCTTTAAAGTGCTT------TAGATAATGAGG
ATCGACGTCATCAATGACGTTGTACCAAGCATTATTACTGTACACTTTTGGACTGAGGTC
AAGATGACCACACAAATAATTGTGTGGTCCTAATGACCTAGCCCAGATTGTCTTGCCGGT
ACGACTATCCCCTTCAATCACAATACTCATGGGTCTCA------------------ATGG
CCGCGCAGCGG---TAGTGACAACATTCTGTGCCGCCCACTCTTCA---AGTTCCTCTGG
AACTTGATCGAACGAAGAACTTAAGAAAGGTGAAACATATTCCTCC--AACGGAGGTGTA
AAAATCCTATCTAAATTACTTTTCAAATTATGATACTGAAAAATAAAATCTTTAGGGAGT
TTCTCCCTAATAATAGCCAGAGC--GGCTTCAGCGGTCCCTGCGTTTAATGCCTCGGCGC
ATGCGTCG-TTAGCATTATGGCAGCCTCCTCTAGCACTTCTGCCGTCGATCTGGAATTCC
CCCCATTCGAGTGTGTCTCCATCCTTGTCGATGTAGGACTTGACGTCGGAGCTTGATTTA
GCTCCCTGAATGTTCGGATGGAAATGTGTTGACCTGGTTGGGG-ATACCAGGTCGAAGAA
TCTGTTATTTTTGCAGTTGAATTTTCCTT-CGAACTGAATAAGCACGTGGAGATGAGGCT
CCCCATCTTCGTGTAGTTCTCTGCAA-ATTTTGATGAATTTTTTATTTGTTGGAGT--AT
CAGTATTTAATAATTGAGATAGTGCTTCTTCTTTATTTAGAGAGCATTTGGGATAAGTGA
GGAAATAATTTTTGGAATTTATTTGGAAACGCTTAGGAGGAGGCAT----GTTGGT-CAA
TGGGTACCGATTGACT----CACTTGGAATGCTT-CTCCT--GGTATATCGGT-ACCCAA
TATATAGT-GGGT-ACCGAATGCCATTATTGTAATAACAAAAAGTTAC----TATACCC-
TTATTGTCAAATTGG---------------TAAAGC-GGTCATCCGTC--TAATATT
>MN894499_ToLCV_[Tom39:Kenya]                 
-----------------------ACCGGATGGCCGCGCC---CCC-GAAAAAGAA--TGG
GCCCCCTT---TAACTATACGG-----------ATCCAATCAGATTGCCGCTTGAAAGCT
TAGTTAAATATTTTTT--------GTCTTTATAT-ACTTGGCTGTTAA------------
-GTATTAAC--TGACGTCATTATGTGGGATCC------GTTGGTAAATGAGTTTCCGGAG
TCTGTTCACGGTTTTCGTTGTATGCTTGCCATAAAATATTTGCAGGCCGTTGAAGAGTCT
TACGAGCCCAATACATTGGGCCACGATTTAATTAGAGATTTAATCTCCGTAGTTAGAGCC
CGTGATTATGTCGAAGCGACCCGCCGATATAATCATTTCCACGCCCGCCTCGAAGGTTCG
TCGAAGGTTGAACTTCGACAGCCCTTACTCCAGCCGTGCTGCTGTCCCCATTGCCCCAGG
CA---CAAGCAAACGCAAGTCATGGATATACAGGCCCATGTACCGCAAGCCCAGAATGTA
TCGCATGTTTCGTAGTCCAGATGTTCCTCGGGGATGTGAGGGTCCCTGTAAGGTCCAGTC
TTATGAGCAGAGGGATGATGTGAAGCACACTGGTATTGTTCGTTGTGTTAGTGATGTAAC
CAGAGGTAATGGAATTACTCATAGAGTAGGAAAACGGTTCTGCATTAAGTCCATATACAT
TTTAGGGAAAATATGGATGGATGAGAATATCAAGAAGCAGAATCACACTAATCAGGTCAT
GTTTTTTTTGGTCCGTGATAG----------AAGGCCCTATGGCCCAAGCCCAATGGATT
TTGGGCAGGTGTTTAACATGTTTGATAATGAGCCCAGTACAGCCACGGTGAAGAATGATT
TGCGAGATAGATATCAAGTTTTGCGGAAATTTCATGCTACTGTCGTCGGTGGCCCCTCTG
GGATGAAGGAGCAGGCGTTACTTAAAAGATTTTTTAGGATTAATAATCATGTAGTTTATA
ATCATCAAGAGAATGCTAAGTATGAGAATCATACTGAGAATGCTCTGTTGTTGTATATGG
CATGTACTCATGCTTCTAACCCTGTGTATGCTACGTTGAAAATACGTATCTATTTCTATG
ATTCAGTTGG------GAATTAATAAAGTTT-AAATTTTATATCATAATTTTGTTCCACC
CATAAGGTGCCGTTGATTACATCAAACAATACATATTCTATTGCTCTAATTACATTATTA
ATTGAAATTACACCAAGATTGTCTAAATATTTCCTAACT-TGAGTCTTAAAGACTCTTAA
--GAAAAGACCAGTCTGAGGCTGTA-AGGTTGTCCAGATCTTGTAGGTCATGAAACACTT
GTGAATCCCCAGTTCCTTCCTTAGGTTGTGGTTGAATCGGAGTTGTACTGTGATGATGTC
GTGGTTGTAGTTGAACGGTCTCTTCGAGT-GTTCCGTGATGCTGAAATATAGGGGATTGG
CGATTTCCCAGGTATAGACGCCACTCTGTGCCTGATGCGCAGTGATGAGTTCCCCGGTGC
GTAAATCCATGGTTGCGACAGTTGAGCGACAAGTAGTACGAGCACCCGCAATTAAGGTCT
ACTCTCTTCCTCCGCTGAAGCCTCTGTTTGGCTGCTCTGTGTTGGACCTTGATGGGAACT
TGAGTACAATGGCTGTTGGATGGTGAAGAAGACCGCATTTTTAATTGCCCAGGCCTTTAA
TGGTGCGTTCTTTTCCTCATCCAAGTACTCTTTATATGATGAAGTGGGTCCTGGATTGCA
GAGGAAGATTGCCGGGATACCTCCTTTAATTCGAATTGGTTTCCCATACTTTGTGTTGCT
TTGCCAGTCCCTTTGTGCGCCCATGAATTCTTTAAAGTGCTT------TAGATAATGAGG
ATCGACGTCATCGATGACGTTGTACCAAGCATTATTACTGTACACCTTTGGATTGAGGTC
AAGATGACCACACAAATAATTGTGTGGTCCTAATGACCTAGCCCACATTGTCTTGCCGGT
ACGACTATCCCCTTCAATCACAATACTCATGGGTCTCA------------------ATGG
CCGCGCAGCGG---CACTGACAACATTCTCCGCCGCCCACTCTTCA---AGTTCTTCCGG
AACTTGATCGAAAGAAGAAGATAAAAAAGGTGAAACATAATCCTCC--AACGGAGGTGTA
AAAATCCTATCTAAATTACATTTTAAATTATGATACTGAAAAATAAAATCTTTAGGGAGT
TTCTCCCTAATAATAGCCAAAGC--GGCTTCAGCGGAACCTGCGTTTAATGCCTCGGCGC
ATGCGTCG-TTAGCATTATGGCAGCCTCCTCTAGCACTTCTGCCGTCGATCTGGAATTCC
CCCCATTCGAGTGTATCTCCATCCTTGTCGATGTAGGACTTGACGTCGGAGCTTGATTTA
GCTCCCTGAATGTTCGGATGGAAATGTGTTGACCTGGTTGGGG-ATACCAGGTCGAAGAA
TCTGTTATTTTTGCAGTTGAATTTTCCCT-CGAACTGAATAAGCACGTGGAGATGAGGCT
CCCCATCTTCGTGTAGTTCTCTGCAA-ATTTTGATGAATTTTTTATTTGTTGGAGT--AT
CAGTATTTAATAATTGAGATAGTGCTTCTTCTTTATTTAGAGAGCATTTGGGATAAGTGA
GGAAATAATTTTTGGAATTTATTTGGAAACGCTTAGGAGGAGGCAT----ATTGGT-CAA
TGGGTACCGATTGACT----CACTTGGAATGCTTTCTCCT--GGTATATCGGT-ACCCAA
TATATAGT-GGGT-ACCGAATGCCATTATTGTAATTACAAAAAGTTAC----TCTACCC-
TTATTGTCAAATTGG---------------TAAAGC-GGTCATCCGTC--TAATATT
>MN894450_ToLCV_[Tom27:Kenya]                 
-----------------------ACCGGATGGCCGCGCC---CCC-GAAAAAGCA--TGG
GCCCCCTT---AAAACATACGG-----------AGCCAATCAGATTGCAGCTTCAATGCT
TAGTTAATTTTTTTTTT-------GTCTTTATAT-ACTTGGCTGTTAA------------
-GTATTAAA--CGCCGTCATTATGTGGGATCC------GTTGGTAAATGAGTTTCCGGAG
TCTGTTCACGGGTTTCGTTGTATGCTTGCTATAAAATATTTGCAGGCCGTTGAAGAGTCT
TACGAGCCCAATACATTGGGCCACGATTTAATTAGAGATTTAATCTCTGTAGTTAGAGCC
CGGGATTATGTCGAAGCGACCCGCCGATATAATCATTTCCACGCCCGCCTCGAAGGTTCG
TCGAAGGCTGAACTTCGACAGCCCTTATTCCAGCCGTGCTGCTGTCCCCATTGTCCCAGG
CA---CAAGCAAACGCAGGTCATGGACGTACAGGCCCATGTATCGCAAGCCCAGAATGTA
TCGCATGTTCCGTAGTCCAGATGTTCCTCGGGGATGTGAGGGTCCCTGTAAGGTTCAGTC
TTATGAGCAGAGGGATGATGTGAAGCACACCGGTATTGTTCGTTGTGTTAGTGATGTAAC
TAGAGGTAATGGAATTACTCATAGAGTAGGAAAACGGTTCTGCATTAAGTCCATATACAT
TTTAGGAAAAATATGGATGGATGAGAATATCAAGAAGCAGAATCATACTAATCAGGTCAT
GTTTTTTTTGGTCCGTGATAG----------AAGGCCCTATGGCCCAAGCCCAATGGATT
TTGGGCAGGTGTTTAACATGTTTGACAATGAGCCCAGTACAGCCACTGTGAAGAATGATC
TCCGAGACAGATATCAAGTTTTGCGGAAATTTCATGCAACTGTTGTCGGTGGCCCCTCTG
GGATGAAAGAGCAGGCGTTACTTAAAAGATTTTTTAGAATTAATAATCATGTAGTTTATA
ATCATCAGGAGAATGCCAAGTATGAGAATCATACTGAGAATGCTTTGTTGTTGTATATGG
CATGTACTCATGCATCTAACCCTGTGTATGCTACGTTGAAAATACGTATCTATTTCTATG
ATTCAGTTGG------GAATTAATAAAGTTT-GAATTTTATATCATAATTTTGTTCCACC
CATAAAGTGCCATTGATTACATCAAACAATACATATTCTATTGCTCTAATTACATTATTA
ATTGAAATTACACCAAGATTGTCTAAATATTTCCTAACT-TGAGTCTTAAAGACTCTTAA
--GAAAAGACCAGTCGGAGGATGTA-AGGTTGTCCAGATCTTGAAGGTCATGAAACACTT
GTGAATCCCCAGTTCCTTCCTTAGGTTGTGGTTGAATCGGATTTGTACTGTGATGATGTC
GTGGTTGTAGTTGAACGGTCTCTTCGAGT-GTTCCGTGATGCTGAAATATAGGGGATTGG
CGATTTCCCAGGTATAGACGCCACTCTGTGCCTGATGCGCAGTGATGAGTTCCCCGGTGC
GTAAATCCATGGTTGCGACAGTTGAGCGATAAGTAGTACGAGCACCCGCAATTAAGGTCT
ATCCTCTTCCTCCGCTGAAGCCTCTGTTTGGCTGCTCTGTGTTGGACCTTGATAGGAACT
TGAGTACAATGGCTGTTGGATGGTGAAGAAGACCGCATTTTTAATTGCCCAGGCCTTTAA
TGGTGCGTTCTTTTCCTCATCCAAGTACTCTTTATATGATGAAGTGGGTCCTTGATTGCA
GAGGAAGATTGCCGGGATACCTCCTTTAATTTGAATTGGTTTCCCGTACTTTGTGTTGCT
TTGCCAGTCCCTTTGTGCGCCCATGAATTCTTTAAAGTGCTT------TAGATAATGAGG
ATCGACGTCATCAATGACGTTGTACCAAGCATTATTACTGTACACTTTTGGACTGAGGTC
AAGATGACCACACAAATAATTGTGTGGTCCTAATGACCTAGCCCACATTGTCTTGCCGGT
ACGACTATCCCCTTCAATCACAATACTCATGGGTCTCA------------------ATGG
CCGCGCAGCGG---CAGTGACAACATTCTGTGCCGCCCACTCTTCA---AGTTCCTCTGG
AACTTGATCGAACGAAGAACTTAAGAAAGGTGAAACATATTCCTCC--AACGGAGGTGTA
AAAATCCTATCTAAATTACTTTTCAAATTATGATACTGAAAAATAAAATCTTTAGGGAGT
TTCTCCCTAATAATAGCCAGAGC--GGCTTCAGCGGTCCCTGCGTTTAATGCCTCGGCGC
ATGCGCCG-TTAGCATTATGGCAGCCTCCTCTAGCACTTCTGCCGTCGATCTGGAATTCC
CCCCATTCGAGTGTGTCTCCATCCTTGTCGATGTAGGACTTGACGTCGGAGCTTGATTTA
GCTCCCTGAATGTTCGGATGGAAATGTGTTGACCTGGTTGGGG-ATACCAGGTCGAAGAA
TCTGTTATTTTTGCAGTTGAATTTTCCTT-CGAACTGAATAAGCACGTGGAGATGAGGCT
CCCCATCTTCGTGTAGTTCTCTGCAA-ATTTTGATGAATTTTTTATTTGTTGGAGT--AT
CAGTATTTAATAATTGAGATAGTGCTTCTTCTTTATGTAGAGAGCATTTGGGATAAGTGA
GGAAATAATTTTTGGAATTTATTTGGAAACGCTTAGGAGGAGGCAT----GTTGGT-CAA
TGGGTACCGATTGACT----CACTTGGAATGCTT-CTCCT--GGTATATCGGT-ACCCAA
TATATAGT-GGGT-ACCGAATGCCATTATTGTAATAACAAAAAGTTAC----TATACCC-
TTATTGTCAAATTGG---------------TAAAGC-GGTCATCCGTC--TAATATT
>MN894451_ToLCV_[Tom35:Kenya]                 
-----------------------ACCGGATGGCCGCGCC---CTC-GAAAAAGAA--TGG
GCCCCCTT---TAACTATACGG-----------ATCCAATCAGATTGCCGCTTGAAAGCT
TAGTTAAATATTTTTT--------GTCTTTATAT-ACTTGGTTGTTAA------------
-GTATTAAC--TGACGTCATTATGTGGGATCC------GTTGGTAAATGAGTTTCCGGAG
TCTGTCCACGGTTTTCGTTGTATGCTTGCCATAAAATATTTGCAGGCCGTTGAAGAGTCT
TACGAGCCCAATACATTGGGCCACGATTTAATTAGAGATTTAATCTCCGTAGTTAGAGCC
CGTGATTATGTCGAAGCGACCCGCCGATATAATCATTTCCACGCCCGCCTCGAAGGTTCG
TCGAAGGTTGAACTTCGACAGCCCTTACTCCAGCCGTGCTGCTGTCCCCATTGCCCCAGG
CA---CAAGCAAACGCAAGTCATGGATATACAGGCCCATGTACCGCAAGCCCAGAATGTA
TCGCATGTTTCGTAGTCCAGATGTTCCTCGGGGATGTGAGGGTCCCTGTAAGGTCCAGTC
TTATGAGCAGAGGGATGATGTGAAGCACACTGGTATTGTTCGTTGTGTTAGTGATGTAAC
CAGAGGTAATGGAATTACTCATAGAGTAGGAAAACGGTTCTGCATTAAGTCCATATACAT
TTTAGGGAAAATATGGATGGATGAGAATATCAAGAAGCAGAATCACACTAATCAGGTCAT
GTTTTTTTTGGTCCGTGATAG----------AAGGCCCTATGGCCCAAGCCCAATGGATT
TTGGGCAGGTGTTTAACATGTTTGATAATGAGCCCAGTACAGCCACGGTGAAGAATGATT
TGCGAGATAGATATCAAGTTTTGCGGAAATTTCATGCTACTGTCGTCGGTGGCCCCTCTG
GGATGAAGGAGCAGGCGTTACTTAAAAGATTTTTTAGGATTAATAATCATGTAGTTTATA
ATCATCAAGAGAATGCTAAGTATGAGAATCATACTGAGAATGCTCTGTTGTTGTATATGG
CATGTACTCATGCTTCTAACCCTGTGTATGCTACGTTGAAAATACGTATCTATTTCTATG
ATTCAGTTGG------GAATTAATAAAGTTT-AAATTTTATATCATAATTTTGTTCCACC
CATAAGGTGCCGTTGATTACATCAAACAATACATATTCTATTGCTCTAATTACATTATTA
ATTGAAATTACACCAAGATTGTCTAAATATTTCCTAACT-TGAGTCTTAAAGACTCTTAA
--GAAAAGACCAGTCTGAGGCTGTA-AGGTTGTCCAGATCTTGTAGGTCATGAAACACTT
GTGAATCCCCAGTTCCTTCCTTAGGTTGTGGTTGAATCGGAGTTGTACTGTGATGATGTC
GTGGTTGTAGTTGAACGGTCTCTTCGAGT-GTTCCGTGATGCTGAAATATAGGGGATTGG
TTATTTCCCAGGTATAGACGCCACTCTGTGCCTGATGCGCAGTGATGAGTTCCCCGGTGC
GTAAATCCATGGTTGCGACAGTTTAATGACAAGTAGTACGAGCACCCGCAATTAAGGTCT
ATCCTCTTCCTCCGCTGGAGCCTCTGCTTGGCTGCTCTGTGTTGTATCTTGATGGGAACT
TGAGTACAATGGCTGTTGGATGGTGAAGAAGACCGCATTTTTAATTGCCCAGGCCTTTAA
TTGTGCGTTTTTTTCCTCATCCAAGTACTCTTTATATGATGAGGTGGGTCCTGAATTGCA
CAGGAAGATTGTTGGGATACCTCCTTTAATTTGAATTGGTTTCCCGTACTTTGTGTTGCT
TTGCCAGTCCCTTTGTGCGCCCATGAATTCCTTAAAGTGTTT------TAGATAATGGGG
ATCGACGTCATCAATGACGTTGTACCAAGCATTATTACTGTACACCTTTGGACTGAGGTC
AAGATGACCACACAAATAATTGTGTGGTCCTAATGACCTAGCCCACATTGTCTTGCCGGT
ACGACTATCCCCTTCAATCACAATACTTATGGGTCTCA------------------ATGG
CCGCGCAGCGG---CACTGACAACATTCTCCGCCGCCCACTCTTCA---AGTTCTTCCGG
AACTTGATCGAAAGAAGAAGATAAAAAAGGTGAAACATAATCCTCC--AACGGAGGTGTA
AAAATCCTATCTAAATTACATTTTAAATTATGATACTGAAAAATAAAATCTTTAGGGAGT
TTCTCCCTAATAATAGCCAAAGC--GGCTTCAGCGGAACCTGCGTTTAATGCCTCGGCGC
ATGCGTCG-TTAGCATTATGGCAGCCTCCTCTAGCACTTCTGCCGTCGATCTGGAATTCC
CCCCATTCGAGTGTATCTCCATCCTTGTCGATGTAGGACTTGACGTCGGAGCTTGATTTA
GCTCCCTGAATGTTCGGATGGAAATGTGTTGACCTGGTTGGGG-ATACCAGGTCGAAGAA
TCTGTTATTTTTGCAGTTGAATTTTCCCT-CGAACTGAATAAGCACGTGGAGATGAGGCT
CCCCATCTTGGTGTAGTTCTCTGCAA-ATTTTGATGAATTTTTTATTTGTTGGAGT--AT
CAGTATTTAATAATTGAGATAGTGCTTCTTCTTTATTTAGAGAGCATTTGGGATAAGTGA
GGAAATAATTTTTGGAATTTATTTGGAAACGCTTAGGAGGAGGCAT----ATTGGT-CAA
TGGGTACCGATTGACT----CACTTGGAATGCTTTCTCCT--GGTATATCGGT-ACCCAA
TATATAGT-GGGT-ACCGAATGCCATTATTGTAATTACAAAAAGTTAC----TCTACCC-
TTATTGTCAAATTGG---------------TAAAGC-GGTCATCCGTC--TAATATT
>MN894452_ToLCV_[Tom28:Kenya]                 
-----------------------ACCGGATGGCCGCGCC---CCCTGAAAAAGAA--TGG
GCCCCCTT---TAACTATACAG-----------ATCCAATCAGATTGCCGCTTGAAAGCT
TAGTTAAATATTTTTT--------GTCTTTATAT-ACTTGGTTGTTAA------------
-GTATTAAC--TGACGTCATTATGTGGGATCC------GTTGGTAAATGAGTTTCCGGAG
TCTGTTCACGGTTTTCGTTGTATGCTTGCCATAAAATATTTGCAGGCCGTTGAAGAGTCT
TACGAGCCCAATACATTGGGCCACGATTTAATTAGAGATTTAATCTCCGTAGTTAGAGCC
CGTGATTATGTCGAAGCGACCCGCCGATATAATCATTTCCACGCCCGCCTCGAAGGTTCG
TCGAAGGCTGAACTTCGACAGCCCTTACTCCAGCCGTGCTGCTGTCCCCATTGCCCCAGG
CA---CAAGCAAACGCAAGTCATGGATATACAGGCCCATGTACCGCAAGCCCAGAATGTA
TCGCATGTTTCGTAGTCCAGATGTTCCTCGGGGATGTGAGGGTCCCTGTAAGGTCCAGTC
TTATGAGCAGAGGGATGATGTGAAGCACACTGGTATTGTTCGTTGTGTTAGTGATGTAAC
CAGAGGTAATGGAATTACTCATAGAGTAGGAAAACGGTTCTGCATTAAGTCCATATACAT
TTTAGGGAAAATATGGATGGATGAGAATATCAAGAAGCAGAATCACACTAATCAGGTCAT
GTTTTTTTTGGTCCGTGATAG----------AAGGCCTTATGGCCCAAGCCCAATGGATT
TTGGGCAGGTGTTTAACATGTTTGATAATGAGCCCAGTACAGCCACGGTGAAGAATGATT
TGCGAGATAGATATCAAGTTTTGCGGAAATTTCATGCTACTGTCGTCGGTGGTCCATCTG
GTATGAAGGAGCAGGCGTTACTTAAAAGATTTTTTAGGATTAATAATCATGTAGTTTATA
ATCATCAAGAGAATGCTAAGTATGAGAATCATACTGAGAATGCTCTGTTGTTGTATATGG
CATGTACTCATGCTTCTAACCCTGTGTATGCTACGTTGAAAATACGTATCTATTTCTATG
ATTCAGTTGG------GAATTAATAAAGTTT-AAATTTTATATCATAAATTTGTTCCACC
CATAAGGTGCCGTTGATTACATCAAACAATACATATTCTATTGCTCTAATTACATTGTTA
ATTGAAATTACACCAAGATTGTCTAAATATTTCCTAACT-TGAGTCTTAAAGACTCTTAA
--GAAAAGACCAGTCTGAGGCTGTA-AGGTTGTCCAGATCTTGTAGGTCATGAAACACTT
GTGAATCCCCAGTTCCTTCCTTAGGTTGTGGTTGAATCGGAGTTGTACTGTGATGATGTC
GTGGTTGTAGTTGAACGGTCTCTTCGAGT-GTTCCGTGATGCTGAAATATAGGGGATTGG
CGATTTCCCAGGTATAGACGCCACTCTGTGCCTGATGCGCAGTGATGAGTTCCCCGGTGC
GTAAATCCATGGTTGCGACAGTTTAATGACAAGTAGTACGAGCACCCGCAATTAAGGTCT
ATTCTCTTCCTCCGCTGGAGCCTCTGCTTGGCTGCTCTGTGTTGTATCTTGATGGGAACT
TGAGTACAGTGGCTGTTGGATGGTGAAGAAGACCGCATTTTTAATTGCCCAGGCCTTTAA
TTGTGCGTTTTTTTCCTCATCTAAGTACTCTTTATATGATGAGGTGGGTCCTGAATTGCA
GAGGAAGATTGTTGGGATACCTCCTTTAATTTGAATTGGTTTCCCGTACTTTGTGTTGCT
TTGCCAGTCCCTTTGTGCGCCCATGAATTCCTTAAAGTGTTT------TAGATAATGGGG
ATCGACGTCATCAATGACGTTGTACCAAGCATTATTACTGTACACTTTTGGACTGAGGTC
AAGATGACCACACAAATAATTGTGTGGTCCTAATGACCTAGCCCACATTGTCTTTCCGGT
ACGACTATCCCCTTCAATCACAATACTCATGGGTCTCA------------------ATGG
CCGCGCAGCGG---CACCGACAACATTCTCGGCCGCCCACTCTTCA---AGTTCTTCCGG
AACTTGATCGAAAGAAGAAGATAAAAAAGGTGAAACATAATCCTCA--AACGGAGGTGTA
AAAATCCTTTCTAAATTACATTTTAAATTATGATACTGAAAAATAAAATCTTTAGGGAGT
TTCTCCCTAATAATAGCCAAAGC--GGCTTCAGCGGAACCTGCGTTTAATGCATCGGCGC
ATGCGTCG-TTAGCATTATGGCAGCCTCCTCTAGCACTTCTGCCGTCGATCTGGAATTCC
CCCCATTCGAGTGTATCTCCATCCTTGTCGATGTAGGACTTGACGTCGGAGCTTGATTTA
GCTCCCTGAATGTTCGGATGGAAATGTGTTGACCTGGTTGGGG-ATACCAGGTCGAAGAA
TCTGTTATTTTTGCAGTTGAATTTTCCCT-CGAACTGAATAAGCACGTGGAGATGAGGCT
CCCCATCTTCGTGTAGTTCTCTGCAA-ATTTTGATGAATTTTTTATTTGTTGGAGT--AT
CAGTATTTAATAATTGAGATAGTGCTTCTTCTTTATTTAGAGAGCATTTGGGATAAGTGA
GGAAATAATTTTTGGAATTTATTTGGAAACGCTTAGGAGGAGGCAT----ATTGGT-CAA
TGGGTACCGATTGACT----CACTTGGAATGCTTTCTCCT--GGTATATCGGT-ACCCAA
TATATAGT-GGGT-ACCGAATGGCAATATGGTAATAACAAGAAATTAC----TTTACCC-
TTATTGTCAAATTGG---------------TAAAGC-GGTCATCCGTC--TAATATT
>MN894453_ToLCV_[Tom37:Kenya]                 
-----------------------ACCGGATGGCCGCGCC---CCC-GAAAAAGAA--TGG
GCCCCCTT---TAACTATACGG-----------ATCCAATCAGATTGCCGATTGAAAGCT
TAGTTAAATATTTTTT--------GTCTTTATAT-ACTTGGCTGTTAA------------
-GTATTAAC--TGACGTCATTATGTGGGATCC------GTTGGTAAATGAGTTTCCGGAG
TCTGTTCACGGTTTTCGTTGTATGCTTGCCATAAAATATTTGCAGGCCGTTGAAGAGTCT
TACGAGCCCAATACATTGGGCCACGATTTAATTAGAGATTTAATTTCCGTAGTTAGAGCC
CGTGATTATGTCGAAGCGACCCGCCGATATAATCATTTCCACGCCCGCCTCGAAGGTTCG
TCGAAGGCTGAACTTCGACAGCCCTTACTCCAGCCGTGCTGCTGTCCCCATTGCCCCAGG
CA---CAAGCAAACGCAAGTCATGGATATACAGGCCCATGTACCGCAAGCCCAGAATGTA
TCGCATGTTTCGTAGTCCAGATGTTCCTCGGGGATGTGAGGGTCCCTGTAAGGTCCAGTC
TTATGAGCAGAGGGATGATGTGAAGCATACTGGTATTGTTCGTTGTGTTAGTGATGTAAC
CAGAGGTAATGGAATTACTCATAGAGTAGGAAAAAGGTTTTGCATTAAGTCCATATACAT
TTTAGGGAAAATATGGATGGATGAGAATATCAAGAAGCAGAATCACACTAATCAGGTCAT
GTTTTTTTTGGTTCGTGATAG----------AAGGCCTTATGGCCCAAGCCCAATGGATT
TTGGGCAGGTGTTTAACATGTTTGATAATGAGCCCAGTACAGCCACGGTGAAGAATGATT
TGCGAGATAGATATCAAGTTTTGCGGAAATTTCATGCTACTGTCGTCGGTGGTCCCTCTG
GGATGAAGGAGCAGGCGTTACTTAAAAGATTTTTTAGGATTAATAATCATGTAGTTTATA
ATCATCAAGAGAATGCTAAGTATGAGAATCATACTGAGAATGCTTTGTTGTTGTATATGG
CATGTACTCATGCATCTAACCCTGTGTATGCTACGTTGAAAATACGTATCTATTTCTATG
ATTCAGTTGG------GAATTAATAAAGTTT-GAATTTTATATCATAATTTTGTTCCACC
CATAAAGTGCCATTGATTACATCAAACAATACATATTCTATTGCTCTAATTACATTGTTA
ATTGAAATTACACCAAGATTGTCTAAATATTTCCTAACT-TGAGTCTTAAAGACTCTTAA
--GAAAAGACCAGTCTGAGGCTGTA-AGGTTGTCCAGATCTTGTAGGTCATGAAACACTT
GTGAATCCCCAGTTCCTTCCTTAGGTTGTGGTTGAATCGGAGTTGTACTGTGATGATGTC
GTGGTTGTAATTGAACGGTCTCTTCGAGT-GTTCCGTGATGCTGAAATATAGGGGATTGG
CGATTTCCCAGGTATAGACGCCACTCTGTGCCTGATGCGCAGTGATGAGTTCCCCGGTGC
GTAAATCCATGGTTGCGACAGTTTAATGACAAGTAGTACGAGCACCCGCAATTAAGGTCT
ATCCTCTTCCTCCGATGGAGCCTCTGCTTGGCTGCTCTGTGTTGTGTCTTGATGGGAACT
TGAGTACAATGGCTGTTGGATGGTGAAGAAGACCGCATTTTTAATTGCCCAGGCCTTTAA
TTGTGCGTTTTTTTCCTCGTTCAAGTACTCTTTATATGATGAGGTGGGTCCTGAATTGCA
GAGGAAGATTGTTGGGATACCTCCTTTAATTTGAATTGGTTTCCCGTACTTTGTGTTGCT
TTGCCAGTTCCTTTGTGCGCCCATGAATTCCTTAAAGTGTTT------TAGATAATGGGG
ATCGACGTCATCAATGACGTTGTACCAAGCATTATTACTGTACACCTTTGGACTGAGATC
AAGATGACCACACAAATAATTGTGTGGTCCTAATGACCTAGCCCACATTGTCTTGCCGGT
ACGACTATCCCCTTCAATCACAATACTCATGGGTCTCA------------------ATGG
CCGCGCAGCGG---CACTGACAACATTCTCGATCGCCCACTCTTCA---AGTTCTTCCGG
AACTTGATCGAAAGAAGAAGATAAAAAAGGTGAAACATAATCCTCC--AACGGAGGTGTA
AAAATCCTATCTAAATTACATTTTAAATTATGATACTGAAAAATAAAATCTTTAGGGAGT
TTCTCCCTAATAATAGCCAAAGC--GGCTTCAGCGGAACCTGCGTTTAATGCCTCGGCGC
ATGCGTCG-TTAGCATTATGGCAGCCTCCTCTAGCACTTCTGCCGTCGATCTGGAATTCC
CCCCATTCGAGTGTATCTCCATCCTTGTCGATGTAGGACTTGACGTCGGAGCTTGATTTA
GCTCCCTGAATGTTCGGATGGAAATGTGTTGACCTGGTTGGGG-ATACCAGGTCGAAGAA
TCTGTTATTTTTGCAGTTGAATTTTCCCT-CGAACTGAATAAGCACGTGGAGATGAGGCT
CCCCATCTTCGTGCAGTTCTCTGCAA-ATTTTGATGAATTTTTTATTTGTTGGAGT--AT
CAGTATTTAATAATTGGGATAGTGCTTCTTCTTTATTTAGAGAGCATTTGGGATAAGTGA
GGAAATAATTTTTAGAATTTATTTGGAAACGCTTAGGAGGAGGCAT----ATTGGT-CAA
TGGGTACCGATTGACT----CACTTGGAATGCTTTCTCCT--GGTATATCGGT-ACCCAA
TATATAGT-GGGT-ACCGAATGGCAATGTAGTAATAACAAGAAATTAC----TTTACCC-
TTATTGTCAAATTGG---------------TAAAGC-GGTCATCCGTC--TAATATT
>MN894454_ToLCV_[Tom22:Kenya]                 
-----------------------ACCGGATGGCCGCGCT---CCC-GAAAAAGAA--TGG
GCCCATTT---TAAATATACGG-----------AGCCAATCAGATTGCCGCTTGAAAGCT
TAGTTAATTTTTTTTT--------GTCTTTATAT-ACTTGGCTGTTAA------------
-GTATTAAC--TGACGTCATTATGTGGGATCC------GTTGGTAAATGAGTTTCCGGAG
TCTGTTCACGGTTTTCGTTGTATGCTTGCCATAAAATATTTGCAGGCCGTTGAAGAGTCT
TACGAGCCCAATACATTGGGCCACGATTTAATTAGAGATTTAATTTCTGTAGTTAGAGCC
CGTGATTATGTCGAAGCGACCCGCCGATATAATCATTTCCACGCCCGCCTCGAAGGTTCG
TCGAAGGCTGAACTTCGACAGCCCTTACTCCAGCCGTGCTGCTGTCCCCATTGCCCCAGG
CA---CAAGCAAACGCAAGTCATGGACATACAGGCCCATGTACCGCAAGCCCAGAATGTA
TCGCATGTTTCGTAGTCCAGATGTTCCTCGGGGATGTGAGGGTCCCTGTAAGGTCCAGTC
TTATGAGCAGAGGGATGATGTGAAGCACACTGGTATTGTTCGTTGTGTTAGTGATGTAAC
TAGAGGTAATGGAATTACTCATAGAGTAGGAAAACGGTTCTGCATTAAGTCCATATACAT
TTTAGGGAAAATATGGATGGATGAGAATATCAAGAAGCAGAATCACACTAATCAGGTCAT
GTTTTTTTTGGTCCGTGATAG----------AAGGCCTTATGGCCCAAGCCCAATGGATT
TTGGGCAGGTGTTTAACATGTTTGATAATGAGCCCAGTACAGCCACGGTGAAGAATGATT
TGCGAGATAGATATCAAGTTTTGCGGAAATTTCATGCTACTGTCGTCGGTGGTCCCTCTG
GGATGAAGGAGCAGGCGTTACTTAAAAGATTTTTTAGGATTAATAATCATGTAGTTTATA
ATCATCAAGAAAATGCTAAGTATGAGAATCATACTGAGAATGCTTTGTTGTTGTATATGG
CATGTACTCATGCATCTAACCCTGTGTATGCTACGTTGAAAATACGTATCTATTTCTATG
ATTCAGTTGG------GAATTAATAAAGTTT-GAATTTTATATCATAATTTTGTTCCACC
CATAAAGTGCCGTTGATTACATCAAACAATACATATTCTATTGCTCTAATTACATTGTTA
ATTGAAATTACACCAAGATTGTCTAAATATTTCCTAACT-TGAGTCTTAAAGACTCTTAA
--GAAAAGACCAGTCTGAGGCTGTA-AGGTTGTCCAGATCTTGTAGGTCATGAAACACTT
GTGAATCCCCAGTTCCTTCCTTAGGTTGTGGTTGAATCGGAGTTGTACTGTGATGATGTC
GTGGTTGTAGTTGAATGGTCTTTTCGAGT-GTTCCGTGATGCTGAAATATAGGGGATTGG
CGATTTCCCAGGTATAGACGCCACTCTGTGCCTGATGCGCAGTGATGAGTTCCCCGGTGC
GTAAATCCATGGTTGCGACAGTTTAATGACAAGTAGTACGAACACCCGCAATTAAGGTCT
ATCCTCTTCCTCCGCTGGAGCCTCTGCTTGGCTGCTCTGTGTTGTATCTTGATGGGAACT
TGAGTACAATGGCTGTTGGATGGTGAAGAAGACCCCATTTTTAATTGCCAAGGCATTTAA
TTGTGCGTTTTTTTCCTCATCCAAGTACTCTTTATATGATGAGGTGGGTCCTGAATTGCA
CAGGAAGATTGTTGGGATACCTCCTTTAATTTGAATTGGTTTCCCGTACTTTGTGTTGCT
TTGCCAGTTCCTTTGTGCGCCCATGAATTCTTTAAAGTGCTT------TAGATAATGAGG
ATCGACGTCATCAATGACGTTGTACCAAGCATTATTACTGTACACCTTTGGATTGAGATC
AAGATGACCACACAAATAATTGTGTGGTCCTAATGACCTAGCCCACATTGTCTTGCCTGT
ACGACTATCCCCTTCAATCACAATACTCATGGGTCTCA------------------ATGG
CCGCGCAGCGG---CACTGACAACATTCTCCGCCGCCCACTCTTCA---AGTTCTTCCGG
AACTTGATCGAAAGAAGAAGATAAGAAAGGTGAAACATAATCCTCC--AACGGAGGTGTA
AAAATCCTGTCTAAATTACTTTTCAAATTATGATACTGAAAAATAAAATCTTTAGGGAGT
TTCTCCCTAATAATAGCCAGAGC--GGCTTCAGCGGACCCTGCGTTTAATGCCTCGGCGC
ATGCGTCG-TTAGCATTATGGCAGCCTCCTCTAGCACTTCTGCCGTCGATCTGGAATTCC
CCCCATTCGAGTGTGTCTCCATCCTTGTCGATGTAGGACTTGACGTCGGAGCTTGATTTA
GCTCCCTGAATGTTCGGATGGAAATGTGTTGACCTTGTTGGGG-ATACCAGGTCGAAGAA
TCTGTTATTTTTGCAGTTGAATTTTCCTT-CGAACTGAATAAGCACGTGGAGATGAGGCT
CCCCATCTTCGTGTAGTTCTCTGCAA-ATTTTGATGAATTTTTTATTTGTTGGAGT--AT
CAGTATTTAATAATTGAGATAGTGCTTCTTCTTTATTTAGAGAGCATTTGGGATAAGTGA
GGAAATAATTTTTGGAATTTATTTGGAAACGCTTAGGAGGAGGCAT----GTTGGT-CAA
TGGGTACCGATTGACT----CACTTGGAATGCTT-CTCCT--GGTATATCGGT-ACCCAA
TATATAGT-GGGT-ACCGAATGCCATTATTGTAATAATAAGAAATTAC----TTTACCC-
TTATTGTCAATTTGG---------------TAAAGC-GGTCATCCGTC--TAATATT
