# Supplementary material for: Metagenomic analyses and genetic diversity of Tomato leaf curl Arusha virus affecting tomato plants in Kenya
Source: Virol J. 2021 Jan 6;18:2. doi: 10.1186/s12985-020-01466-z (PMC7789182; doi:10.1186/s12985-020-01466-z)
Supplement: Supplementary file 5 — Additional file 5. Table S3: Percentage nucleic acid similarities between full and individual genomic regions of Tomato leaf curl Arusha virus-like isolates from Kenya with DNA-A component of tomato begomoviruses. [file 12985_2020_1466_MOESM5_ESM.xlsx]

## Sheet: Additional file 4 Table S3
	Additional file 4: Table S3. Percentage nucleic acid similarities between full and individual genomic regions of
	Tomato leaf curl Arusha virus-like isolates from Kenya with DNA-A component of tomato begomoviruses
	Begomovirus species a	Complete genome	Genomic regions b
			IR	V1	V2	C1	C2	C3	C4
	ToLCArV	95.9-98.9	91.8-97.1	95.5-99.4	96.2-98.9	96.3-99.4	95.7-98.3	97.1-98.7	98.4-99.7
	ToLCCMV	79.7-80.1	66.5-70.3	79.2-81.7	79.0-80.4	82.2-83.7	74.8-76.7	76.5-77.1	87.1-88.8
	ToLCAnV	77.0-77.8	69.3-74.9	78.0-80.5	79.6-80.1	75.4-76.4	73.9-74.8	72.4-73.5	75.8-76.8
	ToLCBaV/A	72.9-74.0	68.4-75.4	69.2-72.3	71.5-72.2	75.1-77.0	70.4-71.6	70.0-70.9	75.6-77.0
	ToLCBV	74.7-75.5	64.8-67.5	75.6-77.8	74.0-75.1	77.1-78.1	68.7-72.1	70.6-72.6	75.0-76.0
	ToLCKMV	79.5-80.3	75.6-80.6	82.6-84.4	82.3-82.9	77.3-78.2	73.9-75.6	74.2-74.9	76.6-77.9
	ToLCDiV	75.9-77.2	64.6-67.1	73.6-75.3	74.7-75.9	79.8-81.4	73.9-75.7	74.9-76.0	86.2-86.8
	ToLCGV	77.9-78.2	71.0-73.9	80.0-82.3	78.0-78.9	78.3-79.6	74.8-76.5	74.2-75.6	80.4-81.1
	ToLCGdV	75.6-76.6	62.3-67.2	72.8-73.9	75.4-76.1	79.9-80.9	71.9-73.4	74.7-75.2	84.9-85.9
	ToLCHaiV	73.2-74.0	61.2-65.2	75.8-76.6	71.7-72.5	77.9-78.9	71.5-73.7	70.5-71.5	80.7-81.4
	ToLCHaV	74.4-75.1	66.3-74.4	75.8-77.0	73.7-74.0	77.5-78.8	70.1-71.3	70.0-70.8	75.7-77.3
	ToLCIRV	73.8-74.6	64.2-72.0	75.3-76.8	71.5-72.3	77.5-78.4	72.0-73.5	70.4-72.0	76.0-77.3
	ToLCJaV/A	76.1-76.9	65.5-71.0	73.8-75.0	74.1-75.1	80.9-82.0	71.9-72.7	71.3-72.2	83.9-85.3
	ToLCV-K3	74.6-75.6	67.7-71.6	75.3-76.5	73.7-74.5	77.0-80.0	71.1-73.0	71.5-73.5	80.0-81.3
	ToLCLV	74.5-75.4	63.5-68.6	69.6-71.8	74.0-75.2	78.1-79.5	71.7-73.4	72.1-73.8	81.4-82.7
	ToLCMGV/Men	78.6-79.3	70.2-75.5	82.2-83.6	79.8-80.3	78.2-79.5	75.1-77.2	74.0-75.1	80.6-82.0
	ToLCMiV	75.1-75.7	61.4-67.7	73.0-74.6	72.4-74.8	79.1-79.1	72.5-73.9	72.3-73.1	80.4-81.7
	ToLCMohV	78.0-78.9	70.0-76.7	82.9-84.4	82.1-82.7	74.5-75.5	74.4-76.3	74.9-75.3	68.3-69.2
	ToLCNaV	79.8-80.3	75.4-80.0	84.3-87.3	81.9-89.9	77.2-78.7	74.6-76.5	75.3-76.2	79.5-81.1
	ToLCNDC2	73.6-74.3	66.7-69.8	71.1-73.6	72.1-73.3	76.9-77.8	73.0-74.2	70.0-72.9	79.5-80.1
	ToLCNDC5	71.3-72.2	66.7-72.1	69.8-70.4	71.1-71.8	72.8-73.9	68.2-70.0	66.8-68.5	75.3-76.3
	ToLCJV	71.9-73.4	58.3-69.8	68.8-71.0	73.3-74.4	76.1-78.1	66.2-68.6	68.7-70.5	78.6-79.3
	ToLCKV2	74.1-74.8	71.9-76.0	67.7-69.3	72.1-73.0	78.1-79.2	72.5-73.5	70.4-72.2	76.6-78.0
	ToLCKV3	73.4-74.0	62.9-71.3	73.5-75.8	72.3-73.2	75.7-76.5	70.9-71.5	70.2-72.0	77.3-78.6
	ToLCNGV	78.1-78.9	68.4-71.9	78.8-80.7	78.8-79.9	78.8-80.1	75.1-77.0	74.2-78.1	83.0-83.6
	ToLCPalV	70.1-70.5	61.6-65.4	67.7-68.3	70.8-71.5	70.9-72.1	68.9-70.6	70.3-72.2	75.0-76.3
	ToLCPatV	74.5-75.1	62.1-65.7	72.6-73.2	73.6-74.2	78.7-79.6	71.2-73.1	70.6-71.3	78.5-79.8
	ToLCRaV	72.4-72.9	62.8-69.4	75.1-76.2	73.4-74.2	73.0-74.9	69.5-71.6	70.1-71.1	73.1-74.4
	ToLCSCV	76.7-77.4	69.7-73.3	83.3-85.2	80.4-80.9	73.5-75.0	72.6-75.4	72.1-73.5	65.7-67.0
	ToLCLKV	73.8-74.4	68.3-73.7	68.8-70.0	71.6-72.5	77.7-78.5	71.8-73.7	70.4-72.1	79.2-80.6
	ToLCTV/A	74.1-74.7	62.7-69.0	70.8-71.7	72.9-73.9	78.3-79.9	71.0-71.7	71.1-72.9	76.7-78.0
	ToLCTZV	89.8-90.5	70.8-73.3	85.0-88.3	94.0-95.4	88.7-89.8	95.2-96.7	96.9-98.0	89.4-90.0
	ToLCToV	95.9-98.9	75.9-81.7	73.8-75.9	83.4-84.6	91.4-92.5	94.7-96.0	95.1-96.7	92.6-93.6
	ToLCUV	78.9-79.3	75.0-76.7	83.5-86.2	82.5-83.3	74.4-75.0	76.5-78.1	74.4-75.6	65.3-66.3
	a ToLCArV: Tomato leaf curl virus Arusha virus, ToLCCMV: Tomato leaf curl Cameroon virus, ToLCAnV: Tomato leaf curl Anjouan virus,
	ToLCBaV/A: Tomato leaf curl Bangalore virus, ToLCBV: Tomato leaf curl Bangladesh virus, ToLCKMV: Tomato leaf curl Comoros virus,
	ToLCDiV: Tomato leaf curl Diana virus, ToLCGV: Tomato leaf curl Ghana virus, ToLCGdV: Tomato leaf curl Guangdong virus,
	ToLCHaiV: Tomato leaf curl Hainan virus, ToLCHaV: Tomato leaf curl Hanoi virus, ToLCIRV: Tomato leaf curl Iran virus,
	ToLCJaV/A: Tomato leaf curl Java virus, ToLCV-K3: Tomato leaf curl Kerala virus, TLCV-LA: Tomato leaf curl Laos virus,
	ToLCMGV: Tomato leaf curl Madagascar virus, ToLCMiV: Tomato leaf curl Mindanao virus, ToLCMohV: Tomato leaf curl Moheli virus,
	ToLCNaV: Tomato leaf curl Namakely virus, ToLCNDC2: Tomato leaf curl New Delhi virus 2, ToLCNDC5: Tomato leaf curl New Delhi virus 5,
	ToLCJV: Tomato leaf curl Joydebpur virus, ToLCKV2: Tomato leaf curl Karnataka virus 2, ToLCKV3: Tomato leaf curl Karnataka virus 3,
	ToLCNGV: Tomato leaf curl Nigeria virus, ToLCPalV: Tomato leaf curl Palampur virus, ToLCPatV: Tomato leaf curl Patna virus,
	ToLCRaV: Tomato leaf curl Rajasthan virus, ToLCSCV: Tomato leaf curl Seychelles virus, ToLCLKV: Tomato leaf curl Sri Lanka virus,
	ToLCTV/A: Tomato leaf curl Taiwan virus, ToLCTZV: Tomato leaf curl Arusha virus, ToLCToV: Tomato leaf curl Toliara virus, ToLCUV: Tomato leaf curl Uganda virus.
	b IR: Intergenic region, V1: Movement protein gene, V2: Coat protein gene, C1: Replication-associated protein gene,
	C2: Transcriptional activator protein gene, C3: Replication enhancer protein gene, C4: C4 protein gene
