# Supplementary material for: Metagenomic analyses and genetic diversity of Tomato leaf curl Arusha virus affecting tomato plants in Kenya
Source: Virol J. 2021 Jan 6;18:2. doi: 10.1186/s12985-020-01466-z (PMC7789182; doi:10.1186/s12985-020-01466-z)
Supplement: Supplementary file 8 — Additional file 8. File 2: Aligned begomoviruses used for recombination analyses. [file 12985_2020_1466_MOESM8_ESM.fas]

>MN894493_ToLCV_[Tom5a:Kenya]                 
---------------------------------ACCGGATGGCCGCGCCCCCC----GAA
AAA--GAA--TGG---GCCCCCTTTAACAATACGG-----ATCCAATCAGATTGCCGCTT
GAAAGCTTAGTTAAATATTTTT---------GTCTTTATAT-AC-TTTGTTGTTAA-GTA
TTAACTG-----ACGTCATTATGTGGGATCC------GTTGGTAAAT--GAGTTTCCGGA
TTCTGTTCACGGTTTTCGCTGTATGCTTGCCATCAAATATTTGCAGGCCGTTGAAGAGTC
TTACGAACCCAATACATTGGGCCACGATTTAATTAGAGATTTAATCTCCGTAGTTAGAGC
CCGTGATTATGTCGAAGCGACCCGCCGATATAATCATTTCCACGCCCGCCTCGAAGGTTC
GTCGAAGGCTGAACTTCGACAGCCCTTACTCCAGCCGTGCTGCTGTCCCCATTGCCCCAG
GCACAAGCAAACGCAAGTCATGGATATACAGGCCCATGTACCGCAAGCCCAGAATGTATC
GCATGTTTCGTAGTCCAGATGTTCCTCGGGGATGTGAGGGTCCCTGTAAGGTCCAGTCTT
ATGAGCAGAGGGATGATGTGAAGCACACTGGTATTGTTCGTTGTGTTAGTGATGTAACTA
GAGGTAATGGAATTACTCATAGAGTAGGAAAACGGTTCTGCATTAAGTCCATATACATTT
TAGGAAAAATATGGATGGATGAGAATATCAAGAAGCAGAATCATACTAATCAGGTCATGT
TTTTTTTGGTCCGTGATAG----------AAGGCCCTATGGCCCAAGCCCAATGGATTTT
GGGCAGGTGTTTAACATGTTTGACAATGAGCCCAGTACAGCCACTGTGAAGAATGATCTC
CGAGACAGATATCAAGTTTTGCGGAAATTTCATGCAACTGTTGTCGGTGGCCCCTCTGGG
ATGAAAGAGCAGGCGTTACTTAAAAGATTTTTTAGAATTAATAATCATGTAGTTTATAAT
CATCAGGAGAATGCTAAGTATGAGAATCATACTGAGAATGCTTTGTTGTTGTATATGGCA
TGTACTCATGCATCTAACCCTGTGTATGCTACGTTGAAAATACGTATATATTTCTATGAT
TCAGTTG------GGAATTAA------TAAAGTTTGAATTTTATATCATAATTTTGTTCC
ACCCATAAAGTGCCATTGATTACATCAAACAATACATATTCTATTGCTCTAATTACATTA
TTAATTGAAATTACACCAAGATTGTCTAAATATT-TCCTAACTTGAGTCTTAAAGACTCT
-TAAGAAAAGACCAGTCGGAGGATGTAAGGTTGTCCAGATCTTGAAGGTCATGAAACACT
TGTGAATCCCCAGTTCCTTCCTTAGGTTGTGGTTGAATCGGATTTGTACTGTGATGATGT
CGTGGTTGTAGTTGAACGGTCTCTTCGAGTGTTCCGTGATGCTGAAATATAGGGGATTGG
CGATTTCCCAGGTATAGACGCCACTCTGTGCCTGATGCGCAGTGATGAGTTCCCCGGTGC
GTAAATCCATG-GTTGCGACAGTTGAGCGATAAGTAGTACGAGCACCCGCAATTAAGGTC
TATCCTCTTCCTCCGCTGAAGCCTCTGTTTGGCTGCTCTGTGTTGGACCTTGATGGGAAC
TTGAGTACAATGGCTGTTGGATGGTGAAGAAGAGCGCATTTTTAATTGCCCAGGCCTTTA
ATGGTGCGTTCTTTTCCTCATCCAAGTACTCTTTATATGATGAAGTGGGTCCTTGATTGC
AGAGGAAGATTGCCGGGATACCTCCTTTAATTTGAATTGGTTTCCCGTACTTTGTGTTGC
TTTGCCAGTCCCTTTGTGCGCCCATGAATTCTTTAAAGTGCTTTAGATAATGAGGATCGA
CGTCATCAATGACGTTGTACCAAGCATTATTACTGTACACCTTTGGACTGAGGTCAAGAT
GACCACACAAATAATTGTGTGGTCCTAATGACCTAGCCCACATTGTCTTGCCGGTACGAC
TATCCCCTTCAATCACAATACTCATGGGTCTCA------------------ATGGCCGCG
CAGCGG-CAGTGACAACATTCTGTGCCGCCCACTCTTCA---AGTTCATCTGGAACTTGA
TCGAACGAAGAACATAAGAAAGGTGAAACATATTCCTCC--AACGGAGGTGTAAAAATCC
TATCTAAATTACTTTTCAAATTATGATACTGAAAAATAAAATCTTTAGGGAGTTTCTCCC
TAATAATAGCCAGAGC--GGCTTCAGCGGACCCTGCGTTTAATGCCTCGGCGCATGCGTC
G-TTAGCATTATGGCAGCCTCCTCTAGCACTTCTGCCGTCGATCTGGAATTCCCCCCATT
CGAGTGTATCTCTATCCTTGTCGATGTAGGACTTGACGTCGGAGCTTGATTTAGCTCCCT
GAATGTTCGGATGGAAATGTGTTGACCTGGTTGGGGATACCAGGTCGAAGAATCTGTTAT
TTTTGCAGTTGAATTTTCCTT-CGAACTGAATAAGCACGTGGAGATGAGGCTCCCCATCT
TCGTGTAGTTCTCTGCAAATTTTGATGAATTTTTTATTTGTTGGAGTATCAGTATTTAAT
AATTGAGATAGTGCTTCTTCTTTATTTAGAGAGCATTTGGGATAAGTGATGAAATAATTT
TTGGAATTTA-TTTGAAAACGCTTAG-----GAGGAG----GCATGTTGGTCAATGGGTA
CCGATTGACT--CACTTGGAATGCTT-CTCCT----GGTATATC-GGTACCCAATATATA
GT-GGGT-ACTGAATGCCATTATTGTAATAATAAAAAG--TTACTATACCCTT-------
--ATTGTCAAATTGGTAAAGCGGTCATCCGTC-TAATAGT
>MN894494_ToLCV_[Tom5b:Kenya]                 
---------------------------------ACCGGATGGCCGCGCCCCCC----GAA
AAA--GCA--TGG---GCCCCCTTAAAACATACGG-----AGCCAATCAGATTGCAGCTT
CAATGCTTAGTTAATTTTTTTTTTTT-----GTCTTTATAT-AC-TTGGCTGTTAA-GTA
TTAAACG-----CCGTCATTATGTGGGATCC------GTTGGTAAAT--GAGTTTCCGGA
GTCTGTTCACGGGTTTCGTTGTATGCTTGCCATAAAATATTTGCAGGCCGTTGAAGAGTC
TTACGAGCCCAATACATTGGGCCACGATTTAATTAGAGATTTAATATCTGTAGTTAGAGC
CCGTGATTATGTCGAAGCGACCCGCCGATATAATCATTTCCACGCCCGCCTCGAAGGTTC
GTCGAAGGCTGAACTTCGACAGCCCTTATTCCAGCCGTGCTGTTGTCCCCATTGCCCCAG
GCACAAGCAAACGCAAGTCATGGACATACAGGCCCATGTACCGCAAGCCCAGAATGTATC
GCATGTTTCGTAGTCCAGATGTTCCTCGTGGATGTGAGGGTCCCTGTAAGGTCCAGTCTT
ATGAGCAGAGGGATGATGTGAAGCACACCGGTATTGTTCGTTGTGTTAGTGATGTAACTA
GAGGTAATGGAATTACTCATAGAGTAGGGAAACGGTTCTGCATTAAGTCCATATACATTT
TAGGAAAAATATGGATGGATGAGAATATCAAGAAGCAGAACCACACTAATCAGGTCATGT
TTTTTTTGGTCCGTGATAG----------AAGGCCTTATGGCCCAAGCCCAATGGATTTT
GGGCAGGTGTTCAACATGTTTGATAATGAGCCCAGTACAGCCACTGTGAAGAATGATCTC
CGAGACAGATATCAAGTTTTGCGGAAATTTCATGCTACTGTCGTCGGTGGCCCCTCTGGG
ATGAAAGAGCAGGCGTTACTTAAAAGATTTTTTAGGATTAATAATCATGTAGTTTATAAT
CATCAAGAGAATGCTAAGTATGAGAATCATACTGAGAATGCTCTGTTGTTGTATATGGCA
TGTACTCATGCTTCTAACCCTGTGTATGCTACGTTGAAAATACGTATCTATTTCTATGAT
TCAGTTG------GGAATTAA------TAAAGTTTGAATTTTATATCATAATTTTGTTCC
ACCCATAAGGTGCCATTGATTACATCAAACAATACATATTCTATCGCTCTAATTACATTA
TTAATTGAAATTACACCAAGATTGTCTAAATATT-TCCTAACTTGAGTCTTAAAGACTCT
-TAAGAAAAGACCAGTCTGAGGCTGTAAGGTTGTCCAGATCTTGAAGGTCATGAAACACT
TGTGAATCCCCAGTTCCTTCCTTAGGTTGTGGTTGAATCGGATTTGTACTGTGATGATGT
CGTGGTTGTAATTGAACGGTCTCTTCGAGTGTTCCGTGATGCTGAAATATAGGGGATTGG
CGATTTCCCAGATATAGACGCCACTCTGTGCCTGATGCGCAGTGATGAGTTCCCCGGTGC
GTAAATCCATG-GTTGCGACAGTTGAGCGACAAGTAGTACGAGCACCCGCAATTAAGGTC
TATCCTCTTCCTCCGCTGGAGCCTCTGCTTGGCTGCTCTGTGTTGGACCTTGATGGGAAC
CTGAGTACAATGGCTGTTGGATGGTGACGAAGATCGCATTTTTAGTTGCCCAATCCTTTA
GTGGTGCGTTCTTTTCCTCATCCAAGTACTCTTTATATGATGAAGTGGGTCCTGGATTGC
AGAGGAAGATTGTTGGGATACCTCCTTTAATTTGAATTGGTTTCCCGTACTTTGTGTTGC
TTTGCCAGTCCCTTTGTGCGCCCATGAATTCCTTAAAGTGTTTTAGATAATGGGGATCGA
CGTCATCAATGACGTTGTACCAAGCATTATTACTGTACACCTTTGGACTGAGGTCAAGAT
GACCACACAAATAATTGTGTGGTCCTAATGACCTAGCCCACATTGTCTTGCCGGTACGAC
TATCCCCTTCAATCACAATACTCATGGGTCTCA------------------ATGGCCGCG
CAGCGG-CATTGACAACATTCTGTGCCGCCCACTCTTCA---AGTTCCTCTGGAACTTGA
TCGAACGAAGAACATAAGAAAGGTGAAACATATTCCTCC--AACGGAGGTGTAAAGATCC
TATCTAAATTACTTTTTAAATACTGATACTGAAAAATAAAATCTTTAGGGAGTTTCTCCC
TAATAATAGCCAGAGC--GGCTTCAGCGGTCCCTGCGTTTAATGCCTCGGCGCATGCGTC
G-TTAGCATTATGGCAGCCTCCTCTAGCACTTCTGCCGTCGATCTGGAATTCCCCCCATT
CGAGTGTGTCTCCATCCTTGTCGATGTAGGACTTGACGTCGGAGCTTGATTTAGCTCCCT
GAATGTTCGGATGGAAATGTGTTGACCTGGTTGGGGATACCAGGTCGAAGAATCTGTTAT
TTTTGCAGTTGAATTTTCCTT-CGAACTGAATAAGCACGTGGAGATGAGGCTCCCCATCT
TCGTGTAGTTCTCTGCAAATTTTGATGAATTTTTTATTTGTTGGAGTATCAGTATTTAAT
AATTGAGATAGTGCTTCTTCTTTATTTAGAGAGCATTTGGGATAAGTGATGAAATAATTT
TTGGAATTTA-TTTGAAAACGCTTAG-----GAGGAG----GCATGTTGGTCAATGGGTA
CCGATTGACT--CACTTGGAATGCTT-CTCCT----GGTATATT-GGTACCCAATATATA
GT-GGGT-ACCGAATGCCATTATTGTAATAACAAAAAG--TTACTCTACCCTT-------
--ATTGTCAAATTGGTAAAGCGGTCATCCGTC-TAATATT
>MN894495_ToLCV_[Tom46:Kenya]                 
---------------------------------ACCGGATGGCCGCGCCCCCG----AAA
AAA--GAA--TGG---GCCCCCTTTAACTATACGG-----ATCCAATCAGATTGCCGCTT
GAAAGCTTAGTTAAATATTTTTT--------GTCTTTATAT-AC-TTGGCTGTTAA-GTA
TTAACTG-----ACGTCATTATGTGGGATCC------GTTGGTAAAT--GAGTTTCCGGA
GTCTGTTCACGGTTTTCGTTGTATGCTTGCCATAAAATATTTGCAGGCCGTTGAAGAGTC
TTACGAGCCCAATACATTGGGCCACGATTTAATTAGAGATTTAATCTCCGTAGTTAGAGC
CCGTGATTATGTCGAAGCGACCCGCCGATATAATCATTTCCACGCCCGCCTCGAAGGTTC
GTCGAAGGCTGAACTTCGACAGCCCTTACTCCAGCCGTGCTGCTGTCCCCATTGCCCCAG
GCACAAGCAAACGCAAGTCATGGATATACAGGCCCATGTACCGCAAGCCCAGAATGTATC
GCATGTTTCGTAGTCCAGATGTTCCTAGGGGATGTGAGGGTCCCTGTAAGGTCCAGTCTT
ATGAGCAGAGGGATGATGTGAAGCACACTGGTATTGTTCGTTGTGTTAGTGATGTAACCA
GAGGTAATGGAATTACTCATAGAGTAGGAAAACGGTTCTGCATTAAGTCCATATACATTT
TAGGAAAAATATGGATGGATGAGAATATCAAGAAGCAGAATCACACTAATCAGGTCATGT
TTTTTTTGGTCCGTGATAG----------AAGGCCTTATGGCCCAAGCCCAATGGATTTT
GGGCAGGTGTTTAACATGTTTGATAATGAGCCCAGTACAGCCACGGTGAAGAATGATTTG
CGAGATAGATATCAAGTTTTGCGGAAATTTCATGCTACTGTCGTCGGTGGTCCCTCTGGG
ATGAAGGAGCAGGCGTTACTTAAAAGATTTTTTAGGATTAATAATCATGTAGTTTATAAT
CATCAAGAGAATGCTAAATATGAGAATCATACCGAGAATGCTCTGTTGTTGTATATGGCA
TGTACTCATGCTTCTAACCCTGTGTATGCTACGTTGAAAATACGTATCTATTTCTATGAT
TCAGTTG------GGAATTAA------TAAAGTTTAAATTTTATATCATAATTTTGTTCC
ACCCATAAGGTGCCGTTGATTACATCAAACAATACATATTCTATTGCTCTAATTACATTG
TTAATTGAAATTACACCAAGATTGTCTAAATATT-TCCTAACTTGAGTCTTAAAGACTCT
-TAAGAAAAGACCAGTCTGAGGCTGTAAGGTTGTCCAGATCTTGTAGGTCATGAAACACT
TGTGAATCCCCAGTTCCTTCCTTAGGTTGTGGTTGAATCGGAGTTGTACTGTGATGATGT
CGTGGTTGTAGTTGAACGGTCTCTTCGAGTGTTCCGTGATGCTGAAATATAGGGGATTGG
CGATTTCCCAGGTATAGACGCCACTCTGTGCCTGATGCGCAGTGATGAGTTCCCCGGTGC
GTAAATCCATG-GTTGCGACAGTTTAATGATAAGTAGTACGAGCACCCGCAATTAAGGTC
TATCCTCTTCCTCCGCTGGAGCTTTTGCTTGGCTGCTCTGTGTTGTATCTTGATGGGAAC
TTGAGTACAATGGCTGTTGGATGGTGAAGAAGACCGCATTTTTAATTGTCCAGGCCTTTA
ATTGTGCGTTTTTTTCCTCATCCAAGTACTCTTTATATGATGAAGTGGGTCCTGAATTGC
AGAGGAAGATTGTTGGGATACCTCCTTTAATTTGAATTGGTTTCCCGTACTTTGTGTTGC
TTTGCCAGTCCCTTTGTGCGCCCATGAATTCCTTAAAGTGTTTTAGATAATGGGGATCGA
CGTCATCGATGACGTTGTACCAAGCATTATTACTGTACACCTTTGGACTGAGGTCAAGAT
GACCACACAAATAATTGTGTGGTCCTAATGACCTAGCCCACATTGTCTTGCCGGTACGAC
TATCCCCTTCAATCACAATACTCATGGGTCTCA------------------ATGGCCGCG
CAGCGG-CACTGACAACATTCTCCGCCGCCCACTCTTCA---AGTTCTTCCGGAACTTGA
TCGAAAGAAGAAGATAAAAAAGGTGAAACATAATCCTCC--AACGGAGGTGTAAAAATCC
TATCTAAATTACTTTTTAAATTATGATATTGAAAAATAAAATCTTTAGGGAGTTTCTCCC
TAATAATAGCCAGAGC--GGCTTCAGCGGAACCTGCGTTTAATGCCTCGGCGCATGCGTC
G-TTAGCATTATGGCAGCCTCCTCTAGCACTTCTGCCGTCGATCTGGAATTCCCCCCATT
CGAGTGTATCTCCATCCTTGTCGATGTAGGACTTGACGTCGGAGCTTGATTTAGCTCCCT
GAATGTTCGGATGGAAATTTGTTGACCTGGTTGGGGATACCAGGTCGAAGAATCTGTTAT
TTTTGCAGTTGAATTTTCCCT-CGAACTGAATAAGCACGTGGAGATGAGACTCCCCATCT
TCGTGTAGTTCTCTGCAAATTTTGATGAATTTTTTATTTGTTGGAGTATCAGTATTTAAT
AATTGAGATAGTGCTTCTTCTTTATTTAGAGAGCATTTAGGATAAGTGAGGAAATAATTT
TTGGAATTTA-TTTGGAAACGCTTAG-----GAGGAG----GCATATTGGTCAATGGGTA
CCGATTGACT--CACTTGGAATGCTTTCTCCT----GGTATATC-GGTACCCAATATATA
GT-GGGT-ACCGAATGGCAATATGGTAATAACAAGAAA--TTACTTTACCCTT-------
--ATTGTCAATTTGATAAAGCGGTCATCCGTC-TAATATT
>MN894496_ToLCV_[Tom13:Kenya]                 
---------------------------------ACCGGATGGCCGCGCCCCC-----GAA
AAA--GAA--TGG---GCCCCCTTTAACTATACGG-----ATCCAATCAGATTGCCGATT
GAAAGCTTAGTTAAATATTTTTT--------GTCTTTATAT-AC-TTGGCTGTTAA-GTA
TTAACTG-----ACGTCATTATGTGGGATCC------GTTGGTAAAT--GAGTTTCCGGA
GTCTGTTCACGGTTTTCGTTGTATGCTTGCCATAAAATATTTGCAGGCCGTTGAAGAGTC
TTACGAGCCCAATACATTGGGCCACGATTTAATTAGAGATTTAATTTCCGTAGTTAGAGC
CCGTGATTATGTCGAAGCGACCCGCCGATATAATCATTTCCACGCCCGCCTCGAAGGTTC
GTCGAAGGCTGAACTTCGACAGCCCTTACTCCAGCCGTGCTGCTGTCCCCATTGCCCCAG
GCACAAGCAAACGCAAGTCATGGAAATACAGGCCCATGTACCGCAAGCCCAGAATGTATC
GCATGTTTCGTAGTCCAGATGTTCCTCGGGGATGTGAGGGTCCCTGTAAGGTCCAGTCTT
ATGAGCAGAGGGATGATGTGAAGCATACTGGTATTGTTCGTTGTGTTAGTGATGTAACCA
GAGGTAATGGAATTACTCATAGAGTAGGAAAACGGTTTTGCATTAAGTCCATATACATTT
TAGGGAAAATATGGATGGATGAGAATATCAAGAAGCAGAATCACACTAATCAGGTCATGT
TTTTTTTGGTTCGTGATAG----------AAGGCCTTATGGTCCAAGCCCAATGGATTTT
GGGCAGGTGTTTAACATGTTTGATAATGAGCCCAGTACAGCCACGGTGAAGAATGATTTG
CGAGATAGGTATCAAGTTTTGCGGAAATTTCATGCTACTGTCGTCGGTGGTCCCTCTGGG
ATGAAGGAGCAGGCGTTACTTAAAAGATTTTTTAGGATTAATAATCATGTAGTTTATAAT
CATCAAGAGAATGCTAAGTATGAGAATCATACTGAGAATGCTCTGTTGTTGTATATGGCA
TGTACTCATGCTTCTAACCCTGTGTATGCTACGTTGAAAATACGTATCTATTTCTATGAT
TCAGTTG------GGAATTAA------TAAAGTTTAAATTTTATATCATAATTTTGTTCC
ACCCATAAGGTGCCGTTGATTACATCAAACAATACATATTCTATTGCTCTAATTACATTG
TTAATTGAAATTACACCAAGATTGTCTAAATATT-TCCTAACTTGAGTCTTAAAGACTCT
-TAAGAAAAGACCAGTCTGAGGCTGTAAGGTTGTCCAGATCTTGTAGGTCATGAAACACT
TGTGAATCCCCAGTTCCTTCCTTAGGTTGTGGTTGAATCGGAGTTGTACTGTGATGATGT
CGTGGTTGTAATTGAACGGTCTCTTCGAGTGTTCCGTGATGCTGAAATATAGGGGATTGG
CGATTTCCCAGGTATAGACGCCACTCTGTGCCTGATGCGCAGTGATGAGTTCCCCGGTGC
GTAAATCCATG-GTTGCGACAGTTTAATGACAAGTAGTACGAGCACCCGCAATTAAGGTC
TATCCTCTTCCTCCGATGGAGCCTCTGCTTGGCTGCTCTGTGTTGTGTCTTGATGGGAAC
TTGAGTACAATGGCTGTTGGATGGTGAAGAAGACCGCATTTTTAATTGCCCAGGCCTTTA
ATTGTGCGTTTTTTTCCTCGTTCAAGTACTCTTTATATGATGAGGTGGGTCCTGAATTGC
AGAGGAAGATTGTTGGGATACCTCCTTTAATTTGAATTGGTTTCCCGTACTTTGTGTTGC
TTTGCCAGTCCCTTTGTGCGCCCATGAATTCCTTAAAGTGTTTTAGATAATGGGGATCGA
CGTCATCAATGACGTTGTACCAAGCATTATTACTGTACACCTTTGGACTGAGATCAAGAT
GACCACACAAATAATTGTGTGGTCCTAATGACCTAGCCCACATTGTCTTGCCGGTACGAC
TATCCCCTTCAATCACAATACTCATGGGTCTCA------------------ATGGCCGCG
CAGCGG-CACTGACAACATTTTCCGCCGCCCACTCTTCA---AGTTCTTCCGGAACTTGA
TCGAAAGAAGAAGATAAAAAAGGTGAAACATAATCCTCC--AACGGAGGTGTAAAAATCC
TATCTAAATTACATTTTAAATTATGATACTGAAAAATAAAATCTTTAGGGAGTTTCTCCC
TAATAATAGCCAAAGC--GGCTTCAGCGGAACCTGCGTTTAATGCCTCGGCGCATGCGTC
G-TTAGCATTATGGCAGCCTCCTCTAGCACTTCTGCCGTCGATCTGGAATTCCCCCCATT
CGAGTGTATCTCCATCCTTGTCGATGTAGGACTTGACGTCGGAGCTTGATTTAGCTCCCT
GAATGTTCGGATGGAAATGTGTTGACCTGGTTGGGGATACCAGGTCGAAGAATCTGTTAT
TTTTGCAGTTGAATTTTCCCT-CGAACTGAATAAGCACGTGGAGATGAGGCTCCCCATCT
TCGTGCAGTTCTCTGCAAATTTTGATGAATTTTTTATTTGATGGAGTATCAGTATTTAAT
AATTGGGATAGTGCTTCTTCTTTATTTAGAGAGCATTTGGGATAAGTGAGGAAATAATTT
TTTGAATTTA-TTTGGAAACGCTTAG-----GAGGAG----GCATATTGGTCAATGGGTA
CCGATTGATT--CACTTGGAATGCTTTCTCCT----GGTATATC-GGTACCCAATATATA
GT-GGGT-ACCGAATGGCAATATAGTAATAACAAGAAA--TTACTTTACCCTT-------
--ATTGTCAAATTGGTAAAGCGGTCATCCGTC-TAATATT
>MN894497_ToLCV_[Tom14:Kenya]                 
---------------------------------ACCGGATGGCCGCGCCCCC-----GAA
AAA--GCA--TGG---GCCCCCTTAAAACATACGG-----AGCCAATCAGATTGCAGCTT
CAATGCTTAGTTAATTTTTTTT---------GTCTTTATAT-AC-TTGGCTGTTAA-GTA
TTAAACG-----CCGTCATTATGTGGGATCC------GTTGGTAAAT--GAGTTTCCGGA
GTCTGTTCACGGGTTTCGTTGTATGCTTGCTATAAAATATTTGCAGGCCGTTGAAGAGTC
TTACGAGCCCAATACATTGGGCCACGATTTAATTAGAGATTTAATCTCTGTAGTTAGAGC
CCGGGATTATGTCGAAGCGACCCGCCGATATAATCATTTCCACGCCCGCCTCGAAGGTTC
GTCGAAGGCTGAACTTCGACAGCCCTTATTCCAGCCGTGCTGCTGTCCCCATTGTCCCAG
GCACAAGCAAACGCAGGTCATGGACGTACAGGCCCATGTATCGCAAGCCCAGAATGTATC
GCATGTTCCGTAGTCCAGATGTTCCTCGGGGATGTGAGGGTCCCTGTAAGGTTCAGTCTT
ATGAGCAGAGGGATGATGTGAAGCACACCGGTATTGTTCGTTGTGTTAGTGATGTAACTA
GAGGTAATGGAATTACTCATAGAGTAGGAAAACGGTTCTGCATTAAGTCCATATACATTT
TAGGAAAAATATGGATGGATGAGAATATCAAGAAGCAGAATCATACTAATCAGGTCATGT
TTTTTTTGGTCCGTGATAG----------AAGGCCCTATGGCCCAAGCCCAATGGATTTT
GGGCAGGTGTTTAACATGTTTGACAATGAGCCCAGTACAGCCACTGTGAAGAATGATCTC
CGAGACAGATATCAAGTTTTGCGGAAATTTCATGCAACTGTTGTCGGTGGCCCCTCTGGG
ATGAAAGAGCAGGCGTTACTTAAAAGATTTTTTAGAATTAATAATCATGTAGTTTATAAT
CATCAGGAAAATGCTAAGTATGAGAATCATACTGAGAATGCTTTGTTGTTGTATATGGCA
TGTACTCATGCATCTAACCCTGTGTATGCTACGTTGAAAATACGTATCTATTTCTATGAT
TCAGTTG------GGAATTAA------TAAAGTTTGAATTTTATATCATAATTTTGTTCC
ACCCATAAAGTGCCATTGATTACATCAAACAATACATATTCTATTGCTCTAATTACATTA
TTAATTGAAATTACACCAAGATTGTCTAAATATT-TCCTAACTTGAGTCTTAAAGACTCT
-TAAGAAAAGACCAGTCGGAGGATGTAAGGTTGTCCAGATCTTGAAGGTCATGAAACACT
TGTGAATCCCCAGTTCCTTCCTTAGGTTGTGGTTGAATCGGATTTTTACTGTGATGATGT
CGTGGTTGTAGTTGAACGGTCTCTTCGAGTGTTCCGTGATGCTGAAATATAGGGGATTGG
CGATTTCCCAGGTATAGACGCCACTCTGTGCCTGATGCGCAGTGATGAGTTCCCCGGTGC
GTAAATCCATG-GTTGCGACAGTTGAGCGATAAGTAGTACGAGCACCCGCAATTAAGGTC
TATCCTCTTCCTCCGCTGAAGCCTCTGTTTGGCTGCTCTGTGTTGGACCTTGATGGGAAC
TTGAGTACAATGGCTGTTGGATGGTGAAGAAGACCGCATTTTTAATTGCCCAGGCCTTTA
ATGGTGCGTTCTTTTCCTCATCCAAGTACTCTTTATATGATGAAGTGGGTCCTTGATTGC
ATAGGAAGATTGCCGGGATACCTCCTTTAATTTGAATTGGTTTCCCGTACTTTGTGTTGC
TTTGCCAGTCCCTTTGTGCGCCCATGAATTCTTTAAAGTGCTTTAGATAATGAGGATCGA
CGTCATCAATGACGTTGTACCAAGCATTATTACTGTACACTTTTGGACTGAGGTCAAGAT
GACCACACAAATAATTGTGTGGTCCTAATGACCTAGCCCACATTGTCTTGCCGGTACGAC
TATCCCCTTCAATCACAATACTCATGGGTCTCA------------------ATGGCCGCG
CAGCGG-AAGTGACAACATTCTGTGCCGCCCACTCTTCA---AGTTCCTCTGGAACTTGA
TCGAACGAAGAACTTAAGAAAGGTGAAACATATTCCTCC--AACGGAGGTGTAAAAATCC
TATCTAAATTACTTTTCAAATTATGATACTGAAAAATAAAATCTTTAGGGAGTTTCTCCC
TAATAATAGCCAGAGC--GGCTTCAGCGGTCCCTGCGTTTAATGCCTCGGCGCATGCGTC
G-TTAGCATTATGGCAGCCTCCTCTAGCACTTCTGCCGTCGATCTGGAATTCCCCCCATT
CGAGTGTGTCTCCATCCTTGTCGATGTAGGACTTGACGTCGGAGCTTGATTTAGCTCCCT
GAATGTTCGGATGGAAATGTGTTGACCTGGTTGGGGATACCAGGTCGAAGAATCTGTTAT
TTTTGCAGTTGAATTTTCCTT-CGAACTGAATAAGCACGTGGAGATGAGGCTCCCCATCT
TCGTGTAGTTCTCTGCAAATTTTGATGAATTTTTTATTTGTTGGAGTATCAGTATTTAAT
AATTGAGATAGTGCTTCTTCTTTATTTAGAGAGCATTTGGGATAAGTGAGGAAATAATTT
TTGGAATTTA-TTTGGAAACGCTTAG-----GAGGAG----GCATGTTGGTCAATGGGTA
CCGATTGACT--CACTTAGAATGCTT-CTCCT----GGTATATC-GGTACCCAATATATA
GT-GGGT-ACCGAATGCCATTATTGTAATAACAAAAAG--TTACTATACCCTT-------
--ATTGTCAAATTGGTAAAGCGGTCATCCGTC-TAATATT
>MN894498_ToLCV_[Tom45:Kenya]                 
---------------------------------ACCGGATGGCCGCGCCCCC-----GAA
AAA--GCA--TGG---GCCCCCTTAAAACATACGG-----AGCCAATCAGATTGCAGCTT
CAATGCTTAGTTAATTTTTTTTTTT------GTCTTTATAT-AC-TTGGCTGTTAA-GTA
TTAAACG-----CCGTCATTATGTGGGATCC------GTTGGTAAAT--GAGTTTCCGGA
GTCTGTTCACGGGTTTCGTTGTATGCTTGCTATAAAATATTTGCAGGCCGTTGAAGAGTC
TTACGAGCCCAATACATTGGGCCACGATTTAATTAGAGATTTAATCTCTGTAGTTAGAGC
CCGGGATTATGTCGAAGCGACCCGCCGATATAATCATTTCCACGCCCGCCTCGAAGGTTC
GTCGAAGGCTGAACTTCGACAGCCCTTATTCCAGCCGTGCTGCTGTCCCCATTGTCCCAG
GCACAAGCAAACGCAGGTCATGGACGTACAGGCCCATGTATCGCAAGCCCAGAATGTATC
GCATGTTCCGTAGTCCAGATGTTCCTCGGGGATGTGAGGGTCCCTGTAAGGTTCAGTCTT
ATGAACAGAGGGATGATGTGAAGCACACCGGTATTGTTCGTTGTGTTAGTGATGTAACTA
GAGGTAATGGAATTACTCATAGAGTAGGAAAACGGTTCTGCATTAAGTCCATATACATTT
TAGGAAAAATATGGATGGATGAGAATATCAAGAAGCAGAATCATACTAATCAGGTCATGT
TTTTTTTGGTCCGTGATAG----------AAGGCCCTATGGCCCAAGCCCAATGGATTTT
GGGCAGGTGTTTAACATGTTTGACAATGAGCCCAGTACAGCCACTGTGAAGAATGATCTC
CGAGACAGATATCAAGTTTTGCGGAAATTTCATGCAACTGTTGTCGGTGGCCCCTCTGGG
ATGAAAGAGCAGGCGTTACTTAAAAGATTTTTTAGAATTAATAATCATGTAGTTTATAAT
CATCAGGAGAATGCTAAGTATGAGAATCATACTGAGAATGCTTTGTTGTTGTATATGGCA
TGTACTCATGCATCTAACCCTGTGTATGCTACGTTGAAAATACGTATCTATTTCTATGAT
TCAGTTG------GGAATTAA------TAAAGTTTGAATTTTATATCATAATTTTGTTCC
ACCCATAAAGTGCCATTGATTACATCAAACAATACATATTCTATTGCTCTAATTACATTA
TTAATTGAAATTACACCAAGATTGTCTAAATATT-TCCTAACTTGAGTCTTAAAGACTCT
-TAAGAAAAGACCAGTCGGAGGATGTAAGGTTGTCCAGATCTTGAAGGTCATGAAACACT
TGTGAATCCCCAGTTCCTTCCTTAGGTTGTGGTTGAATCGGATTTGTACTGTGATGATGT
CGTGGTTGTAGTTGAACGGTCTCTTCGAGTGTTCCGTGATGCTGAAATATAGGGGATTGG
CGATTTCCCAGGTATAGACGCCACTCTGTGCCTGATGCGCAGTGATGAGTTCCCCGGTGC
GTAAATCCATG-GTTGCGACAGTTGAGCGATAAGTAGTACGAGCACCCGCAGTTAAGGTC
TATCCTCTTCCTCCGCTGAAGCCTCTGTTTGGCTGCTCTGTGTTGGACCTTGATGGGAAC
TTGAGTACAATGGCTGTTGGATGGTGAAGAAGACCGCATTTTTAATTGCCCAGGCCTTTA
ATGGTGCGTTCTTTTCCTCATCCAAGTACTCTTTATATGATGAAGTGGGTCCTTGATTGC
AGAGGAAGATTGCCGGGATACCTCCTTTAATTTGAATTGGTTTCCCGTACTTTGTGTTAC
TTTGCCAGTCCCTTTGTGCGCCCATGAATTCTTTAAAGTGCTTTAGATAATGAGGATCGA
CGTCATCAATGACGTTGTACCAAGCATTATTACTGTACACTTTTGGACTGAGGTCAAGAT
GACCACACAAATAATTGTGTGGTCCTAATGACCTAGCCCAGATTGTCTTGCCGGTACGAC
TATCCCCTTCAATCACAATACTCATGGGTCTCA------------------ATGGCCGCG
CAGCGG-TAGTGACAACATTCTGTGCCGCCCACTCTTCA---AGTTCCTCTGGAACTTGA
TCGAACGAAGAACTTAAGAAAGGTGAAACATATTCCTCC--AACGGAGGTGTAAAAATCC
TATCTAAATTACTTTTCAAATTATGATACTGAAAAATAAAATCTTTAGGGAGTTTCTCCC
TAATAATAGCCAGAGC--GGCTTCAGCGGTCCCTGCGTTTAATGCCTCGGCGCATGCGTC
G-TTAGCATTATGGCAGCCTCCTCTAGCACTTCTGCCGTCGATCTGGAATTCCCCCCATT
CGAGTGTGTCTCCATCCTTGTCGATGTAGGACTTGACGTCGGAGCTTGATTTAGCTCCCT
GAATGTTCGGATGGAAATGTGTTGACCTGGTTGGGGATACCAGGTCGAAGAATCTGTTAT
TTTTGCAGTTGAATTTTCCTT-CGAACTGAATAAGCACGTGGAGATGAGGCTCCCCATCT
TCGTGTAGTTCTCTGCAAATTTTGATGAATTTTTTATTTGTTGGAGTATCAGTATTTAAT
AATTGAGATAGTGCTTCTTCTTTATTTAGAGAGCATTTGGGATAAGTGAGGAAATAATTT
TTGGAATTTA-TTTGGAAACGCTTAG-----GAGGAG----GCATGTTGGTCAATGGGTA
CCGATTGACT--CACTTGGAATGCTT-CTCCT----GGTATATC-GGTACCCAATATATA
GT-GGGT-ACCGAATGCCATTATTGTAATAACAAAAAG--TTACTATACCCTT-------
--ATTGTCAAATTGGTAAAGCGGTCATCCGTC-TAATATT
>MN894499_ToLCV_[Tom39:Kenya]                 
---------------------------------ACCGGATGGCCGCGCCCCC-----GAA
AAA--GAA--TGG---GCCCCCTTTAACTATACGG-----ATCCAATCAGATTGCCGCTT
GAAAGCTTAGTTAAATATTTTTT--------GTCTTTATAT-AC-TTGGCTGTTAA-GTA
TTAACTG-----ACGTCATTATGTGGGATCC------GTTGGTAAAT--GAGTTTCCGGA
GTCTGTTCACGGTTTTCGTTGTATGCTTGCCATAAAATATTTGCAGGCCGTTGAAGAGTC
TTACGAGCCCAATACATTGGGCCACGATTTAATTAGAGATTTAATCTCCGTAGTTAGAGC
CCGTGATTATGTCGAAGCGACCCGCCGATATAATCATTTCCACGCCCGCCTCGAAGGTTC
GTCGAAGGTTGAACTTCGACAGCCCTTACTCCAGCCGTGCTGCTGTCCCCATTGCCCCAG
GCACAAGCAAACGCAAGTCATGGATATACAGGCCCATGTACCGCAAGCCCAGAATGTATC
GCATGTTTCGTAGTCCAGATGTTCCTCGGGGATGTGAGGGTCCCTGTAAGGTCCAGTCTT
ATGAGCAGAGGGATGATGTGAAGCACACTGGTATTGTTCGTTGTGTTAGTGATGTAACCA
GAGGTAATGGAATTACTCATAGAGTAGGAAAACGGTTCTGCATTAAGTCCATATACATTT
TAGGGAAAATATGGATGGATGAGAATATCAAGAAGCAGAATCACACTAATCAGGTCATGT
TTTTTTTGGTCCGTGATAG----------AAGGCCCTATGGCCCAAGCCCAATGGATTTT
GGGCAGGTGTTTAACATGTTTGATAATGAGCCCAGTACAGCCACGGTGAAGAATGATTTG
CGAGATAGATATCAAGTTTTGCGGAAATTTCATGCTACTGTCGTCGGTGGCCCCTCTGGG
ATGAAGGAGCAGGCGTTACTTAAAAGATTTTTTAGGATTAATAATCATGTAGTTTATAAT
CATCAAGAGAATGCTAAGTATGAGAATCATACTGAGAATGCTCTGTTGTTGTATATGGCA
TGTACTCATGCTTCTAACCCTGTGTATGCTACGTTGAAAATACGTATCTATTTCTATGAT
TCAGTTG------GGAATTAA------TAAAGTTTAAATTTTATATCATAATTTTGTTCC
ACCCATAAGGTGCCGTTGATTACATCAAACAATACATATTCTATTGCTCTAATTACATTA
TTAATTGAAATTACACCAAGATTGTCTAAATATT-TCCTAACTTGAGTCTTAAAGACTCT
-TAAGAAAAGACCAGTCTGAGGCTGTAAGGTTGTCCAGATCTTGTAGGTCATGAAACACT
TGTGAATCCCCAGTTCCTTCCTTAGGTTGTGGTTGAATCGGAGTTGTACTGTGATGATGT
CGTGGTTGTAGTTGAACGGTCTCTTCGAGTGTTCCGTGATGCTGAAATATAGGGGATTGG
CGATTTCCCAGGTATAGACGCCACTCTGTGCCTGATGCGCAGTGATGAGTTCCCCGGTGC
GTAAATCCATG-GTTGCGACAGTTGAGCGACAAGTAGTACGAGCACCCGCAATTAAGGTC
TACTCTCTTCCTCCGCTGAAGCCTCTGTTTGGCTGCTCTGTGTTGGACCTTGATGGGAAC
TTGAGTACAATGGCTGTTGGATGGTGAAGAAGACCGCATTTTTAATTGCCCAGGCCTTTA
ATGGTGCGTTCTTTTCCTCATCCAAGTACTCTTTATATGATGAAGTGGGTCCTGGATTGC
AGAGGAAGATTGCCGGGATACCTCCTTTAATTCGAATTGGTTTCCCATACTTTGTGTTGC
TTTGCCAGTCCCTTTGTGCGCCCATGAATTCTTTAAAGTGCTTTAGATAATGAGGATCGA
CGTCATCGATGACGTTGTACCAAGCATTATTACTGTACACCTTTGGATTGAGGTCAAGAT
GACCACACAAATAATTGTGTGGTCCTAATGACCTAGCCCACATTGTCTTGCCGGTACGAC
TATCCCCTTCAATCACAATACTCATGGGTCTCA------------------ATGGCCGCG
CAGCGG-CACTGACAACATTCTCCGCCGCCCACTCTTCA---AGTTCTTCCGGAACTTGA
TCGAAAGAAGAAGATAAAAAAGGTGAAACATAATCCTCC--AACGGAGGTGTAAAAATCC
TATCTAAATTACATTTTAAATTATGATACTGAAAAATAAAATCTTTAGGGAGTTTCTCCC
TAATAATAGCCAAAGC--GGCTTCAGCGGAACCTGCGTTTAATGCCTCGGCGCATGCGTC
G-TTAGCATTATGGCAGCCTCCTCTAGCACTTCTGCCGTCGATCTGGAATTCCCCCCATT
CGAGTGTATCTCCATCCTTGTCGATGTAGGACTTGACGTCGGAGCTTGATTTAGCTCCCT
GAATGTTCGGATGGAAATGTGTTGACCTGGTTGGGGATACCAGGTCGAAGAATCTGTTAT
TTTTGCAGTTGAATTTTCCCT-CGAACTGAATAAGCACGTGGAGATGAGGCTCCCCATCT
TCGTGTAGTTCTCTGCAAATTTTGATGAATTTTTTATTTGTTGGAGTATCAGTATTTAAT
AATTGAGATAGTGCTTCTTCTTTATTTAGAGAGCATTTGGGATAAGTGAGGAAATAATTT
TTGGAATTTA-TTTGGAAACGCTTAG-----GAGGAG----GCATATTGGTCAATGGGTA
CCGATTGACT--CACTTGGAATGCTTTCTCCT----GGTATATC-GGTACCCAATATATA
GT-GGGT-ACCGAATGCCATTATTGTAATTACAAAAAG--TTACTCTACCCTT-------
--ATTGTCAAATTGGTAAAGCGGTCATCCGTC-TAATATT
>MN894450_ToLCV_[Tom27:Kenya]                 
---------------------------------ACCGGATGGCCGCGCCCCC-----GAA
AAA--GCA--TGG---GCCCCCTTAAAACATACGG-----AGCCAATCAGATTGCAGCTT
CAATGCTTAGTTAATTTTTTTTTT-------GTCTTTATAT-AC-TTGGCTGTTAA-GTA
TTAAACG-----CCGTCATTATGTGGGATCC------GTTGGTAAAT--GAGTTTCCGGA
GTCTGTTCACGGGTTTCGTTGTATGCTTGCTATAAAATATTTGCAGGCCGTTGAAGAGTC
TTACGAGCCCAATACATTGGGCCACGATTTAATTAGAGATTTAATCTCTGTAGTTAGAGC
CCGGGATTATGTCGAAGCGACCCGCCGATATAATCATTTCCACGCCCGCCTCGAAGGTTC
GTCGAAGGCTGAACTTCGACAGCCCTTATTCCAGCCGTGCTGCTGTCCCCATTGTCCCAG
GCACAAGCAAACGCAGGTCATGGACGTACAGGCCCATGTATCGCAAGCCCAGAATGTATC
GCATGTTCCGTAGTCCAGATGTTCCTCGGGGATGTGAGGGTCCCTGTAAGGTTCAGTCTT
ATGAGCAGAGGGATGATGTGAAGCACACCGGTATTGTTCGTTGTGTTAGTGATGTAACTA
GAGGTAATGGAATTACTCATAGAGTAGGAAAACGGTTCTGCATTAAGTCCATATACATTT
TAGGAAAAATATGGATGGATGAGAATATCAAGAAGCAGAATCATACTAATCAGGTCATGT
TTTTTTTGGTCCGTGATAG----------AAGGCCCTATGGCCCAAGCCCAATGGATTTT
GGGCAGGTGTTTAACATGTTTGACAATGAGCCCAGTACAGCCACTGTGAAGAATGATCTC
CGAGACAGATATCAAGTTTTGCGGAAATTTCATGCAACTGTTGTCGGTGGCCCCTCTGGG
ATGAAAGAGCAGGCGTTACTTAAAAGATTTTTTAGAATTAATAATCATGTAGTTTATAAT
CATCAGGAGAATGCCAAGTATGAGAATCATACTGAGAATGCTTTGTTGTTGTATATGGCA
TGTACTCATGCATCTAACCCTGTGTATGCTACGTTGAAAATACGTATCTATTTCTATGAT
TCAGTTG------GGAATTAA------TAAAGTTTGAATTTTATATCATAATTTTGTTCC
ACCCATAAAGTGCCATTGATTACATCAAACAATACATATTCTATTGCTCTAATTACATTA
TTAATTGAAATTACACCAAGATTGTCTAAATATT-TCCTAACTTGAGTCTTAAAGACTCT
-TAAGAAAAGACCAGTCGGAGGATGTAAGGTTGTCCAGATCTTGAAGGTCATGAAACACT
TGTGAATCCCCAGTTCCTTCCTTAGGTTGTGGTTGAATCGGATTTGTACTGTGATGATGT
CGTGGTTGTAGTTGAACGGTCTCTTCGAGTGTTCCGTGATGCTGAAATATAGGGGATTGG
CGATTTCCCAGGTATAGACGCCACTCTGTGCCTGATGCGCAGTGATGAGTTCCCCGGTGC
GTAAATCCATG-GTTGCGACAGTTGAGCGATAAGTAGTACGAGCACCCGCAATTAAGGTC
TATCCTCTTCCTCCGCTGAAGCCTCTGTTTGGCTGCTCTGTGTTGGACCTTGATAGGAAC
TTGAGTACAATGGCTGTTGGATGGTGAAGAAGACCGCATTTTTAATTGCCCAGGCCTTTA
ATGGTGCGTTCTTTTCCTCATCCAAGTACTCTTTATATGATGAAGTGGGTCCTTGATTGC
AGAGGAAGATTGCCGGGATACCTCCTTTAATTTGAATTGGTTTCCCGTACTTTGTGTTGC
TTTGCCAGTCCCTTTGTGCGCCCATGAATTCTTTAAAGTGCTTTAGATAATGAGGATCGA
CGTCATCAATGACGTTGTACCAAGCATTATTACTGTACACTTTTGGACTGAGGTCAAGAT
GACCACACAAATAATTGTGTGGTCCTAATGACCTAGCCCACATTGTCTTGCCGGTACGAC
TATCCCCTTCAATCACAATACTCATGGGTCTCA------------------ATGGCCGCG
CAGCGG-CAGTGACAACATTCTGTGCCGCCCACTCTTCA---AGTTCCTCTGGAACTTGA
TCGAACGAAGAACTTAAGAAAGGTGAAACATATTCCTCC--AACGGAGGTGTAAAAATCC
TATCTAAATTACTTTTCAAATTATGATACTGAAAAATAAAATCTTTAGGGAGTTTCTCCC
TAATAATAGCCAGAGC--GGCTTCAGCGGTCCCTGCGTTTAATGCCTCGGCGCATGCGCC
G-TTAGCATTATGGCAGCCTCCTCTAGCACTTCTGCCGTCGATCTGGAATTCCCCCCATT
CGAGTGTGTCTCCATCCTTGTCGATGTAGGACTTGACGTCGGAGCTTGATTTAGCTCCCT
GAATGTTCGGATGGAAATGTGTTGACCTGGTTGGGGATACCAGGTCGAAGAATCTGTTAT
TTTTGCAGTTGAATTTTCCTT-CGAACTGAATAAGCACGTGGAGATGAGGCTCCCCATCT
TCGTGTAGTTCTCTGCAAATTTTGATGAATTTTTTATTTGTTGGAGTATCAGTATTTAAT
AATTGAGATAGTGCTTCTTCTTTATGTAGAGAGCATTTGGGATAAGTGAGGAAATAATTT
TTGGAATTTA-TTTGGAAACGCTTAG-----GAGGAG----GCATGTTGGTCAATGGGTA
CCGATTGACT--CACTTGGAATGCTT-CTCCT----GGTATATC-GGTACCCAATATATA
GT-GGGT-ACCGAATGCCATTATTGTAATAACAAAAAG--TTACTATACCCTT-------
--ATTGTCAAATTGGTAAAGCGGTCATCCGTC-TAATATT
>MN894451_ToLCV_[Tom35:Kenya]                 
---------------------------------ACCGGATGGCCGCGCCCTC-----GAA
AAA--GAA--TGG---GCCCCCTTTAACTATACGG-----ATCCAATCAGATTGCCGCTT
GAAAGCTTAGTTAAATATTTTTT--------GTCTTTATAT-AC-TTGGTTGTTAA-GTA
TTAACTG-----ACGTCATTATGTGGGATCC------GTTGGTAAAT--GAGTTTCCGGA
GTCTGTCCACGGTTTTCGTTGTATGCTTGCCATAAAATATTTGCAGGCCGTTGAAGAGTC
TTACGAGCCCAATACATTGGGCCACGATTTAATTAGAGATTTAATCTCCGTAGTTAGAGC
CCGTGATTATGTCGAAGCGACCCGCCGATATAATCATTTCCACGCCCGCCTCGAAGGTTC
GTCGAAGGTTGAACTTCGACAGCCCTTACTCCAGCCGTGCTGCTGTCCCCATTGCCCCAG
GCACAAGCAAACGCAAGTCATGGATATACAGGCCCATGTACCGCAAGCCCAGAATGTATC
GCATGTTTCGTAGTCCAGATGTTCCTCGGGGATGTGAGGGTCCCTGTAAGGTCCAGTCTT
ATGAGCAGAGGGATGATGTGAAGCACACTGGTATTGTTCGTTGTGTTAGTGATGTAACCA
GAGGTAATGGAATTACTCATAGAGTAGGAAAACGGTTCTGCATTAAGTCCATATACATTT
TAGGGAAAATATGGATGGATGAGAATATCAAGAAGCAGAATCACACTAATCAGGTCATGT
TTTTTTTGGTCCGTGATAG----------AAGGCCCTATGGCCCAAGCCCAATGGATTTT
GGGCAGGTGTTTAACATGTTTGATAATGAGCCCAGTACAGCCACGGTGAAGAATGATTTG
CGAGATAGATATCAAGTTTTGCGGAAATTTCATGCTACTGTCGTCGGTGGCCCCTCTGGG
ATGAAGGAGCAGGCGTTACTTAAAAGATTTTTTAGGATTAATAATCATGTAGTTTATAAT
CATCAAGAGAATGCTAAGTATGAGAATCATACTGAGAATGCTCTGTTGTTGTATATGGCA
TGTACTCATGCTTCTAACCCTGTGTATGCTACGTTGAAAATACGTATCTATTTCTATGAT
TCAGTTG------GGAATTAA------TAAAGTTTAAATTTTATATCATAATTTTGTTCC
ACCCATAAGGTGCCGTTGATTACATCAAACAATACATATTCTATTGCTCTAATTACATTA
TTAATTGAAATTACACCAAGATTGTCTAAATATT-TCCTAACTTGAGTCTTAAAGACTCT
-TAAGAAAAGACCAGTCTGAGGCTGTAAGGTTGTCCAGATCTTGTAGGTCATGAAACACT
TGTGAATCCCCAGTTCCTTCCTTAGGTTGTGGTTGAATCGGAGTTGTACTGTGATGATGT
CGTGGTTGTAGTTGAACGGTCTCTTCGAGTGTTCCGTGATGCTGAAATATAGGGGATTGG
TTATTTCCCAGGTATAGACGCCACTCTGTGCCTGATGCGCAGTGATGAGTTCCCCGGTGC
GTAAATCCATG-GTTGCGACAGTTTAATGACAAGTAGTACGAGCACCCGCAATTAAGGTC
TATCCTCTTCCTCCGCTGGAGCCTCTGCTTGGCTGCTCTGTGTTGTATCTTGATGGGAAC
TTGAGTACAATGGCTGTTGGATGGTGAAGAAGACCGCATTTTTAATTGCCCAGGCCTTTA
ATTGTGCGTTTTTTTCCTCATCCAAGTACTCTTTATATGATGAGGTGGGTCCTGAATTGC
ACAGGAAGATTGTTGGGATACCTCCTTTAATTTGAATTGGTTTCCCGTACTTTGTGTTGC
TTTGCCAGTCCCTTTGTGCGCCCATGAATTCCTTAAAGTGTTTTAGATAATGGGGATCGA
CGTCATCAATGACGTTGTACCAAGCATTATTACTGTACACCTTTGGACTGAGGTCAAGAT
GACCACACAAATAATTGTGTGGTCCTAATGACCTAGCCCACATTGTCTTGCCGGTACGAC
TATCCCCTTCAATCACAATACTTATGGGTCTCA------------------ATGGCCGCG
CAGCGG-CACTGACAACATTCTCCGCCGCCCACTCTTCA---AGTTCTTCCGGAACTTGA
TCGAAAGAAGAAGATAAAAAAGGTGAAACATAATCCTCC--AACGGAGGTGTAAAAATCC
TATCTAAATTACATTTTAAATTATGATACTGAAAAATAAAATCTTTAGGGAGTTTCTCCC
TAATAATAGCCAAAGC--GGCTTCAGCGGAACCTGCGTTTAATGCCTCGGCGCATGCGTC
G-TTAGCATTATGGCAGCCTCCTCTAGCACTTCTGCCGTCGATCTGGAATTCCCCCCATT
CGAGTGTATCTCCATCCTTGTCGATGTAGGACTTGACGTCGGAGCTTGATTTAGCTCCCT
GAATGTTCGGATGGAAATGTGTTGACCTGGTTGGGGATACCAGGTCGAAGAATCTGTTAT
TTTTGCAGTTGAATTTTCCCT-CGAACTGAATAAGCACGTGGAGATGAGGCTCCCCATCT
TGGTGTAGTTCTCTGCAAATTTTGATGAATTTTTTATTTGTTGGAGTATCAGTATTTAAT
AATTGAGATAGTGCTTCTTCTTTATTTAGAGAGCATTTGGGATAAGTGAGGAAATAATTT
TTGGAATTTA-TTTGGAAACGCTTAG-----GAGGAG----GCATATTGGTCAATGGGTA
CCGATTGACT--CACTTGGAATGCTTTCTCCT----GGTATATC-GGTACCCAATATATA
GT-GGGT-ACCGAATGCCATTATTGTAATTACAAAAAG--TTACTCTACCCTT-------
--ATTGTCAAATTGGTAAAGCGGTCATCCGTC-TAATATT
>MN894452_ToLCV_[Tom28:Kenya]                 
---------------------------------ACCGGATGGCCGCGCCCCCT----GAA
AAA--GAA--TGG---GCCCCCTTTAACTATACAG-----ATCCAATCAGATTGCCGCTT
GAAAGCTTAGTTAAATATTTTTT--------GTCTTTATAT-AC-TTGGTTGTTAA-GTA
TTAACTG-----ACGTCATTATGTGGGATCC------GTTGGTAAAT--GAGTTTCCGGA
GTCTGTTCACGGTTTTCGTTGTATGCTTGCCATAAAATATTTGCAGGCCGTTGAAGAGTC
TTACGAGCCCAATACATTGGGCCACGATTTAATTAGAGATTTAATCTCCGTAGTTAGAGC
CCGTGATTATGTCGAAGCGACCCGCCGATATAATCATTTCCACGCCCGCCTCGAAGGTTC
GTCGAAGGCTGAACTTCGACAGCCCTTACTCCAGCCGTGCTGCTGTCCCCATTGCCCCAG
GCACAAGCAAACGCAAGTCATGGATATACAGGCCCATGTACCGCAAGCCCAGAATGTATC
GCATGTTTCGTAGTCCAGATGTTCCTCGGGGATGTGAGGGTCCCTGTAAGGTCCAGTCTT
ATGAGCAGAGGGATGATGTGAAGCACACTGGTATTGTTCGTTGTGTTAGTGATGTAACCA
GAGGTAATGGAATTACTCATAGAGTAGGAAAACGGTTCTGCATTAAGTCCATATACATTT
TAGGGAAAATATGGATGGATGAGAATATCAAGAAGCAGAATCACACTAATCAGGTCATGT
TTTTTTTGGTCCGTGATAG----------AAGGCCTTATGGCCCAAGCCCAATGGATTTT
GGGCAGGTGTTTAACATGTTTGATAATGAGCCCAGTACAGCCACGGTGAAGAATGATTTG
CGAGATAGATATCAAGTTTTGCGGAAATTTCATGCTACTGTCGTCGGTGGTCCATCTGGT
ATGAAGGAGCAGGCGTTACTTAAAAGATTTTTTAGGATTAATAATCATGTAGTTTATAAT
CATCAAGAGAATGCTAAGTATGAGAATCATACTGAGAATGCTCTGTTGTTGTATATGGCA
TGTACTCATGCTTCTAACCCTGTGTATGCTACGTTGAAAATACGTATCTATTTCTATGAT
TCAGTTG------GGAATTAA------TAAAGTTTAAATTTTATATCATAAATTTGTTCC
ACCCATAAGGTGCCGTTGATTACATCAAACAATACATATTCTATTGCTCTAATTACATTG
TTAATTGAAATTACACCAAGATTGTCTAAATATT-TCCTAACTTGAGTCTTAAAGACTCT
-TAAGAAAAGACCAGTCTGAGGCTGTAAGGTTGTCCAGATCTTGTAGGTCATGAAACACT
TGTGAATCCCCAGTTCCTTCCTTAGGTTGTGGTTGAATCGGAGTTGTACTGTGATGATGT
CGTGGTTGTAGTTGAACGGTCTCTTCGAGTGTTCCGTGATGCTGAAATATAGGGGATTGG
CGATTTCCCAGGTATAGACGCCACTCTGTGCCTGATGCGCAGTGATGAGTTCCCCGGTGC
GTAAATCCATG-GTTGCGACAGTTTAATGACAAGTAGTACGAGCACCCGCAATTAAGGTC
TATTCTCTTCCTCCGCTGGAGCCTCTGCTTGGCTGCTCTGTGTTGTATCTTGATGGGAAC
TTGAGTACAGTGGCTGTTGGATGGTGAAGAAGACCGCATTTTTAATTGCCCAGGCCTTTA
ATTGTGCGTTTTTTTCCTCATCTAAGTACTCTTTATATGATGAGGTGGGTCCTGAATTGC
AGAGGAAGATTGTTGGGATACCTCCTTTAATTTGAATTGGTTTCCCGTACTTTGTGTTGC
TTTGCCAGTCCCTTTGTGCGCCCATGAATTCCTTAAAGTGTTTTAGATAATGGGGATCGA
CGTCATCAATGACGTTGTACCAAGCATTATTACTGTACACTTTTGGACTGAGGTCAAGAT
GACCACACAAATAATTGTGTGGTCCTAATGACCTAGCCCACATTGTCTTTCCGGTACGAC
TATCCCCTTCAATCACAATACTCATGGGTCTCA------------------ATGGCCGCG
CAGCGG-CACCGACAACATTCTCGGCCGCCCACTCTTCA---AGTTCTTCCGGAACTTGA
TCGAAAGAAGAAGATAAAAAAGGTGAAACATAATCCTCA--AACGGAGGTGTAAAAATCC
TTTCTAAATTACATTTTAAATTATGATACTGAAAAATAAAATCTTTAGGGAGTTTCTCCC
TAATAATAGCCAAAGC--GGCTTCAGCGGAACCTGCGTTTAATGCATCGGCGCATGCGTC
G-TTAGCATTATGGCAGCCTCCTCTAGCACTTCTGCCGTCGATCTGGAATTCCCCCCATT
CGAGTGTATCTCCATCCTTGTCGATGTAGGACTTGACGTCGGAGCTTGATTTAGCTCCCT
GAATGTTCGGATGGAAATGTGTTGACCTGGTTGGGGATACCAGGTCGAAGAATCTGTTAT
TTTTGCAGTTGAATTTTCCCT-CGAACTGAATAAGCACGTGGAGATGAGGCTCCCCATCT
TCGTGTAGTTCTCTGCAAATTTTGATGAATTTTTTATTTGTTGGAGTATCAGTATTTAAT
AATTGAGATAGTGCTTCTTCTTTATTTAGAGAGCATTTGGGATAAGTGAGGAAATAATTT
TTGGAATTTA-TTTGGAAACGCTTAG-----GAGGAG----GCATATTGGTCAATGGGTA
CCGATTGACT--CACTTGGAATGCTTTCTCCT----GGTATATC-GGTACCCAATATATA
GT-GGGT-ACCGAATGGCAATATGGTAATAACAAGAAA--TTACTTTACCCTT-------
--ATTGTCAAATTGGTAAAGCGGTCATCCGTC-TAATATT
>MN894453_ToLCV_[Tom37:Kenya]                 
---------------------------------ACCGGATGGCCGCGCCCCC-----GAA
AAA--GAA--TGG---GCCCCCTTTAACTATACGG-----ATCCAATCAGATTGCCGATT
GAAAGCTTAGTTAAATATTTTTT--------GTCTTTATAT-AC-TTGGCTGTTAA-GTA
TTAACTG-----ACGTCATTATGTGGGATCC------GTTGGTAAAT--GAGTTTCCGGA
GTCTGTTCACGGTTTTCGTTGTATGCTTGCCATAAAATATTTGCAGGCCGTTGAAGAGTC
TTACGAGCCCAATACATTGGGCCACGATTTAATTAGAGATTTAATTTCCGTAGTTAGAGC
CCGTGATTATGTCGAAGCGACCCGCCGATATAATCATTTCCACGCCCGCCTCGAAGGTTC
GTCGAAGGCTGAACTTCGACAGCCCTTACTCCAGCCGTGCTGCTGTCCCCATTGCCCCAG
GCACAAGCAAACGCAAGTCATGGATATACAGGCCCATGTACCGCAAGCCCAGAATGTATC
GCATGTTTCGTAGTCCAGATGTTCCTCGGGGATGTGAGGGTCCCTGTAAGGTCCAGTCTT
ATGAGCAGAGGGATGATGTGAAGCATACTGGTATTGTTCGTTGTGTTAGTGATGTAACCA
GAGGTAATGGAATTACTCATAGAGTAGGAAAAAGGTTTTGCATTAAGTCCATATACATTT
TAGGGAAAATATGGATGGATGAGAATATCAAGAAGCAGAATCACACTAATCAGGTCATGT
TTTTTTTGGTTCGTGATAG----------AAGGCCTTATGGCCCAAGCCCAATGGATTTT
GGGCAGGTGTTTAACATGTTTGATAATGAGCCCAGTACAGCCACGGTGAAGAATGATTTG
CGAGATAGATATCAAGTTTTGCGGAAATTTCATGCTACTGTCGTCGGTGGTCCCTCTGGG
ATGAAGGAGCAGGCGTTACTTAAAAGATTTTTTAGGATTAATAATCATGTAGTTTATAAT
CATCAAGAGAATGCTAAGTATGAGAATCATACTGAGAATGCTTTGTTGTTGTATATGGCA
TGTACTCATGCATCTAACCCTGTGTATGCTACGTTGAAAATACGTATCTATTTCTATGAT
TCAGTTG------GGAATTAA------TAAAGTTTGAATTTTATATCATAATTTTGTTCC
ACCCATAAAGTGCCATTGATTACATCAAACAATACATATTCTATTGCTCTAATTACATTG
TTAATTGAAATTACACCAAGATTGTCTAAATATT-TCCTAACTTGAGTCTTAAAGACTCT
-TAAGAAAAGACCAGTCTGAGGCTGTAAGGTTGTCCAGATCTTGTAGGTCATGAAACACT
TGTGAATCCCCAGTTCCTTCCTTAGGTTGTGGTTGAATCGGAGTTGTACTGTGATGATGT
CGTGGTTGTAATTGAACGGTCTCTTCGAGTGTTCCGTGATGCTGAAATATAGGGGATTGG
CGATTTCCCAGGTATAGACGCCACTCTGTGCCTGATGCGCAGTGATGAGTTCCCCGGTGC
GTAAATCCATG-GTTGCGACAGTTTAATGACAAGTAGTACGAGCACCCGCAATTAAGGTC
TATCCTCTTCCTCCGATGGAGCCTCTGCTTGGCTGCTCTGTGTTGTGTCTTGATGGGAAC
TTGAGTACAATGGCTGTTGGATGGTGAAGAAGACCGCATTTTTAATTGCCCAGGCCTTTA
ATTGTGCGTTTTTTTCCTCGTTCAAGTACTCTTTATATGATGAGGTGGGTCCTGAATTGC
AGAGGAAGATTGTTGGGATACCTCCTTTAATTTGAATTGGTTTCCCGTACTTTGTGTTGC
TTTGCCAGTTCCTTTGTGCGCCCATGAATTCCTTAAAGTGTTTTAGATAATGGGGATCGA
CGTCATCAATGACGTTGTACCAAGCATTATTACTGTACACCTTTGGACTGAGATCAAGAT
GACCACACAAATAATTGTGTGGTCCTAATGACCTAGCCCACATTGTCTTGCCGGTACGAC
TATCCCCTTCAATCACAATACTCATGGGTCTCA------------------ATGGCCGCG
CAGCGG-CACTGACAACATTCTCGATCGCCCACTCTTCA---AGTTCTTCCGGAACTTGA
TCGAAAGAAGAAGATAAAAAAGGTGAAACATAATCCTCC--AACGGAGGTGTAAAAATCC
TATCTAAATTACATTTTAAATTATGATACTGAAAAATAAAATCTTTAGGGAGTTTCTCCC
TAATAATAGCCAAAGC--GGCTTCAGCGGAACCTGCGTTTAATGCCTCGGCGCATGCGTC
G-TTAGCATTATGGCAGCCTCCTCTAGCACTTCTGCCGTCGATCTGGAATTCCCCCCATT
CGAGTGTATCTCCATCCTTGTCGATGTAGGACTTGACGTCGGAGCTTGATTTAGCTCCCT
GAATGTTCGGATGGAAATGTGTTGACCTGGTTGGGGATACCAGGTCGAAGAATCTGTTAT
TTTTGCAGTTGAATTTTCCCT-CGAACTGAATAAGCACGTGGAGATGAGGCTCCCCATCT
TCGTGCAGTTCTCTGCAAATTTTGATGAATTTTTTATTTGTTGGAGTATCAGTATTTAAT
AATTGGGATAGTGCTTCTTCTTTATTTAGAGAGCATTTGGGATAAGTGAGGAAATAATTT
TTAGAATTTA-TTTGGAAACGCTTAG-----GAGGAG----GCATATTGGTCAATGGGTA
CCGATTGACT--CACTTGGAATGCTTTCTCCT----GGTATATC-GGTACCCAATATATA
GT-GGGT-ACCGAATGGCAATGTAGTAATAACAAGAAA--TTACTTTACCCTT-------
--ATTGTCAAATTGGTAAAGCGGTCATCCGTC-TAATATT
>MN894454_ToLCV_[Tom22:Kenya]                 
---------------------------------ACCGGATGGCCGCGCTCCC-----GAA
AAA--GAA--TGG---GCCCATTTTAAATATACGG-----AGCCAATCAGATTGCCGCTT
GAAAGCTTAGTTAATTTTTTTTT--------GTCTTTATAT-AC-TTGGCTGTTAA-GTA
TTAACTG-----ACGTCATTATGTGGGATCC------GTTGGTAAAT--GAGTTTCCGGA
GTCTGTTCACGGTTTTCGTTGTATGCTTGCCATAAAATATTTGCAGGCCGTTGAAGAGTC
TTACGAGCCCAATACATTGGGCCACGATTTAATTAGAGATTTAATTTCTGTAGTTAGAGC
CCGTGATTATGTCGAAGCGACCCGCCGATATAATCATTTCCACGCCCGCCTCGAAGGTTC
GTCGAAGGCTGAACTTCGACAGCCCTTACTCCAGCCGTGCTGCTGTCCCCATTGCCCCAG
GCACAAGCAAACGCAAGTCATGGACATACAGGCCCATGTACCGCAAGCCCAGAATGTATC
GCATGTTTCGTAGTCCAGATGTTCCTCGGGGATGTGAGGGTCCCTGTAAGGTCCAGTCTT
ATGAGCAGAGGGATGATGTGAAGCACACTGGTATTGTTCGTTGTGTTAGTGATGTAACTA
GAGGTAATGGAATTACTCATAGAGTAGGAAAACGGTTCTGCATTAAGTCCATATACATTT
TAGGGAAAATATGGATGGATGAGAATATCAAGAAGCAGAATCACACTAATCAGGTCATGT
TTTTTTTGGTCCGTGATAG----------AAGGCCTTATGGCCCAAGCCCAATGGATTTT
GGGCAGGTGTTTAACATGTTTGATAATGAGCCCAGTACAGCCACGGTGAAGAATGATTTG
CGAGATAGATATCAAGTTTTGCGGAAATTTCATGCTACTGTCGTCGGTGGTCCCTCTGGG
ATGAAGGAGCAGGCGTTACTTAAAAGATTTTTTAGGATTAATAATCATGTAGTTTATAAT
CATCAAGAAAATGCTAAGTATGAGAATCATACTGAGAATGCTTTGTTGTTGTATATGGCA
TGTACTCATGCATCTAACCCTGTGTATGCTACGTTGAAAATACGTATCTATTTCTATGAT
TCAGTTG------GGAATTAA------TAAAGTTTGAATTTTATATCATAATTTTGTTCC
ACCCATAAAGTGCCGTTGATTACATCAAACAATACATATTCTATTGCTCTAATTACATTG
TTAATTGAAATTACACCAAGATTGTCTAAATATT-TCCTAACTTGAGTCTTAAAGACTCT
-TAAGAAAAGACCAGTCTGAGGCTGTAAGGTTGTCCAGATCTTGTAGGTCATGAAACACT
TGTGAATCCCCAGTTCCTTCCTTAGGTTGTGGTTGAATCGGAGTTGTACTGTGATGATGT
CGTGGTTGTAGTTGAATGGTCTTTTCGAGTGTTCCGTGATGCTGAAATATAGGGGATTGG
CGATTTCCCAGGTATAGACGCCACTCTGTGCCTGATGCGCAGTGATGAGTTCCCCGGTGC
GTAAATCCATG-GTTGCGACAGTTTAATGACAAGTAGTACGAACACCCGCAATTAAGGTC
TATCCTCTTCCTCCGCTGGAGCCTCTGCTTGGCTGCTCTGTGTTGTATCTTGATGGGAAC
TTGAGTACAATGGCTGTTGGATGGTGAAGAAGACCCCATTTTTAATTGCCAAGGCATTTA
ATTGTGCGTTTTTTTCCTCATCCAAGTACTCTTTATATGATGAGGTGGGTCCTGAATTGC
ACAGGAAGATTGTTGGGATACCTCCTTTAATTTGAATTGGTTTCCCGTACTTTGTGTTGC
TTTGCCAGTTCCTTTGTGCGCCCATGAATTCTTTAAAGTGCTTTAGATAATGAGGATCGA
CGTCATCAATGACGTTGTACCAAGCATTATTACTGTACACCTTTGGATTGAGATCAAGAT
GACCACACAAATAATTGTGTGGTCCTAATGACCTAGCCCACATTGTCTTGCCTGTACGAC
TATCCCCTTCAATCACAATACTCATGGGTCTCA------------------ATGGCCGCG
CAGCGG-CACTGACAACATTCTCCGCCGCCCACTCTTCA---AGTTCTTCCGGAACTTGA
TCGAAAGAAGAAGATAAGAAAGGTGAAACATAATCCTCC--AACGGAGGTGTAAAAATCC
TGTCTAAATTACTTTTCAAATTATGATACTGAAAAATAAAATCTTTAGGGAGTTTCTCCC
TAATAATAGCCAGAGC--GGCTTCAGCGGACCCTGCGTTTAATGCCTCGGCGCATGCGTC
G-TTAGCATTATGGCAGCCTCCTCTAGCACTTCTGCCGTCGATCTGGAATTCCCCCCATT
CGAGTGTGTCTCCATCCTTGTCGATGTAGGACTTGACGTCGGAGCTTGATTTAGCTCCCT
GAATGTTCGGATGGAAATGTGTTGACCTTGTTGGGGATACCAGGTCGAAGAATCTGTTAT
TTTTGCAGTTGAATTTTCCTT-CGAACTGAATAAGCACGTGGAGATGAGGCTCCCCATCT
TCGTGTAGTTCTCTGCAAATTTTGATGAATTTTTTATTTGTTGGAGTATCAGTATTTAAT
AATTGAGATAGTGCTTCTTCTTTATTTAGAGAGCATTTGGGATAAGTGAGGAAATAATTT
TTGGAATTTA-TTTGGAAACGCTTAG-----GAGGAG----GCATGTTGGTCAATGGGTA
CCGATTGACT--CACTTGGAATGCTT-CTCCT----GGTATATC-GGTACCCAATATATA
GT-GGGT-ACCGAATGCCATTATTGTAATAATAAGAAA--TTACTTTACCCTT-------
--ATTGTCAATTTGGTAAAGCGGTCATCCGTC-TAATATT
>EF194760_ToLCArV_[AFTT23:Tanzania]           
---------------------------------ACCGGATGGCCGCGCCCCC-----GAA
AAA--GCA--TGG---ACCCCCTTGAAATATACGG-----AGCCAATCAGATTGCAGCCT
CAATGCTTAGTTAATTTTTTTTTT-------GTCTTTATAT-AC-TTGGCTGTTAA-GTA
TTAAACG-----CCGTCATTATGTGGGATCC------GTTGGTAAAT--GAGTTTCCGGA
GTCTGTTCACGGGTTTCATTGTATGCTTGCCATAAAATATTTGCAGGCCGTTGAAGAGTC
TTACGAGCCCAATACATTGGGCCACGATTTAATTAGAGATTTAATCTCTGTAGTTAGAGC
CCGGGATTATGTCGAAGCGACCCGCCGATATAATCATTTCCACGCCCGCCTCGAAGGTTC
GTCGAAGGCTGAACTTCGACAGCCCTTATTCCAGCCGTGCTGCTGTCCCCATTGTCCCAG
GCACAAGCAAACGCAGGTCATGGACGTACAGGCCCATGTATCGCAAGCCCAGAATGTATC
GCATGTTCCGTAGTCCAGATGTTCCTCGGGGATGTGAGGGTCCCTGTAAGGTTCAGTCTT
ATGAGCAGAGGGATGATGTGAAGCACACCGGTATTGTTCGTTGTGTTAGTGATGTAACTA
GAGGTAATGGAATTACTCATGGAGTAGGAAAACGGTTCTGCATTAAGTCCATATACATTT
TAGGAAAAATATGGATGGATGAGAATATCAAGAAGCAGAATCATACTAATCAGGTCATGT
TTTTTTTGGTCCGTGATAG----------AAGGCCCTATGGCCCAAGCCCAATGGATTTT
GGGCAGGTGTTTAACATGTTTGATAATGAGCCCAGTACAGCCACTGTGAAGAATGATCTC
CGAGACAGATATCAAGTTTTGCGGAAATTTCATGCAACTGTTGTCGGTGTCCCCTCTGGG
ATGAAAGAGCAGGCGTTACTTAAAAGATTTTTTAGAATTAATAATCATGTAGTTTATAAT
CATCAGGAGACTGCTAAGTATGAGAATCATACTGAGAATGCTCTGTTGTTGTATATGGCA
TGTACTCATGCCTCTAACCCTGTGTATGCTACGTTGAAAATACGTATCTATTTCTATGAT
TCAGTTG------GGAATTAA------TAAAGTTTGAATTTTATATCATAATTTTGTTCC
ACCCATAAAGTGCCATTGATTACATCAAACAATACATATTCTATTGCTCTAATTACATTA
TTAATTGAAATTACACCAAGATTGTCTAAATATT-TCCTAACTTGAGTCTTAAAGACTCT
-TAAGAAAAGACCAGTCTGAGGCTGTAAGGTTGTCCAGATCTTGAAGGCCATGAAACACT
TGTGAATCCCCAGTTCCTTCCTTAGGTTGTGGTTGAATCGGATTTGTACTGTGATGATGT
CGTGGTTGTAGTTGAACGGTCTCTTTGAGTGTTCCGTGATGCTGAAATATAGGGGATTGG
CGATTTCCCAGGTATAGACGCCACTCTGTGCCTGATGCACAGTGATGAGTTCCCCGGTGC
GTAAATCCATG-GTTGCGACAGTTGAGCGACAAGTAGTACGAGCACCCGCAATTAAGGTC
TATCCTCTTCCTCCGCTGAAGCCTCTGTTTGGCTGCTCTGTGTTGGACCTTGATGGGAAC
TTGAGTACAATGGCTGTTGGATGGTGAAGAAGACCGCATTTTTAATTGCCCAGGCCTTTA
ATGGTGCGTTCTTTTCCTCATCCAAGTACTCTTTATATGATGAAGTGGGTCCTGGATTGC
AGAGGAAGATTGCCGGGATACCTCCTTTAATTTGAATTGGTTTCCCGTACTTTGTGTTGC
TTTGCCAGTCCCTTTGTGCGCCCATGAATTCTTTAAAGTGCTTTAGATAATGAGGATCGA
CGTCATCAATGACGTTGTACCAAGCATTATTACTGTACACCTTTGGACTGAGGTCAAGAT
GACCACACAAATAATTGTGTGGTCCTAATGACCTAGCCCACATTGTCTTGCCGGTACGAC
TATCCCCTTCAATCACAATACTCATGGGTCTCA------------------ATGGCCGCG
CAGCGG-CAGTGACAACATTCTGTGCCGCCCACTCTTCA---AGTTCCTCTGGAACTTGA
TCGAACGAAGAACATAAGAAAGGTGAAACATATTCCTCC--AACGGAGGTGTAAAAATCC
TATCTAAATTACTTTTCAAATTATGATACTGAAAAATAAAATCTTTAGGGAGTTTCTCCC
TAATAATAGCCAGAGC--GGCTTCAGCGGACCCTGCGTTTAATGCCTCGGCGCATGCGTC
G-TTAGCATTATGGCAGCCTCCTCTAGCACTTCTGCCGTCGATCTGGAATTCCCCCCATT
CGAGTGCGTCTCCATCCTTGTCGATGTAGGACTTGACGTCGGAGCTTGATTTAGCTCCCT
GAATGTTCGGATGGAAATGTGTTGACCTGGTTGGGGATACCAGGTCGAAGAATCTGTTAT
TTTTGCAGTTGAATTTTCCTT-CGAACTGAATAAGCACGTGGAGATGAGGCTCCCCATCT
TCGTGTAGTTCTCTGCAAATTTTGATGAATTTTTTATTTGTTGGAGTATCAGTATTTAAT
AATTGAGATAGTGCTTCTTCTTTATTTAGAGAGCATTTGGGATAAGTGAGGAAATAATTT
TTGGAATTTA-TTTGGAAACGCTTAG-----GAGGAG----GCATGTTGGTCAATGGGTA
CCGATTGACT--CACTTGGAATGCTT-CTCCT----GGTATATC-GGTACCCAATATATA
GT-GGGT-ACCGAATGCCAGTATTGTAATAACAAAAAG--TTACTCTACCCTT-------
--ATTGTCAAATTGTTAAAGCGGTCATCCGTC-TAATATT
>FM210278_ToLCCMV_[TOS2B1F4:Cameroon]         
--------ACCGGATGGCCGCGATTTTTTTTGCCGTACACGCTCCAAAGCAA-----AAG
TAA--AGTGATCTCCGGTCCC-ACCCACTAATAAAT-GTCAGCCAATCAGAATGAAGCCT
GAAAGCTTCCTTATCTCGAT-TTT-------GTCTTTATAT-AC-TTGCGTCGCCAAGTA
GTT-TTA-----TTGCAACA-TGTGGGACCC------ATTACTGAAC--GAGTTTCCAGA
CTCAGTTCATGGTTTTCGTTGTATGCTGGGTATAAAATATCTGCAGCTTTTAGAAGAGGA
GTACGAGCCCAATACTTTGGGCCACGATTTAATTAGAGATCTCATTTCTGTCATTAGGGC
TAAGAATTATGTCGAAGCGACCCGGCGATATAATAATTTCCACACCCGTCTCGAAGGTGC
GTCGACGTCTGAACTTCGACAGCCCCTATACCAGCCGTGCTGTTGTCCCCACTGTCCGCG
GCATAAGCAAGCGTCGTTCGTGGACGTACCGGCCCATGTACCGAAAGCCCAGAATGTACC
GGATGTACAAAAGCCCTGATGTCCCTCGTGGATGTGAAGGCCCATGTAAGATCCAGTCGT
TTGAGCAGAGAGATGATGTCAAGCACGTGGGTATAGTTCGTTGTGTTAGTGATGTGACCC
GTGGGTCCGGTCTGACTCATAGAGTAGGGAAGAGATTTTGCATTAAGTCTATTTGCATTT
TAGGTAAAGTATGGATGGACGAAAACATCAAGAAGCAGAATCATACTAACAATGTTATGT
TTTTCTTAGTTCGTGATCGTAGGCCTAGATAGGCCTTATGG--CAGCCCAAGTG-ATTTT
GGCCAGATTTTTAACATGTTCGACAACGAGCCTAGTACAGCTACAATCAAGAATGATCTC
AGAGACCGTTATCAAGTGCTGCGTAAATTCAGTGCAACTGTTATTGGTGGTCCTTCTGGA
TGCAAGGAACAGACTTTGGTGAAGAGATTTTTTAAACTTAACAATCATGTCGTCTATAAT
CATCAGGAGGAGGCTAAATATGCCAACCATACTGAGAATGCTTTGTTGTTGTATATGGCT
TGTACTCATGCCTCTAACCCAGTGTATGCTACTCTGAAAATACGCATCTATTTCTATGAT
GCAGTTA------CGAATTAA------TAAATATTAAATTTTATTTCATGTTGTTCCAAT
ACATAGCTTGTACTTTCAAGTACGTTGTACAATACATGATCAACTGCTCTAATAATTGCA
TTAATTGAAATTACACCCAAATTATCTAAATACT-TTAAAACTTGAACCCTAAATACCCT
-TAAGAAACGACCAGTCTGAGGGCGTAAGCTCGTCCAGATCTTGAAGTTCAGAAAACACT
TGTGAATCCCCAATGCCTTCCGCAGGTTGTGGTTGAACCTGATTTGTACTGTTATTATGT
CGTGTTGGTAATTGAACGGTCTCTCGTCGTGGTTGGTTATCTTGAAATACAGGGGATTTT
GTATCTCCCAGATAAAAACGCCATTCCAAGCTTGATGCGCAGTGATGAGTTCCCCTGTGC
GTGAATCCATG-ATTACTGCAGTTAATATGTATGAAGTATGTGCACCCGCACTCTAAGTC
CACCCTTTTACGCCTCACTACTTTCTTCTTCGCGATGCGGTGCTGGACTTTGATCGGCAC
TTGAGTACAATGGCTCGTTGAGGGTGAAGAAGGTCGCATTCTTAATAGCCCAGGCTTTTA
ATGCCGCATTCTTTTCCTCGTCCAGATATTCTATATATGATGATGTCGGTCCTGGATTGC
AGAGGAAGATAGTGGGAATTCCACCTTTAATTTGAATGGGCTTCCCGTACTTGGTGTTGC
TTTGCCAGTCTCGCTGGGCCCCCATAAATTCCTTAAAGTGTTTTAGATAATGGGGATCGA
CGTCATCAATGACGTTATACCAAGCGTTATTAGAATAAACCTTTGGACTTAAGTCTAAAT
GACCACATAAGTAATTATGTGGCCCTAATGACCTAGCCCAAACTGTTTTGCCGGTACGAC
TATCGCCCTCAATAACTATACTAATCGGTCTTA------------------AAGGCCGCG
CAGCGG-CACTCATGACGTTTTCCGAAACCCACTCTTCA---AGTTCTTCCGGAACTTGA
TTAAAAGAAGAAGATAAAAAAGGAGAAACATAAGGAGCT--GGAGGCTCCTGAAAAATCC
TATCTAAATTTGATTTTAAATTATGATATTGAAAAATAAATTCTTTAGGGAGCTTCTCCT
TAATAATAGCCATAGC--GGCTTCAGCGGAACCTGCGTTTAATGCTTCTGCGGCTGCGTC
G-TTAGCATTCTGGCAGCCTCCTCTAGCACTTCTGCCGTCGATTTGGAATTCTCCCCATT
CAAGTGTGTCCCCGTCCTTGTCGATGTAGGACTTGACGTCGGAGCTGGATTTAGCTCCCT
GAATGTTTGGATGGAAATGTGCTGACCTTGTTGGGGATACCAGGTCGAAGAATCGTTGAT
TCTGGCAGTTGTATTTGCCTT-CGAATTGCAGAAGCACATGGAGATGAGGCTCGCCATTT
TCGTGGAGTTCTCTGCAGATTTTGATGTATTTTTTGTTAGTTGGAGTATCGAGGTTTTGT
AATTGGGAAAGTGCCTCTTCTTTTTCGAGAGAGCATTTGGGATAAGTGAGGAAATAATTT
TTTGAGTTAA-TTCTGAATTTTCTAG------GAGGA----GCCATATGGTCAACTAGC-
---ACCGATTGACTCTTCTGTG----ATTTATCCCTAGTGAATT-GGGGTTCTATATATA
CT-TAGCACTG-AATGGTATTCTGGTAATTTATTAAAGTTATCTTCTTTAATTCAAATTC
TAAATTTGAAATTC-TTTAGCGGCCATCCGTA-TAATATT
>AM701758_ToLCAnV_[Comoros]                   
---------------------------------ACCGGATGGCCGCGCCCCG-----AAA
AAA--GAAGATG----GTCCCTGCGCACCAAATTTT-GTCAGCCAATCAGAATTGCGCTT
GAAAGCTT-GTTATTGT-TTTTTT-------GTCTTTATAT-AC-TTGG-TCCCCAAGAT
TTACTCT-----CAATCAGTATGTGGGATCC------ACTCTTGAAC--GATTTCCCAGA
CTCTGTTCACGGGTTTCGTTGTATGCTTGCCGTTAAATACTTGCAGGCCATAGAAGAAAC
GTACGAGCCCAATACATTGGGCCACGATCTAATCCGTGATCTCATTTGTGTTATCAGGGC
CCGTGACTATGTCGAAGCGACCCGGAGATATACTTATTTCCACTCCCGTCTCGAAAGTGC
GTCGAAGGCTGAACTTCGACAGCCCGTTTACCAGCCGTGCTGTTGTCCCCACTGCCCCAG
GCATAAGCAGACGTCGCGCATGGACTTACAGGCCCATGTACCGAAAGCCCAAGATATACA
GAATGTACAAAAGCCCTGATGTTCCAAAGGGTTGTGAAGGCCCATGTAAGGTCCAATCGT
ATGAGCAGAGGGATGATGTCAAGCATACCGGTATTGTTCGTTGTGTTAGTGATGTTACGC
GTGGTTCGGGTATTACCCATAGAGTTGGCAAGAGGTTTTGTATTAAGTCTATTTACTTTT
TAGGGAAGATTTGGATGGATGAAAACATTAAGAAACAAAATCATACTAATCAGGTTATGT
TTTTTCTCGTTCGTGATAG----------AAGGCCATATGGCTCAGCCCCAATGGATTTT
GGACAGGTTTTTAACATGTTTGATAATGAGCCCAGTACAGCTACGGTGAAGAATGATTTG
AGAGACAGGTTTCAAGTTATGCGCAAATTTCATGCAACTGTTGTTGGTGGACCCTCGGGA
ATGAAGGAGCAGGCGTTAGTTAAGAGATTTTTTAGGATTAATAGTCATGTAACTTATAAT
CATCAGGAGGCAGCGAAGTATGAAAATCATACTGAGAATGCTTTGTTGTTGTATATGGCA
TGTACTCATGCTTCGAATCCAGTGTATGCCACTCTTAAGATACGGATCTATTTCTACGAT
TCGGTCA------GCAATTAA------TAAATATTGAATTTTATTTCATGATTCTCCGTA
ACTTGGAGTGTATTTACAAGTACATCATATAATACATAATCAACTGCTTTTATTACAGAA
TTAATTGAAACTACACCTAATCTATCTAAATACC-TTAAAACATGAACTTTAAATACTCT
-TAAGAAATGACCAGTCTGAGGGCGTAAGCTCGTCCAGACCTTGAAGTTGAGAAAACATT
TGTGAATCCCCAATTCCTTCCTTAAGTTGTGGTTGAACCGTATCTGGATTAATAGGATGT
CTTGATTCATGTTGAACGGTCGACTGTGGTGGTAGATTATCTTGAAATATAGGGGATTTT
GTATCTCCCAGATAAAAACGCCACTCTGCGTTTGAGCTGCAGTGATGATTTCCCCGGTGC
GTAAATCCATG-GTTGGTGCAGTTTATGTGTAGATAGTATGAGCAGCCACAGTTTAGGTC
TATGCGCTTACGTCGAATGGGTGTCTTCTTCGCTATGCGGTGTTTGACCTTGATTGGTAT
TTGAGAACAGTGGCTCGTGGAGGGTGACGAAGGTTGCATTCTTTGTTGCCCAGGCTTTCA
AGGGTGCGTTCTTATCCTCCTCTAAGTATTCTTTATAGGAGGATGTTGGTCCTGGATTGC
AGAGGAAGATAGTGGGAATTCCGCCTTTAATTTGAATTGGCTTCCCGTACTTTGTGTTGC
TTTGCCAGTCCCTTTGGGCTCCCATAAATTCTTTAAAGTGTTTTAAATAATGCGGGTCTA
CGTCATCAATGACGTTATACCACGCATCATTGCTGTACACCTTTGGGCTGAGATCGAGAT
GACCACACAAATAGTTGTGTGGTCCCAGAGACCTAGCCCACATGGTCTTGCCTGTACGAC
TATCACCCTCTAATACAATACTCATCGGTCTCC------------------ACGGCCGCG
CAGCGG-CATCCATGACATTCTCCGACACCCAGATTTCA---AGTTCTTCTGGAACTTGA
TCAAAAGAAGAAGTAAGAAAATTGGAAACATATGGATTT--GGTGGAGTCATGAAAATTT
TATCAGCATTTGCTGACAGGTTATGATATTGTAAGAAGAAAGATTTTGGGTCTTTCTCCT
TAATTATCTGAAGTGC--CTCTTCCTTCGAAGATGCATTTAGTGCATCTGCGTATACTTG
GGCTAGATGCTGGCCCTCCCCCCGT-GCACTTCTGGCATCGACCTGGAAAACTCCATAGT
CAAGAAATTCCCCTCCTTTCTCAATATAGGCCTTGACATCAGAGGATGATTTAGCTCCCT
GAATGTTCGGATGGAAATGTGCTGACCTGGTTTGGGATACCAGGTCGAAGAATCTTTGAT
TTGTGCACTGGAATTTCCCTT-CGAATTGGATGAGTACGTGGAGATGAGGCAACCCATCT
TGGTGTAGCTCTCTGCAGACTCTTATGAATTTTATATTTGTTGGGTAGGAGAAAGATTTA
ATTTGGGCTAATGCTTCCTCTTTGGTGATGGAGCACTGAGGATAAGTTATGAAATAATTT
TTTGCGTTTA-TTTTAAAACGACCGGCTCTTGGCATT----TTGAGTTGTCGTTTTGAAT
CGGGGTACACACAACTTACCAG--------GATATCGGTGTAAAGGG-GTACAATATATA
GT-GTGTACTCCAATGGCATATCTGTAATTTTCAAGATCTACATTCTAAATTTGTAAATT
CGAAATTCAAACCCTAAAAGCGGCCATCCGAT-TAATATT
>Z48182_ToLCBaV/A_[India]                     
---------------------------------ACCGGATGGCCGCGCC--TT----TCT
GTC-----ACTATCATGGTCCCCTCCACTAAATCAT-TTCCACCAATCATATGTCACGCT
GAAAGCTTAATTATTTATTTTTGT---------CCTTATATAAA-CTTAGTCGCCAAGTT
TTACCAT-----TAAATAAAATGTGGGATCC------ACTTACAAAT--GATTTTCCCGA
AACCGTACACGGATTCAGGTGTATGCTTGCTATAAAATACTTGCAGTTGGTAGAAAATAC
GTATTCCCCCGATTCTTTGGGATACGATCTAATACGTGATTTAATTTCTGTCGTCAGGGC
TAAAAGCTATGTCCAAGCGTCCGGCAGATATGATCATTTCCGGGCCCGTCTCGAAGTATC
GCCGACTTCTGAGCTCAATCAGCCCATACAGCAAGCGTGCTGCTGTCCGCATTGTCCGCG
GCACAA---AGGGAAAGGAATGGGCCAACAGGCCCATGAATCGGAAGCCCATGTTTTACA
GGATGTTCAGAGGTCCTGATGTTCCTAGAGGCTGTGAGGGTCCATGTAAGGTCCAATCCT
TTGAGTCAAGACACGATATAATTCATATAGGGAAGGTCATGTGTATTAGTGATGTCACTC
GCGGTACGGGGTTAACACATAGAGTTGGTAAGCGGTTTTGTGTCAAGTCAGTATACGTTT
TGGGTAAAATATGGATGGATGAGAATATCAAGACTAAGAATCACACGAATAGTGTTATGT
TTTTTCTTGTTCGTGACCG-----------TCGCCCTGTTGA--TAAGCCACAGGACTTT
GGAGATGTGTTCAATATGTTTGACAACGAGCCTAGCACTGCAACTGTGAAGAATATGCAT
AGAGATCGTTATCAGGTGTTGAGGAAGTGGCATGCAACTGTCACTGGTGGACAGTACGCT
TCAAAGGAACAGGCATTAGTGAAGGAGTTTGTTAAGGTTAATAATTACGTTGTTTATAAC
CAGCAAGAGGCTGGGAAATATGAGAATCATTCTGAGAATGCGTTGATGTTGTATATGGCA
TGTACTCATGCCTCTAATCCTGTGTATGCTACGCTTAAGATTCGTATTTACTTCTACGAT
TCTGTAACCAATTGATATTAA------TAAATATTAAATTTTATTGAATATGATTGTTCT
ACATATACAACATGATGTAATACATTCCATAATACATGATCAACTGCTCGATTTACATTG
TTAATACTGATAACTCCTAGATTATTTAAAAATA-TATGCACTTGGGACTTAAAGACCCT
-TAAGAAATGACCAGTCAGAGGCTGTGAGGTCGTCCAGATTCGGTAGGCTAGAAAACATT
TGTGTATCCCCAACGCTTTCCTCAAGTTGTGATTGAATTGTATTTGGACGGTGATGATGT
CTCTCTCCGACAGGAATGGCCGGTTGTGGTGCTCTGTTATCTTGAAATAGAGGGGATTTT
GAATTTCCCAGATAAACACGCCATTCTCTGTTTGAGCTGCAGTGATGGGTTCCCCTGTGC
GTGAATCCATG-GTCGTTGCAGGCTAACGATATGAAGTATGAACAGCCGCACGCGAGATC
AACTCGTCGACGCC---TGGTCCCCTTCTTGGCTAGGCTGTGTTGCACTTTGATTGGAAC
CTGAGTAGAGTGGCCCTTCGAGGGTGATGAAGGTTGCATTTTTTAGAGCCCACTGCTTTA
GTGCGTTATTCTTGTCTTCGTCCAGAAATTCTTTATAACTGCTGTTAGGTCCTGGATTGC
AGAGAAAGATAGTGGGAATGCCTCCTTTAATTTGAACTGGCTTTCCGTATTTTGTGTTGG
ATTGCCAGTCCCTTTGGGCCCCCATGAACTCTTTAAAGTGTTTCAGATAATGCGGATCGA
CGTCATCAATGACGTTGTACCACGCATCATTTGAGTACACTCGTGGGCTCAAGTCCAAAT
GACCGCATAGATAATTATGCGGGCCTAAAGACCTAGCCCACATGGTTTTGCCCGTACGAC
TATCACCTTCAATAACAATACTTATGGGCCTAA------------------TAG--CG-G
CAGCGG-CATCCACAACATTTTCTGCAGCCCAATGATGG---AGTTCCTCTGGAACTGTA
TCAAATGAAGAACAAAGAAATGGAGAAACATAAACCTCC--GCCGAAGGCGTAAAAATCC
TATCTAAATTAGCATTTAAATTATGAAATTGTAATACAAAATCTTTGGGAGCTTTCTCCC
TTAAAATATCGAGGGC--CGCAGCTTTGGACCCTGAATTGATTGCCTCGGCATATGCGTC
G-TTGGCAGATTGCTGACCTCCTCTAGCTGATCTGCCATCGATTTGGAAAACTCCAAAAT
CAATGAAGTCTCCGTCTTTTTCCACATAGGCCTTGACATCTGAACTGCTCTTAGCTTTCT
GAATGTTTGGATGGAAATGTGTTGATCTGGTTGGGGAAACCAGGTCGAAGAATCTGTTAT
TTGTGCATTGGAATTTTCCTT-CGAACTGGATGAGCACGTGGAGATGAGGTTCCCCATCT
ACGTGAAGCTCTCTACACACTCTAATGAATAATTTAGAAGTTGGAGTTTTTACGGTTTGT
AATTGGGAAAGGTGCCTCTCTTTGGAAAGAGAACATTTAGGGTATGTGAGGAAATAATTT
TTTGCATTTA-TATTAAATCTGCCAGGACGAGGCATT----TTGAATCGGTGGAC----A
CTCTA---ATTCT-CTGTA-TA------------TCGGTGGAAT-GGTGGACAATATATA
CCCTGTCCACCAAATGGCATAATTGTAATTACCATTAA----AGTTCCAGTCA-------
--ATATCCCG---GAAATTGCGGCCATCCGTA-TAATATT
>AF188481_ToLCBV_[Bangladesh]                 
---------------------------------ACCGGATGGCCGCGATTTTT----TTT
AACGTGGGCCCAACAACAAGTGTGATGACAAAGACCTGTTGACCAATGAAAATTGTCCCT
CAAAGCTTAATTGTGTCCTGGTC----------CCCTCTATAAA-CTTGGTCCCCAAGTT
CCCACA-------TTACAAAATGTGGGATCC------TTTAGTAAAC--GAGTTTCCCGA
AACCGTTCACGGTTTTAGATGTATGTTAGCAGTTAAATATCTTCAGTTAGTAGAAAAGAC
TTATTCTCCCGACACATTAGGGTACGATTTAATTAGGGATTTAATTTCAGTCATTAGGGC
TAGAAATTATGTCGAAGCGACCAGCAGATATAATCATTTCCACGCCCGCTTCGAAGGTAC
GCCGCCGTCTCAACTTCGACAGCCCATATGCGAGCCGTGCTGCTGCCCCCATTGTCCGCG
TCACCA---AAGCAAGAGCATGGGCCAACAGGCCCATGAACAGGAAGCCCAGGATGTACA
GGATGTACAGAAGTCCAGATGTCCCTAGAGGCTGTGAAGGCCCATGTAAGGTGCAGTCCT
TTGAGTCTAGACATGACATTCAGCATATAGGTAAAGTCATGTGTGTCAGTGATGTTACTC
GTGGGACTGGGCTGACCCATCGAGTGGGTAAAAGGTTTTGTGTTAAGTCTGTGTATGTTT
TGGGTAAGATATGGATGGACGAAAATATTAAGACCAAGAATCACACCAATAGTGTGATGT
TTTTTCTTGTTAGGGATCG----------TAGGCCTGTTGA---TAAACCCCAAGACTTT
GGAGAAGTGTTTAACATGTTTGATAATGAGCCCAGTACGGCTACTGTGAAGAATGTGCAT
CGTGACAGGTATCAAGTGCTTCGGAAATGGCATGCAACTGTTACTGGTGGACAGTATGCG
TCTAAGGAACAAGCTCTCGTGAAGAAGTTTGTTAGGGTTAATAATTATGTTGTGTATAAC
CAGCAAGAAGCTGGCAAGTATGAGAATCATTCTGAGAATGCGTTAATGTTGTATATGGCA
TGTACACATGCCTCTAACCCAGTGTATGCTACTTTGAAGATACGGATCTATTTCTATGAT
TCCGTAA------CAAATTAA------TAAATATTGAATTTTATTGAATAAGATTGGTCT
ACATATACAATATGTTCTAATACATCCCATAATACATGATCAACTGCACGAATTACATTA
TTAATACTGATAACTCCTAAATTATCTAAATATT-TAAACACTTGAGTCTTAAAGACTCT
-TAAGAAACGACCAGTCTGAGGCTGTGAAGTCATCCAGATTCGGTAGACTAGGAAACATT
TGTGTATCCCCAACGCTTTCCTCAGGTTGTGATTGAACTGAAGTTGGATGATGATGATGT
CTCTGTTTGTCAGGAATGGCCTGTTGTGGTGCTCTGTTATCTTGAAATAGAGTGGATTTT
GAATCTCCCAGGTAAACACGCCATTCACTGCTTGAGCTGCAGTGATGGGTTCCCCGGTGC
GTGAATCCATG-ATCGTGGCAGGCTAGTGCTATAAAGTATGAACATCCACAAGGGAGATC
AACACGACGACGCC---TGGTCCCCTTCTTGGCTATCTTGTGCTGCACTTTGATTGGAAC
CTGAGTAGAGTGCGCCTTCGAGGGTGACGAAGATCGCATTCTTTAAAGCCCAATTCTTGA
GTGCAGCATTCTTCTCTTCATCCAAGAACTCTTTATAACTTGAATTGGGTCCTGGATTGC
AGAGGAAGATAGTGGGAATTCCGCCTTTAATTTGAACTGGCTTTCCGTATTTTGTATTTG
ATTGCCAGTCCCTTTGGGCCCCCATGAATTCCTTAAAGTGCTTTAGGTAGTGGGGATCGA
CGTCATCTATGATGTTGAACCAGGCCTCATTATTGTACACCTTTGGGCTAAGGTCTAGAT
GACCACACAAATAGTTATGCGGTCCCAGTGATCTGGCCCACATCGTCTTCCCCGTTCGAC
TATCACCCTCTATCACTATACTTATGGGTCTTA------------------AAGGCCGCG
CAGCGG-CACTGACAACGTTCTCGGCAGCCCATTCTTCA---AGTTCCTCCGGAACTTGA
TCAAAAGAAGATGAATTAAAAGGAGAAACATAAACCTCC--ACCGGAGGTGTAAAAATCC
TATCTAAATTAGCATTTAAATTATGAAACTGTAATACAAAATCTTTGGGAGCCTTCTCCC
TTAAAATATTGAGGGC--CGCAGCCTTGGACCCTGAATTGATTGCCTCGGCATATGCGTC
G-TTGGCAGATTGGCAACCTCCTCTAGCTGATCTGCCATCGATCTGGAAAACTCCAAAAT
CAATGAAGTCTCCGTCTTTCTCCACATAGGCTTTGACATCTGACGCGCTCTTAGCTCCCT
GAATGTTCGGATGGAAATTTGCTGACCTGGTTGTGGAAACCAGGTCGAAGAATCTGTTGT
TCTGACACTTGAATTTTCCTT-CGAACTGGATGAGCACGTGAAGATGAGGTTCCCCATTT
TCGTGCAGTTCCCGTGAAACGCGAATGAATAATTTATTAGTAGGTGTGGCGAGGTTTTTT
ATTTGGGAAAGTGCCTCTTCTTTAGTAAGAGAACATTGTGGATATGTTAAGAAATAATTT
TTAGCATATA-TTTGGAAACGTTTCGGTTGAGGCATG----TTGACTTGGTCAATCGGTA
CTCACCAAACTTGTCTATGCAA------------TCGGTGAAT--GGTACTCAATATATA
GG-TGAGTACCGAATGGCACAACTGTAATTACTGAATG---TAATTCAAAATTC------
-AAATTCCGA----CAAAAGCGGCCATCCGCACTAATATT
>AJ865340_ToLCKMV_[Mayotte]                   
---------------------------------ACCGGATGGCCGCGCGCCC-----GAA
AAA--GCATGTG----GTCCCCGCGCACTATCGTTT-GTCATCCAATCCGAATCGCGCGT
CAAAGCTTAGATAATT--GTTTTT-------GTCTTTATAT-AC-TTCC-TCGCGAAGGA
GTTATCC------CACAAAA-TGTGGGATCC------ACTCCTAAAC--GAGTTCCCAGA
CTCTGTTCACGGTTTTCGTTGTATGCTAGCTATCAAATATTTACAGGCCATCGAGCAGAC
GTACGAGCCCAATACTCTGGGCCACGAATTGATCCGTGATCTCATCTGTGTCGTTAGAGC
CCGTGATTATGTCGAAGCGACCCGCCGATATAATCATTTCCACGCCCGCCTCGAAGGTTC
GTCGGAGACTGAACTTCGACAGCCCTTATACCAGCCGTGCTGTTGCCCCCATTGTCCCAG
GCACAAGCAGACGTCGGTCATGGACGTACAGGCCCATGTACAGAAAGCCCAGGACGTACA
GAATGTACAGAAGCCCTGATGTCCCAAAGGGTTGTGAAGGCCCATGTAAGGTCCAGTCGT
ATGAGCAGAGGGATGATGTGAAGCATACTGGTATTGTTCGTTGTGTTAGTGATGTTACGC
GTGGTTCGGGAATTACTCATAGGGTTGGGAAGAGGTTCTGTGTTAAGTCCATTTACATTT
TAGGGAAGATATGGATGGATGAAAATATCAAGAAGCAGAATCACACTAATCAGGTTATGT
TTTTCTTAGTCCGTGATAG----------AAGGCCCTATGGTGCAGCCCCAATGGATTTT
GGACAGGTGTTTAACATGTTTGATAACGAGCCCAGTACAGCTACGGTGAAGAATGATTTG
AGAGATAGATACCAGGTTTTGCGGAAGTTTCATGCAACTGTTGTAGGCGGTCCCTCTGGG
ATGAAGGAACAGGCATTAGTTAAGCGATTTTTTAGGATTAATAGTCATGTAACTTATAAT
CATCAGGAGGCAGCTAAGTATGAGAACCATACGGAGAATGCTTTGTTGTTGTATATGGCA
TGTACTCATGCCTCTAACCCAGTGTATGCTACTCTTAAGATACGGATCTACTTCTACGAT
TCGGTCG------GCAATTAA------TAAATATTAAATTTTATTTCATATTTTTCTTCA
ACTTGAATTGTTTTTACAATTTTTTGATACAATACATGATCAACTGCTCTAATTACACTG
TTAATTGAAATAACCCCTAATCTATCTAAATACT-TTAGAACTTGAGTCCTAAATACCCT
-TAAGAAAAGACCAGTCTGAGGGTGTAAACTCGTCCAGACCCTGAAGTTGAGAAAACATT
TGTGAATCCCCAGTTCCTTCCTCAGGTTGTGGTTGAATCGTATCTGGACTGATATGATGT
CGTGGGGCATGTTGAATGGCCGGTTCACGTGGTCGATGATCTTGAAATACAGGGGATTTT
GTATCTCCCAGATAAACACGCCACTCTGTGCTTGAGCTGCAGTGATGAGTTCCCCTGTGC
GAGAATCCATG-GTGTATGCAGTTGATGTGGAGATAATATGAGCAGCCGCAGTCGAGATC
TATCCTTCTACGCCTCACTGCCTTCTTCTTGGCTAATCTGTGCTGGACTTTGATTGGCAG
TTGAGTACAGTGGCTCGTGGAGGGTGATGAAGGTCGCATTCTTGACAGCCCAGTCTCTCA
GGGGAGCGTTCTTTTCCTCGTCTAGGAACTCTTTATACGAGGATGTTGGTCCTGGATTGC
AGAGGAAGATTGTGGGAATCCCGCCTTTTATTTGAATTGGCTTCCCGTACTTCGTGTTGC
TTTGCCAGTCCCTTTGTGCCCCCATGAATTCTTTAAAGTGTTTCAGGTAATGCGGATCTA
CGTCATCAATGACGTTGTACCACGCATCATTGCTGTACACCTTTGGGCTGAGGTCAAGAT
GGCCGCATAGGTAATTATGTGGACCCAATGATCTGGCCCACATTGTCTTCCCGGTTCGAC
TATCACCTTCAATCACAATACTAATCGGCCTCC------------------ATGGCCGCG
CAGCGG-CATCCATGACGTTCTCGCACGCCCACTCTTCA---AGTTCTTCCGGAACTTGA
TTAAAAGAAGAAGATAAAAAAGGAGAAATATAAGGAGCC--GGTGGCTCCTGAAAAATCC
TATCTAAATTACTATTTAAATTATGGAATTGCAACACAAAATCCTTTGGTGCTAATTCCT
TAATGACTCTAAGAGC--CTCTGACTTACTGCCTGTGTTAAGAGCTGCGGCGTAAGCGTC
A-TTGGCTGACTGTTGCCCTCCCCTTGCAGATCTTCCATCGATCTGAAATTCTCCCCACT
CGAGGGTGTCTCCGTCCTTGTCGATGTAGGACTTGACGTCGGAGCTGGATTTAGCTCCCT
GAATGTTCGGATGGAAATGTACTGACCTGGTTGGGGACACCAGGTCGAACAGTCTGCAAT
TTGTG-ATGCGGATTTTCCCTTCGAACTGGATAAACATGTGGATGTGAGGTTCCCCATTC
TGGTGGAGTTCCTTGCAGATTTTGATGAATTTAGGGTTTGAAGGAAGAGATAGGTTTTGA
ATTTGGGAAAGTGTTTCCTCTTTGCTGAGAGTGCATTGTGGATAAGTGAGGAATATGTTT
TTTGCATTTA-TTTGGAATTT--TTTTGGTGCTGAAG----GCATGTTGGTCAATGGGTA
CCTATTGACCAGCTCTC-TCTTCTTCTCTGGGTATCGGTACATT-GGTA-CCCATTTATA
GT-TGGGTACCTAATGGCATTTGTGTAATA---AT--------CCTCA---TTGTGATTT
GAAATTTGAAATCC-CTTAGCGGCCATCCGTA-TAATATT
>AM701765_ToLCDiV_[NamakelyMadagascar]       
---------------------------------ACCGG-TGGGCGCGAAAAAA----AAA
AGT--GGGCCCTACC-ACGTGATCATGTCGCGCGAGTGCTGTCCAATCAGAACGCGCGCT
CTACGCATTATAAATTAAAATTTG---------AAATATAT-AC-TTCC-TCGCGAAGGA
GTTATC-------CCACAAAATGTGGGATCC------ACTTTTAAAC--GAGTTTCCAGA
AACCGTTCACGGTTTCCGTTGTATGCTAGCTATCAAATACCTGCAGGCGGTCAGAGAGTC
TTACGATCCCAGCACACTTGGTTACGATCTTCTAAGCGATCTCATCGGAGTTGTCCGCCG
TACCAATTATGTCGAAGCGACCAGCAGATATCATCATTTCCACTCCCGCCTCGAAAGTGC
GTCGCCGTCTGAACTTCGACAGCCCCGTGCAGTCCTCTGCTCGTGCCCCCACTGTCCTCG
TCACAAACAAACGTCGGGCCTGGACCAACAGGCCCAATTACAGAAAGCCCAGGATGTACA
GAATGTATCGCAGCCCAGATGTCCCAAAGGGTTGTGAAGGCCCGTGTAAGGTCCAGTCAT
ATGATCAGCGTGATGATGTCAAACATACTGGTATTGTTAGATGTGTGTCCGATGTCACCA
AGGGTCCTGGCCTTACACACCGCATTGGAAAGCGTTTTACGATCAAGTCCATCTACATCC
TGGGGAAGATATGGATGGATGAGAACATCAAGAAACAGAATCACACTAACACTGTAATGT
TTTTCCTTGTCCGAGATAG----------AAGACCTTATGGGAACTCTCCATTGGATTTT
GGTCAAGTTTTTAACATGTTTGACAACGAACCTAGCACTGCTACGGTCAAGAACGATCTC
CGTGATCATTTCCAGGTGATTAGGAAGTTTACTGCTACTGTCACTGGTGGTCCTTCGGGA
TGTAAGGAACAAGCACTGGTTCGTCGTTTTTTTAAGATTAATAGTCAGATTGTTTACAAC
CATCAAGATGCTGGAAAGTTCGAAAATCATACTGAGAATGCTATCTTGTTGTACATGGCA
TGTACTCATGCCTCTAATCCTGTGTACGCTACTCTTAAGATACGGATATATTTCTACGAT
TCTGTAT------CGAATTAA------TAAATATTGAATTTTATTTCATGATTCTCCTTA
ACTTGGAGTGTATTGATAAGTACATCGTATAATACATGATCAATTGCTTTGATTACATTA
TTAATTGAAATAACCCCTAATCTATCTAAATATT-TTAAAACTTGGGTCCTAAATACCCT
-TAAGAAAAGACCAGTCTGAGGCCGTGAGGTCGTCCAGACCCTGAAGTTGAGAAAACATT
TGTGAATCCCCAGTTCTTTCCTCAAGTTGTGGTTGAACCGTATCTGGACTGATATGATGT
CGTGGGGCATGTTGAACGGCCTGTTCTCGTGGTCGATAATCTTGAAATACAGGGGATTTT
GTATCTCCCAGATAAACACGCCACTCTGTGCTTGAGCTGCAGTGATGAGTTCCCCGGTGC
GTAAATCCATG-GTTTATGCAGTTGATGTGTATATAGTATGAGCAGCCGCAGTCGAGATC
TATCCTTCTACGCCTGATTGCTCTCTTCTTCGCCTCCCGATGTTGAACCTTGATTGGAAC
CTGAGAACAGTGGCTCGGAGAGGGTGACAAAGACCGCATTCTTTAATGCCCAGGATTTGA
GATGCGTGTTCTTGTCCTCGTCTAAAAACTCTTTATACGAGGAATTTGGACCTGGATTGC
ATAGGAAGATTGTTGGAATGCCCCCTTTAATTTGAACTGGCTTCCCGTACTTTGTGTTGC
TTTGCCAGTCCTTCTGGGCCCCCATGAACTCTTTAAAGTGTTTCAGATAATGCGGGTCGA
CGTCATCGATGACGTTATACCATGCGTCATTACTGAACACCTTTGGGCTTAGGTCTAAAT
GGCCGCACAGATAATTGTGAGGCCCAAGGCTTCTGGCCCATACAGTCTTCCCCGTCCTGC
TCTCCCCTTCTACTACTATACTAATCGGCCTAC------------------TTGGCCGCG
CAGCGG-CATCCATGACGTTCTCCGCCGCCCATTGTTCA---AGTTCTTCTGGAACTTGA
TCGAAAGAAGAAGACAAAAAGGGACATGAATAAGGCTCT--ATGGGAGCCTGAAAAATCA
TATCTAAATTTGATTTTAAATTATGATATTGAAAAATAAAATCTTTAGGGAGCTTCTCCC
TTATAATAGCCAGAGC--GGCTTCAGCGGAACCTGCGTTTAATGCGTCTGCACATGCGTC
G-TTAGCATTCTGGCAGCCTCCTCGAGCACTTCTGCCGTCGACCTGGAATTCTCCCCATT
CCAGTGTGTCTCCGTCCTTGTCGATGTAGGACTTGACATCGGAGCTGGATTTAGCTCCCT
GAATGTTCGGATGGAAATGTGCTGACCTGGTTGGGGAAACCAGGTCGAAGAATCGCTGAT
TCTGGCACTTGTATTTTCCCT-CGAACTGGATAAGCACATGGAGATGAGGTTCCCCATTC
TCGTGTAGTTCCCTGCAGATCTTGATGTATTTCTTATTGACGGGTGTATTTAGGTTTTGC
AATTGGGAAAGTGCTTCCTCTTTGGTGAGGGAGCATTGTGGATAAGTGAGAAAATAATTT
TTGCAATTTA-TCAGGAATCGCTTTG-----GAGGAG----CCATTTGACTTGGTCAATC
GGGTCTCATTGCATCTCCCC----------------GGTATATGAGGTCCTCT-TTTATA
GT-GAGA-CCCAAATGGCATTATGGTAAAAAC---------TCCAATAAATTT-------
--------GAACCCCCATAGCGCCCACCGTTT-TAATATT
>EU350585_ToLCGV_[FGH53:Ghana]               
--------ACCGGATGGCCGCGATTTTTTTTCCACTACACGCTCCAAAGCAA-----AAG
TAA--AGTAATCAATGGTCCCCACGCACTAGTTTAT-GTTGGCCAATCAGAATGAGGCCC
GAAAGCTTCGTTGTTTTCCCGCTT-------GTCCTTATAT-AC-TTGC-GCACTAAGTT
GTAATAA-----TTGCACTA-TGTGGGACCC------TTTATTGAAT--GAGTTCCCAGA
CTCAGTCCATGGGTTTCGTTGTATGCTGGCTATAAAATATCTGCAGCTCTTAGAAGAGGA
GTACGAGCCCAATACTTTGGGCCACGATTTAGTTAGAGATCTCATTTCTGTCATTAGGGC
TAAAAATTATGTCGAAGCGTCCCGGCGATATAATAATTTCCACGCCCGTCTCGAAGGTGC
GTCGACGGCTGAACTTCGACAGCCCCTACGCCAGCCGTGCAGTTGTCCCCACTGTCCGAG
GCATAAGCAAGCGTCGTTCGTGGACGTACGGGCCCATGTACCGAAAGCCCAGAATGTATC
GGATGTACAAAAGCCCTGATGTGCCCCGTGGATGTGAAGGCCCGTGTAAGATACAGTCAT
TTGAGCAAAGGGATGATGTTAAGCATGTTGGTATAGTTCGTTGTGTTAGTGATGTGACCC
GTGGGTCCGGTCTGACTCATAGAGTAGGGAAGAGATTTTGCATTAAGTCTATTTACATTT
TAGGTAAAGTTTGGATGGACGAAAACATCAAAAAGCAGAATCATACTAACAATGTTATGT
TTTTCTTAGTTCGTGATAG----------AAGGCCTTATGG--CAGTCCTAGTG-ATTTC
GGGCAGATTTTTAACATGTTCGACAACGAGCCGAGTACAGCTACAATCAAGAATGATCTC
AGAGACCGCTATCAAGTGCTTCGTAAATTCAGTGCAACTGTTATTGGTGGTCCCTCTGGA
TGCAAGGAACAGGCTTTGGTGAAGAGATTTTTTAAGGTTAACAATCATGTTGTGTATAAC
CATCAGGAGGAGGCTAAATATGCCAACCATACTGAGAATGCTTTGTTGTTGTATATGGCT
TGTACTCATGCTTCGAATCCCGTGTATGCTACTCTAAAAATACGCATCTATTTCTACGAT
GCAGTTA------CGAATTAA------TAAATATTAAATTTTATTTCATGTTGTTCTAAT
ACACAATTTGTACCTTCAAGTACGTTGTACAATACATGATCAACTGCTCTAATAATTGCA
TTAATTGAAATTACACCCAAATTATCTAAATATT-TAAACACTTGAACTCTAAATACCCT
-TAAGAAACGACCAGTCTGAGGGCGTAAGCTCGTCCAAACTTTGAAGTTCAGAAAACACT
TGTGAATCCCCAACGCCTTCCGCAGGTTGTGGTTGAACCTGATTTGAACTGTGATTATGT
CGTGTTGGTAGTTGAACGGTCTCTCGTCGTGGTTGGTTATCTTGAAATACAGGGGATTTT
GTATCTCCCAGATAAAAACGCCACTCTGTGCTTGAGCTGCAGTGATGAGTTCCCCGGTGC
GTAAATCCATT-ATTGGCGCAGTTGATGTGTATGAAGACTGAACACCCGCACTCTAGGTC
CACCCTTTTACGCCTCACTACTTTCTTCTTCGCGATGCGGTGCTGGACTTTGATTGGCAC
TTGTGTACAATGGCTCGTGGAGGGTGATGAAGATCGCATTTTTTATTGCCCATGCTTTCA
ATGGTGCATTTTTCACTTCGTCTAGAAACTCTTTATATGATGATGTCGGGCCTGGATTGC
AGAGGAAGATAGTGGGAATTCCACCTTTAATTTGAATGGGCTTCCCGTATTTGGTGTTGC
TTTGCCAGTCCCTTTGGGCCCCCATGAACTCTTTAAAGTGTTTGAGATAGTGGGGATCGA
CGTCATCAATGACGTTATACCAAGCATCATTTGAATACACCTTTGGACTCAGGTCTAGAT
GGCCACACAAGTAATTGTGTGGACCTAATGACCTGGCCCACATTGTCTTGCCTGTACGAC
TATCACCTTCAATAACTATATTAACCGGTCTCC------------------AAGGCCGCG
CAGCGG-CATCCATTACATTCTCGGAAACCCACTCTTCA---AGTTCTTCCGGAACTTGA
TTAAAAGAAGAAGATAAAAAGGGAGAAACATAAGGAGCT--GGAGGCTCCTGAAAAATCC
TATCTAAATTACTATTTAAATTATGAAATTGCAAGACAAAATCTTTTGGAGCTAACTCCT
TTACAATTCTAAGAGC--TTCTGCCTTACTTCCTGCGTTAAGCGCCTGGGCGTAAGCGTC
A-TTGGCAGATTGTTGTCCTCCTCTTGCCGATCTTCCGTCGATCTGAAACTCTCCCCATT
CAAGGGTGTCTCCGTCTTTATCGATATAGGACTTGACGTCGGAGCTGGATTTAGCTCCCT
GAATGTTTGGATGGAAATGTGCTGACCGGGTCGGGGATACCAAGTCGAAGAATCTGTTAT
TTTGGCATTTGTATTTCCCCT-CGAATTGAATGAGCGCATGCAGATGAGGTTCCCCATTT
TCATGCAGTTCTCTGCAGATTTTGATATATTTTTTGTTTGTGGGTGTTTGGAGATTTTGA
AGAAGGGAAAGTGCCTCTTCTTTAGTTAGAGAGCATTGTGGATAAGTTAGAAAATAATTT
TTGGCATTTA-TAAGAAACTTACGTG------GAGGA----GCCATTTAGTCAGAGGACC
-TGATTGACCAGCTCTTCTATA----TCAAATGAATCGGGGAAT-GGGTCTCTATATATA
CT-GAGGACCCTAATGGCATTATTGTAATT-ATGAAAAGATTTTACTTTAATTCGAATTT
CAAATTCGAATACC-CAAAGCGGCCATCCGTA-TAATATT
>AY602165_ToLCGdV_[G2:China]                  
---------------------------------ACCGGATGGCCGCGATTTTT----TTT
ATG--GTG--------GTCCCCCC-CACTAAGTTTT-GTCGGCCAATGAGAACGCTCTCT
CAAATGTTAGTTAAATAGTTGTCCC----------TTATAA-AA-CTTGGTCCCTAAGTA
CTCAT--------TGTAAAGATGTGGGATCC------TCTTTTAAAC--GAGTTTCCTGA
AACCGTACATGGTTTTAGGTGTATGCTAGCGATTAAGTATTTACAGTTAGTAGAGAATAC
ATACTCTCCGGATACGTTGGGGTACGATCTAATACGTGATTTAATATTGGTTATTCGTGC
TAGGGATTATGTCGAAGCGTCCCGCAGATATAGTCATTTCCACTCCCGCATCCAAGGTGC
GTCGCCGGTTGAATTTCGACAGCCCATATGTCAGCCGTGCTGCTGCCCCCACTGTCCTCG
TCACAAACAAAAGGAGGTCATGGGTGAATCGGCCCATGTACCGAAAGCCCAAGATGTACA
GGATGTACAAAAGCCCTGATGTTCCTCGGGGTTGTGAAGGCCCATGTAAAGTCCAATCGT
ATGAACAGCGTCATGATGTAGTCCATGTAGGTAAGGTCATTTGTGTGTCTGATGTTACTC
GTGGTAATGGGTTGACTCATCGTGTTGGGAAGAGGTTTTGTGTCAAGTCTGTGTATGTGT
TAGGTAAAATATGGATGGATGAGAATATTAAGACTAAAAATCACACAAACACTGTGATGT
TTTTTTTAGTTCGTGATAG----------AAGACCCTTCGG---CACTCCCCAAGATTTC
GGGCAGGTGTTTAACATGTATGATAACGAGCCAAGTACAGCAACTGTTAAGAACGATAAC
AGAGATCGTTTTCAAGTTCTTCGTCGATTTCAGGCGACTGTCACCGGTGGTCAGTATGCA
AGTAAGGAGCAAGCAATAGTTAGGAAGTTTATGAAGGTCAATAATCATGTAACGTATAAT
CATCAAGAGGCTGCGAAGTATGATAACCATACTGAGAATGCTCTGTTATTGTATATGGCA
TGTACGCATGCTAGTAATCCAGTGTATGCTACCTTGAAAATCAGGATCTATTTCTATGAT
TCTGTAC------AAAATTAA------TAAAGATTGAATTTTATTATACTTGAGAATGTT
GTTTCAATTGTCCCTTCTAATACATCATACAGTACATGTGAAATTGCTCTAATTACATTG
TTGATACTAATCACTCCTAAATTCGCTAAATATT-TCATACATTGATATTTAAATACTCT
-TAAGAAATGCGAGGTCTGAGGATGTAAAAGAGTCCAGATCCGGCAGGTTAGAAAACATT
GGTGTATCCCCAGCGCTTTCCTCAGGTTGTAATTGAATTGGATTTGGACGGTTATGATGT
CGTGGTTCCTCCGGAATGGTCTCTCTAGGTGTTGGGGTATCTTGAAATATAGGGGATTGT
TGATTGTCCAGGTATATACGCCATTCTCTGCTTGAGCCGCAGTGATGAGTTCCCCTGTGC
GTAAATCCATGTGATGCG-CAATCAAGTCCAAAATAGTAAGAGCATCCACAAGGTAGATC
AACTCTACGTCTGCGAACTGGTCTCCTCTTCGCTATTTTGTGTTGGACTTTGATTGGTAC
TTGAGTACAATGGCCCTGTGAGGGTGACGAATGTTGCATTTTTTAATGCCCAGTTTCTGA
GTGCAGAATTCTTATCCTCGTCCAAGTACTCTTTATATGATGAAGTTGGTCCTGGATTGC
ATAGGAAGATTGTTGGGATACCTCCTTTAATTTGAATTGGTTTCCCGTACTTCGTGTTGC
TTTGCCAGTCTCGTTGGGCCCCCATGAATTCTTTAAAGTGCTTTAGATAGTGGGGATCTA
CGTCATCAATGACGTTGTACCAGGCATCATTAGAATACACCTTGGGACTCAAGTCCAGGT
GACCACATAAATAGTTATGTGGACCCAAAGAACGAGCCCACATTGTCTTGCCGGTTCTAC
TCTCGCCCTCGATTACAATACTATTGGGCCTAA------------------AAGGCCGCG
CAGCGG-CACCCATTACATTTTCTGCAGCCCATTCTTCG---AGTTCTTCCGGAACGAGA
TCAAAAGAAGAAGAAAGAAAAGGAGATACAAAAATCTCT--AAAGGAGGTGCAAAAATCC
TATCTAAATTACTATTTAAATTATGAAATTGAAAAATATAATCTTTTGGGAGTTTCTCCC
TTATTATCGCTAAGGC--AGCGTCTTTGGAACCTGCATTTAAAGCCTCTGCACATGCGTC
G-TTAGCATTCTGGCAGCCTCCCCTAGCACTTCGTCCGTCGACCTGGAATTGACCCCATT
CAATGATGTCTCCATCCTTATGGATGTAGGACTTGACATCGGAGCTGGATTTAGCTCCCT
GAATGTTCGGATGGAAATGTGTTGATCTGGTTGGGGAAACCAGGTCGAAGAATCTGTTAT
TCGTGCAGTTGTATTTGCCTT-CGAATTGCATAAGCACGTGGAGATGAGGGTTCCCATTC
TTGTGTAATTCTCTGCAAATTTTTATGAATTTTATATTGGTAGGGGTTTGCAGGTTTTGT
AACTGGGAAAGTGCTTCCTCTTTGGTGAGAGAGCACTGTGGGTATGTTAAGAAATAATTT
TTGGC-TTTAATAGAAAAACGTCCCGCACGAGGCAT-----TT----TGG--AATTGGGG
GGCACT-------------CAAAGTCTGAGCAATCGGGGGAACT-GGGGGGCAATTTATA
TGGTGCCCCCCAAATGGCATAATCGTAAATATGCATAA--GAAATCCAAAATT------C
AAATTG--------GTAAAGCGGCCATCCGTA-TAATATT
>KF150142_ToLCHaiV_[FQ12:China]               
---------------------------------ACCGGATGGCCGCGAAAATT----TTT
AAA--GTG--------GTCCCCCCCCACGTTCTTCT----GTCCAATCATGACCGCGCCT
CAAAGCTTAATTATTAAGTGGTC----------CCCTATATAAC-TTCG-ACCCGAAGGA
GTCAT--------TTTAAACATGTGGGATCC------TTTGTTAAAC--GAATTCCCAGA
AACCGTACATGGTTTCAGGTGTATGCTAGCCATTAAGTATTTGCAACTAGTAGAAAATAC
ATACTCTCCGGATACGTTAGGGTACGATTTAATTCGTGATTTAATTTTAGTTGTTCGTGC
TAGAGATTATGTCGAAGCGTCCCGCAGATATAGTCATTTCCACTCCCGCATCCAAGGTGC
GTCGCCGGTTGAATTTCGACAGCCCTTATACCAGCCGTGCTGCTGCCCCCACTGTCCTCG
TCACAAACAAAAGGAAGTCATGGGTCAATCGGCCCATGTATCGAAAGCCCAGGATGTACA
GGATGTTCAGAAGCCCTGATGTCCCTCGAGGCTGTGAGGGTCCGTGTAAGGTCCAGTCTT
TCGATGCGAAAAACGATATCGGTCACATGGGTAAGGTTATCTGTTTGTCGGATGTTACTA
GGGGTATGGGTCTGACCCATCGTGTTGGTAAACGTTTCTGCGTTAAGTCATTGTATTTTG
TGGGCAAAATCTGGATGGATGAAAACATCAAGGTTAAGAACCATACTAACACTGTTCTGT
TCTGGATCGTAAGGGATAG-----------ACGCCCGACTGG--GACTCCTAATGATTTT
CAGCAGGTATTTAATGTTTACGACAACGAACCGTCTACGGCAACTGTCAAGAACGACCAA
CGTGATCGTTTCCAGGTGTTGAGGAGGTTCCAGGCAACTGTTACTGGTGGTCAGTATGCA
GCTAAGGAGCAGGCGATAATTAGAAAGTTCTATCGTGTTAACAACCATGTTGTTTACAAT
CATCAGGAAGCTGGGAAATACGAGAATCACACTGAGAATGCTCTTTTGTTGTATATGGCA
TGTACTCATGCATCTAATCCTGTGTATGCTACTTTGAAAGTAAGGAGTTATTTCTATGAC
TCTGTAA------CAAATTAA------TAAATATTGAATTTTATTATGTTTGTATTGTCT
ACATAAGTTGTTCTTGTCAACACATCCCATAATACATGATGTACTGCCCTCATTACATTG
TTAATACTAATTACACCTAATCTATCAAGATACT-TCAACACCTGATACCTAAATACCCT
-TAAGAAAAGACCAGTCTGAAGGTGTGAGGTCGTCCAGATGCGGAAGATCAGAAAACATT
GGTGAAGCCCCAGTGCTTTCCTCAGGTTGTGATTGAACTGTACCCTCACCGTTACTATGT
CGTTGTCCGTCAGGAATGGTCGGTTCTGTAATTCTGTTATCTTGAAATATAGGGGATTTT
GTATGTCCCAGATAAAAACGCCATTCTCTGCCTGAGTTACAGTGATGGGTTCCCCTGTGC
GTGAATCCATG-ATCGGCGCAGTTAATCGACGAGAAGTATGAACAACCGCAAGGAAGGTC
AACTCTCCTCCTCCGGATGGTCTTCTTCTTCGCTTGCCTGTGTTGGACTTTGATGGGAAC
CAGAGTAGAGTGGCTCTTCGAGGGTGACGAAGTACGCATTTTTTAAAGCCCAATTTTTAA
GTGCGGAGTTCTTTTCCTCATCCAGGTACTCTTTATAGCTGGAATTTGGACCTGGATTGC
AGAGGAAGATTGTGGGTATCCCGCCTTTAATTTGAACTGGTTTCCCGTACTTGGTATTTG
ATTGCCAGTCCCTTTGGGCCCCCATGAACTCTTTAAAATGCTTTAGATAGTGCGGATCGA
CGTCATCAATGACGTTATACCATGCGTCATTGCTGTAAATCTTTGGGCTCAGATCTAGAT
GACCGCATAAATAATTATGTGGACCTAATGATCTGGCCCACATCGTCTTCCCCGTACGAC
TATCTCCCTCTACTACTATACTCATCGGTCTTA------------------ATGGCCGCG
CAGCGG-CACCAACGACGTTCTCCGCCGCCCACTCTTCG---AGTTCTTCTGGAACTCGA
TCAAAAGAAGAAGAAAGAAAAGGGGAAACATAAACCTCC--ATTGGAGGTGTAAAAATCC
TATCTAAATTGGCATTTAAATTATGGAATTGTAAAACAAAATCTTTGGGGGCTAATTCCT
TAATTACATTAAGAGC--CTCTGACTTACTGCCTGTGTTAAGTGCTGCGGCGTAAGCGTC
A-TTGGCTGATTGTTGACCCCCTCTTGCAGATCGTCCGTCGATCTGAAACTCTCCCCAGT
CGATGGTGTCTCCGTCCTTGTCGATATAGGATTTGACGTCGGAGCTGGATTTAGCTCCCT
GAATGTTCGGATGGAAATGTGCTGACCGGTTTGGGGAGACCAGGTCGAAGAATCTGTTAT
TCGTGCAGACGTATTTCCCCT-CGAACTGTATAAGCACGTGGAGATGAGGGCTCCCATCT
TCGTGGAACTCTCTGCAGATCTTGATGTATTTTTTATTTGTTGGGGTGTCTAGGTTTTGC
AATTGGGAAAGTGCTTCTTCTTTGGTGAGAGAGCACTGTGGGTATGTGAGGAAATAATTT
TTGGCTTGTA-TCTTAAAACGACGTG-----GGGGAG----CCATTTTAAGCG-TCGTTT
TGTATTGGAGACAATCAACTCTGTGAAATGAA---TTGGAGACT-GGAGTACAATATATA
TG--AGTCTCCAAATGGCATTCTCGTAAATCCTCATAG---CAATTCGAATTTC------
--AAATTCGAATTGGTAAAGCGGCCATCCGAA-TAATATT
>HQ162270_ToLCHaV_[HanoiVietnam]             
---------------------------------ACCGGATGGCCGCGATTTTT----TTT
AAA--GTG--------GTCCCCGCATGC----GCTC-CT-GCCCAATCCTATCCACTCCT
CAAAGCTAAATTATTAATTTGTCTC--------CTATATA--AC--TTGGTCCCCAAGTA
GTCAC--------GTCAAACATGTGGGATCC------TTTACTAAAC--GAGTTTCCCGA
AACGGTACATGGTTTCAGGTGTATGCTAGCAATTAAGTATTTGCAATTGGTAGAAAATAC
GTACTCTCCAGATACATTAGGGCACGATTTAATTCGCGATTTAATTTTAGTTATTCGTGC
TAGAGATTATGTCGAAGCGACCCGCCGATATAGTCATTTCCACTCCCGCATCCAAGGTGC
GTCGCCGGCTGAATTTCGACAGCCCGTATGTCAGCCGTGCTGCTGCCCCCACTGTCCTCG
TCACAAACAAAAGGAGGTCATGGGTGAATCGGCCCATGTACCGAAAGCCCAGGATGTACC
GAATGTACAAAAGCCCTGATGTTCCTCGTGGTTGTGAGGGACCATGTAAGGTCCAGTCGT
ATGAACAGCGTCATGATGTAGCTCACGTAGGTAAGGTCATTTGTGTGTCGGATGTTACTC
GTGGTAATGGTTTGACGCATCGAGTCGGTAAGAGGTTTTGTGTTAAATCTGTCTATGTTT
TGGGTAAGATATGGATGGATGAGAACATTAAGACCAAGAATCATACCAATACAGTTATGT
TTTTTCTAGTTCGTGATAG----------GAGACCTTTTGG---CACTCCCCAGGATTTT
GGCCAGGTGTTTAACATGTATGATAATGAGCCGAGTACAGCTACTGTGAAGAATGACAAC
AGGGATCGTTTTCAAGTTCTCCGCCGTATTCAAGCCACTGTTACTGGTGGCCAGTATGCA
AGTAAGGAGCAAGCAATAGTCAGGAAATTCATGAAGGTGAATAACCATGTAACTTATAAC
CATCAAGAGGCTGCGAAGTATGATAACCACACAGAAAATGCTTTGTTATTGTATATGGCA
TGTACTCATGCTAGTAATCCAGTGTATGCTACTTTGAAGATCAGGATCTATTTCTACGAT
TCTGTTC------AGAATTAA------TAAAGATTAAATTTTATTATACTTGAATCTTCT
GTATCAATTGTGCCTTCTAATACATTGTACAATACATGAGACATTGCTCTAATTACATTA
TTGATGCTAATAACTCCTAAATTGTCTAAATACT-TAATACATTGATATTTAAATACTCT
-TAAGAAACGCGAGGTCTGAGGATGTAAACGAGTCCAAACTCGGCAGATTAGAAAACATT
GGTGTATCCCCAATGCTTTCCTCAGGTTGTAATTGAATTGGACTTGTATTGTGATGATGT
CGTGGTTCGTCAGAAATGGTCTCTCGTCGTGGCTGGTTATCTTGAAATATAGGGGATTTT
TGACCGTCCAGATATATACGCCACTCTCTGCTTGAGCTGCAGTGATAGCTTCCCCTGTGC
GAGAATCCATGATTGTGA-CAGCCTAGTGCAATGAAGTATGAACATCCACAAGGGAGATC
AACTCTCCGTCTCCTCGTAGCT---TTCTTGGCGTTGCGGTGTTGCACCTTGATAGGAAC
CGGAGTAGAGTGTGCCTTGGAGGGTGACGAAGATCGCATTCTTTATTGCCCAGTTTTTAA
GTGCGCTGTTTTTTTCTTCGTCCAAGAATTCTTTATAGCTGGAATTGGGGCCAGGATTGC
AGAGGAAGATAGTGGGAATACCGCCTTTAATTTGAACAGGTTTCCCGTACTTCGTGTTGC
TTTGCCAGTCCCTTTGGGCCCCCATGAATTCTTTAAAGTGCTTTAGGTAATGCGGATCCA
CGTCATCGATGACGTTGAACCAGGCATCATTACTGTACACCTTTGGACTCAAATCTAAAT
GACCACATAAATAATTGTGTGGACCCAATGATCGGGCCCACATCGTCTTCCCCGTCCTGC
TATCACCCTCTATGACTATACTTACTGGTCTCA------------------AAGGCCGCG
CAGCGG-CACTGACAACGTTTTCTATAGCCCATTCATCA---AGTTCTTCAGGAACCTGG
TCAAAAGAAGAAGAAGAAAATGGAGAAATATATTCCTCT--ATTGGAGGAGTAAAAATCC
TATCTAAATTACTATTTAAATTATGGAATTGTAAAACAAAATCTTTAGGAGCTTTCTCCC
TTAATATATTGAGGGC--CGATGCTTTGGACCCTGAATTGATTGCCTCGGCATATGCGTC
G-TTGGCAGATTGGCAACCTCCTCTAGCCGATCTTCCATCGATCTGGAAAACTCCATGAT
CAAGCACGTCTCCGTCTTTTTCCATGTATGTTTTAACATCTGTTGAGCTTTTAGCTCCCT
GAATGTTCGGATGGAAATGTGCTGACCTTGTTTGGGATATGAGGTCGAAGAATCTTTGAT
TTCTGCATTGGAACTTTCCTT-CGAATTGGATGAGGACATGCAAGTGAGGAGACCCATCT
TCGTGTAATTCCCTGCAGATTCGAATGAATAATTTATTTGTTGGGGTTTCTAAGGCTTTA
ATTTGGGAAAGTGCTTCTTCTTTGGTGAGAGAACAGTGTGGGTATGTGAGGAAATAGTTT
TTGGCATTTA-TTCTGAATTTATTGGGAGGAGCCAT------TGACT-GGTCAATCGGTG
TCTCTCAAA----------CTT-GGCTATGCAA-TTGGTGT-CT-GGGGTCTTATTTATA
TG-TGGACACCAAATGGCATTAATGTAATTATGATTAT--GAAATTCAAAATT------C
AAATTC--------CAAAAGCGGCCATCCGTA-TAATATT
>AY297924_ToLCIRV_[Iran]                      
---------------------------------ACCGGATGGCCGCG--AATT----TTT
-TGTGGGCCCTTCAACGTACTAACTGACAAGGACAT-GCGAACCAATCATATGACGCGCT
CAAAGCCTAATTATTTTGTGGTC----------CCCTATTTAAA-CTTCGTCCCTAAGTA
-GTATCT-----TTTGTACTATGTGGGATCC------ATTGTTAAAC--GAGTTTCCCGA
AACCGTTCACGGTTTTAGATGTATGTTAGCAGTTAAATATCTGCAGTTAGCAGAAAAGAC
TTATTCCCCTGACACATTAGGTTACGATTTAATTAGGGATTTAATTTCAGTAATTAGGGC
TAGAAATTATGTCGAAGCGTCCAGCAGATATAATCATTTCCACGCCCGTTTCGAAGGTAC
GCCGTCGTCTCAGCTTCGACAGCCCATATGTGAACCGTGCTGCTGCCCCCATTGTCCGCG
TCACCA---AGGCAAAGGCATGGGCGAACAGGCCCATGTACCGGAAGCCCAGAATGTACA
GGATGTACAGAAGCCCTGATGTTCCCAAGGGATGTGAAGGCCCATGTAAGGTCCAATCTT
TCGATGCTAAGAACGATATTGGTCATATGGGTAAGGTTATATGTTTGTCTGATGTCACGA
GGGGAATGGGTTTGACCCATCGAGTAGGGAAACGTTTCTGTGTGAAGTCTTTGTATTTTG
TCGGCAAGATTTGGATGGACGAGAACATCAAAACCAAGAACCATACTAATACTGTTTTGT
TCTGGATTGTGAGAGACAG-----------GCGTCCTACAGG--AACCCCAAATGATTTC
CAACAAGTGTTCAATGTTTATGATAATGAGCCTTCTACGGCTACTGTGAAGAACGACCAG
CGTGATCGTTTTCAGGTGCTGAGGAGGTTTCAAGCAACAGTCACAGGCGGTCAATATGCT
GCTAAGGAACAAGCTATAATTAGGAAGTTCTATCGTGTTAATAACTATGTGGTTTATAAT
CATCAAGAAGCTGGGAAGTATGAGAATCACACTGAGAATGCTTTGTTGTTGTATATGGCA
TGTACTCATGCCTCTAACCCCGTGTATGCTACTTTGAAAGTTAGGAGTTACTTCTACGAT
TCTGTAA------CAAATTAAGATTAATAAAGATTGAATTTTATTGAATATGATTGGTCT
ACATATACAACGTGGTGTAATACATTCCATAATACATGATCAACTGCTCTATTTACATTG
TTAATACTTATAACTCTTAAATTATTTAAATACT-TAAGTATTTGGGTCTTAAATACCCT
-TAAGAAACGACCAGTCGGAGGCTGTGATGTCATCCAGATTCGGTAGACTAGGAAACATT
TGTGTATCCCCAACACTTTCCTCAGGTTGTGATTGAACTGTACTTGGACGGTGATGATGT
CTTGGTTCATCAGGAATGGCCGGTTGTGGTGTTCTGTTATCTTGAAATATAGGGGATTTT
GAATCTCCCAGATAAACACGCCATTCTCTGCTTGAGCTGCAGTGATGAGTTCCCCTGTGC
GTGAATCCATG-GTCGTGGCAGGCTAATGCTATGAAGTAAGAGCAGCCACACGGTAGATC
AACTCGTCGACGCC---TGGTCCCTCTCTTGGCTAGCCTGTGTTGCACTTTGATTGGAAC
CTGAGTAGAGTGGGCCTTCGAGGGTGACGAAGATCGCATTCTTCAAAGCCCAGTTTTTAA
GTGCAAAATTCTTGTCTTCATCCAAGAACTCTTTATAACTGGAGTTGGGTCCTGGATTGC
AGAGGAAGATAGTGGGAATTCCGCCTTTAATTTGAACTGGCTTCCCGTACTTTGTATTTG
ATTGCCATTCTCTTTGGGCCCCCATGAATTCCTTAAAGTGCTTTAGATAGTGGGGATCGA
CGTCATCAATGATGTTGTACCAGGCATCATTACTGTAGATTTTTGGGCTAAGGTCTAGAT
GACCACATAGATAATTATGTGGACCCAACGACCTAGCCCACATTGTTTTACCAGTACGAC
TATCACTCTCAATAACAATACTTATGGGCCTAA------------------TGGGCCGCG
CAGTGG-TATCGGCAATATTTTCGCAAGCCCACTCTTCA---AGTTCTACTGGAACTTGA
TCGAATGAAGAGGAAGAAAAAGGTGAAACATAAGGAGCT--GGTGGCTCCTGAAAATATC
TATCTAAATTTGAATTTAAATTATGAAATTGAAGTAGAAAGTCTCTAGGAGCTTTCTCCT
TCAGTATATTGAGGGC--CTGAGCTTTGGACCCTGAATTGATTGCCTCGGCATATGCGTC
G-TTGGCAGATTGGCAACCTCCTCTAGCTGATCGTCCATCGACTTGGAAAACTCCATGAT
CAATGACGTCTCCGTCTTTTTCCATATAGGATTTGACATCGCTTGAACTCTTAGCTCCCT
GAATGTTCGGATGGAAATGTGCTGACCTGGTTGGGGATGTGAGGTCGAAGAATCTGTTGT
TTTTGCACTGGAACTTTCCTT-CGAACTGGATGAGCACATGCAAGTGAGGAGTCCCATCT
TCATGAAGCTCTCTGCAAATTCTAATAAATTTTTTGGAAGTGGGTGTTTGTAGATTTAAT
GATTGGGAAAGTGCCTCTTCTTTAGTTAGAGAGCATTTGGGAAAAGTGAGAAAATAATTT
TTGGCATTTA-TTTTAAACCGATTGGGGGCTGCCATA----TTGACTTGGTCAATCGGAG
TCTCTCAACTCTTTCTATGTA-------------TTGGTGTATT-GGAGTCCTATATATA
TG-GAGACTCCA-ATGGCATATATGTAAATATTGTACT---TTAATTCAAAAT-------
---CCTCACGCTCCAAAAAGCGGCCATCCGTA-TAATATT
>AB100304_ToLCJaV/A_[Indonesia]               
---------------------------------ACCGGATGGCCGCGATTTTT----TTA
AAG--T----------GTCCCCCC-CACTAACAAAT-GTCCCCCAATCAGAACGCGCCCT
CAAAGCTAAATTATTAACTGGTCCC--------CTATTTAT-AC--TTAGTCTCCAAGT-
ATTAT--------GTTAAACATGTGGGATCC------CCTCGTAAAC--GAATTCCCAGA
GACTGTTCACGGTCTACGGTGTATGCTAGCCGTAAAATATCTTCAATTAGTTGAAGCTAC
GTATTCTCCTGATACGATTGGGTACGATCTTGTACGCGATTTAATTTCAGTAATTCGTGC
TCGCAATTATGTCGAAGCGTCCCGCCGATATAGTCATTTCCACTCCCGCCTCGAAGGTAC
GTCGTCGTCTGAACTTCGACACACCCGCGATGAGCCGTGCTGCTGCCCCCACTGTCCTCG
TCACCAACAAAAGAAGGACATGGACCAACAGGCCCATGTATCGCAAGCCCAGAATGTACA
GAATGTACAGAAGCCCTGATGTGCCCAAAGGTTGTGAAGGCCCATGTAAGGTCCAGTCTT
TTGAGTCTAGACACGATGTTAGTCACGTGGGTAAGGTCTGTTGTATAACTGACGTCACTA
GGGGTTTAGGTTTGACACATAGGACGGGTAAGAGGTTTTGCGTTAAGTCCGTCTACATAA
TGGGCAAGGTCTGGATGGATGAGAATATCAAGACCAAGAATCACACTAACACAGTTATGT
TTTTTCTAGTCCGTGATCG----------AAGACCTTATTC---AAGTCCTCAGGATTTT
GGTCAGGTGTTTAACATGTATGACAATGAGCCAAGTACAGCTACTGTCAAGAACGATATG
CGAGATCGTTTTCAGGTCTTACGGAAATTCACATCAACTGTTACTGGTGGTCAGTATGCA
TGCAAGGAGCAGTCTCTCGTCAAACGTTTTTTTAGAGTTAATAATCATGTAGTTTATAAT
CATCAAGAGGCGGGAAAGTATGAGAACCATACTGAGAACGCTCTTTTATTATATATGGCT
TGTACTCATGCCAGTAACCCAGTGTATGCTACTTTGAAAATCAGAATCTATTTCTATGAT
TCTGTTC------AAAATTAA------TAAAGATTAAATTTTATTATATGAGATTGTGTT
ACATATTCTGTGTTTTCCAATACATCCCATAAAACATGATCACATGCTCTAATTACATTG
TTAATACTAATTACACCCAAATTATCTAAATATT-TCATACATTGAACCCTAAATACTCT
-TAAGAAACGCCAAGTCTGAGGTTGTAAGCGAGTCCAGATCTGGAAGATCAGAAAACACT
GGTGTATTCCCAACGCTTTCCTCAGGTTGTGATTGAACTGTATTCGGATCGTTATGACGT
CGTGGTTGGTGTTGAATATTCTCTCGTGGTGCTTGATTATCTTGAAATAGAGGGGATTTT
TGATCGTCCAGGTATACACGCCACTCTCGCATTGAGTTGCAGTGAGTAATTCCCCTGTGC
GTAAATCCATGATTTGCA-CAGTCTATTCCGAAGTAGTAAGAACACCCGCACGTTAGATC
AATTCTACGCCTGCGAACTGGCCTCCTCTTGGCTATTCTGTGTTGCACTTTGATTGGTAC
CTGAGTACAATGGGCTGTTGAGGGTGACGAATTCTGCATTCTTTATAGCCCACTCTTTTA
ATGCCGAATTCTTCTCTTCGTCCAAGTACTCTTTATATGATGATGTTGGGCCTGGATTGC
AAAGGAAGATAGTTGGGATTCCACCTTTAATTTGAATTGGTTTCCCGTACTTGGTGTTGC
TTTGCCAGTCCCTTTGGGCCCCCATGAATTCTTTAAAGTGCTTTAAGTAGTGGGGGTCGA
CGTCATCAATGACGTTGTACCAGGCATCATTGCTGTATACCTTTGGGCTCAGATCTAAAT
GACCGCACAAATAATTATGTGGGCCTAAAGAACGAGCCCACATCGTCTTCCCTGTACGGC
TCTCACCCTCTATGACAATACTAACAGGTCTCC------------------ATGGCCGCG
CAGCGG-CATCCCTTACGTTTTCGGAAACCCAGCACTCA---AGTTCTTCTGGAACTTGA
TCGAAAGAAGAAGAAAGAAATGGACAAACAAAAACCTCT--GCACGAGGTGTAAAAATCC
TATCTAAATTAGCTTTAATATTATGATATTGAAAAATAAAATCTTTAGGGAGCTCCTCTC
TAATAATAGCTAAAGCTGCTTCGGCTGAA--CCTGAATTTAGGGCCTTTGCAGCTGTGTC
G-TTAGCCGTCTGTTGACCTCCTCGAGCACTTCTTCCGTCGACCTGGAATTCTCCCCATT
CCAGTGTGTCTCCGTCCTTGTCGATATAAGACTTGACGTCGGAGCTTGATTTAGCTCCCT
GAATGTTCGGATGGAAATGTGCTGACCTGGTAGGGGATGTAAGGTCGAAGAATCTGTTAT
TTTGGCACTTGAATTTCCCTT-CGAACTGGATAAGCACGTGCAGATGAGGGCTCCCATCT
TCATGGAGTTCTCTGCAGATTTTGATGAATTTTTTATTTGTTGGGGTGTTTAGGTTTTGT
AATTGGGAAAGTGCTTCTTCTTTAGTGAGAGAGCACTGTGGGTATGTGAGGAAATAATTT
TTGGCATTTA-TTAAAAAACGTTTGGGAGGTGCCAT-----TTGACTTGGTCAATCGGGT
CTCAACAAA----------CT--TGCGTTAGCAATCGGGGAATG-GGTCT-CAATATATA
GT-GAGGACCTAAATGGCATTATTGTAATT-CTCGAAA--GTAATTCAAATTT------C
AAATTTT--GAATCCAATAGCGGCCATCCGTA-TAATATT
>EU910141_ToLCKeV_[K3_:India]                 
---------------------------------ACCGGATGGCCGCGAATTTT----TTT
GTG--GGCCCCACAACGCACTAACTGACAACGACTA-GTGGACCAATCACATGACGCGCT
CAAAGCTTAATTGTTTTGTGGTCCC--------CTATTTAT-AC-TTCG-GCACTAAGTA
TTGTACA-----TTGCAAAA-TGTGGGATCC------ATTGTTAAAC--GAATTTCCCGA
CACTGTTCACGGTTTTAGATGTATGTTAGCAATTAAATATCTACAGTTAGTAGAAAACAC
TTATTCTCCTGATACATTAGGTTACGATTTAATTAGGGATTTAATTTCAGTTATTAGGGC
TAGAAATTATGTCGAAGCGACCAGCAGATATAATCATTTCCACACCCGCTTCGAAGGTAC
GCCGCCGTCTCAACTTCGACAGCCCATATGTCAGCCGTGCTGCTGCCCCCATTGTCCGCG
TCACAA---AGTCAAGAGCATGGGCGAACAGGCCCATGAACAGAAAGCCCAGGATGTACA
GGATGTACAGAAGCCCAGATGTCCCTAGAGGATGTGAAGGCCCATGTAAGGTACAATCAT
TTGAGCAAAGGCATGATATTTCTCATATTGGGAAGGTCATGTGTATTAGTGACGTTACTC
GTGGGATTGGGCTAACTCATAGGGTTGGTAAGCGTTTCTGTGTTAAATCCGTTTACGTTT
TGGGTAAGATATGGATGGATGAGAATATCAAGACCAAGAATCACACGAATAGTGTTATGT
TTTTTCTTGTTCGTGATCG-----------TCGTCCTGTTGA--CAAGCCACAAGACTTT
GGAGAGGTGTTCAATATGTTTGACAATGAGCCTAGCACTGCTACTGTGAAGAATGTGCAT
CGAGATCGTTATCATGTTTTGAGGAAGTGGCATGCAACTGTCACTGGTGGTCAGTACGCT
TCAAAGGAACAGGCATTAGTGAAGAAGTTTGTTAACGTAATAATTTATGTTGTTTATAAC
CAGCAAGAGGCTGGGAAATATGAGAATCATTCTGAGAATGCTTTGATGTTGTATATGGCA
TGTACTCATGCCTCTAATTCTGTGTACGCTACGCTGAAGATACGTATCTACTTCTATGAT
TCTGTAACAAAC-TGAATTAA------TAAAGATTGTATTTTATTGAATATGATTGGTCT
ACATATACAATGTGGTGTAATACATTCCATAATACATGATCAACAGCTCTAATTACATTG
TTAATACTGATGACTCCTAAATTATTTAAATATT-TATACACTTGGGTCTTAAAGACTCT
-TAAGAAACGACCAGTCTGAGGCTGTGAGGTCATCCAGATTCGGAAGACTAGGAAACATT
TGTGTATCCCCAACACTTTCCTCAGGTTGTGATTGAACTGTACTTGGACGGTGATGATGT
CTTGGTTCATCAGGAATGGCCGGTTGTGGTGTTCTGTTATCTTGAAAAATAGGGGATTTT
GAATCTCCCAGATAAACACGCCATTCTCTGCTTGAGCTGCAGTGATGGGTTCCCCTGTGC
GTGAATCCATG-GTTGTGGCAGGCTAATGCAATGAAGTATGAACAGCCGCACGGTAGATC
AACACGTCGACGCC---TGGTCCCCTTCTTGGCTAGCCTGTGCTGCACTTTGATTGGTAC
CTGAGTACAGTGGGCCTTCGAGGGTGACGAAGATCGCATTCTTTAATGCCCAGTTTTTTA
GTGCAGAATTCTTATCTTCATCCAAGAACTCTTTATAGCTGGAATTTGGTCCTGGATTGC
AGAGGAAGATAGTGGGAATTCCGCCTTTAATTTGAACTGGCTTCCCGTACTTTGTATTTG
ATTGCCAGTCCCTTTGGGCCCCCATGAATTCTTTAAAGTGCTTTAGATAGTGGGGGTCTA
CGTCATCAATGACGTTATACCAGGCATCATTACTGTAGACCTTTGGACTAAGGTCTAAAT
GACCACACAGATAATTATGTGGTCCCAGTGATCTGGCCCACATAGTCTTTCCCGTACTAC
TATCACCCCTCATGACTATACTTACAGGTCTCA------------------AAGGCCGCG
CAGCGG-CACTGACGACGTTCTCAGCAGCCCACTCTTCA---AGTTCTTCTGGAACTTGA
TCAAGGAAGAAAGAAAAAAAGGGGGAAACATAACCTTCT--TTAGGAAGTGTAAAATCCC
TATCTAAATTAAGATCTAATAATGGAAATTGGAAAACAAAACCTTGGGGTGCTAATTCTT
TAATTACTCTAAGAGC--CTCTGACTTACTGCCTGCGTTAAGCGCTGCGGCGTAAGCATC
A-TACGCTGACTGTGACCCCCCCTCTGCAGATCTCCATTCGATCTGAAACTCTCCCCAGT
CGAGGGTGTCTCCGTCCTTCTCCAGATAGGACTTGACGTCTGAGCTTGATTTAGCTCCCT
GAATGTTCGGATGGAAATGTGCTGACCTGGTTGGGGATACCAGGTCGAAGAATCTGTTAT
TTTGGCACTTGTATTTTCCTT-CGAACTGGATGAGCACGTGAAGATGAGGTTCCCCATTT
TCATGAAGCTCTCTGCAGATTTTTATGTATTTTTTGTTGGTTGGTGTTGCTAGGTTTTGT
AATTGGGAAAGTGCTTCTTCTTTGGTGAGAGAGCATTTGGGATATGTTAGGAAATAATTT
TTGGAGTTAA-TAAGGAAACGCTTTG--------GAG----GCATGTTGACTAAGATAGA
GGACCCGATTGACTGCTCTTGCAACTCTCCCC----TGTATATC-AGGTCTCAATATATA
GT--GAGACCCAAATGGCATAATGGTAATTAAAAAAAC-ATTAATTTGAAATTC------
---AAAACAAAAGGCTAAAGCGGCCATCCGTA-TAATATT
>AF195782_ToLCLV_[Laos]                       
---------------------------------ACCGGATGGCCGCGATTTTT----TTA
AAA--GTG--------GGCCCCCC-CACTAAAATAT-GTCCCCCACTCAGAACGCGCCCT
CAGAGCCTATTTAGTGTGTGGTCCC--------CTATTTAT-AT-CTTGGTGACCAAGT-
TTCAT--------TTCAAACATGTGGGACCC------ACTTTTGAAC--GAGTTCCCTGA
GACTGTTCATGGTCTACGGTGTATGCTAGCCAAAAAATACGTACAGGAAGTTCAGAAGAC
GTATTCTCCGGATACGGTTGGGTACGATTTATTTTGTGATTTAATACATCTCTTAAACAC
TAAAAATTATGAGCAAGCGTCCAGCAGATATAGTCATTTCTACTCCCGCCTCCAAGGTAC
GCCGCCGTCTGAACTTCGACACCCCTTATACCAGTCGTGCTGCTGTCCCCACTGTCCTCG
TCACAAACAAAAGACGAGCATGGATTCAGAGGCCCATGTATCGGAAACCCAGAATGTACA
GAATGTACAGAAGCCCTGATGTGCCCAAGGGTTGTGAAGGCCCGTGTAAGGTCCAGTCAT
ATGAGCAGAGACATGATGTATCCCATGTGGGTAAAGTGTTGTGTGTTAGTGATGTCACTC
GTGGAAATGGGCTTACCCATCGTGTGGGTAAGAGATTCTGTGTGAAGTCCGTTTATGTGT
TGGGCAAAATTTGGATGGATGAGAATATCAAGACTAAGAACCATACCAACACTGTAATGT
TCTTTCTGGTCCGCGATAG----------AAGGCCCTTCGG---TACTGCTATGGATTTT
GGTCAGGTTTTTAACATGTATGATAACGAGCCCAGTACTGCCACTGTGAAGAATGATATG
AGAGATCGTTACCAGGTGCTAAGGAAGTTTACTGCAACTGTGACTGGTGGCCAGTATGCC
TCTAAGGAGCAGGCGTTAGTTAGGAAGTTCATGAAAATTAATAACTATGTTGTGTATAAT
CATCAGGAGGCTGCTAAGTATGAAAATCATACTGAGAATGCCCTTTTATTGTATATGGCA
TGTACTCATGCCAGTAACCCAGTGTATGCAACATTGAAGATCAGAATCTATTTCTATGAT
TCTGTTC------AGAATTAA------TAAATATTGAATTTTATTATATATGAAAATTGA
GCATCAATTGTGCCTTCGAATACATTGTACAATACATGATTGATTGCCCTAATTACATTG
TTAATGCTAATAACTCCTAATCTATCTAAATACT-TCATACATTGGTATTTAAATACTCT
-TAAGAAATGCCCAGTCCGAGGATGTAAACGAGTCCAGATTTGGCAGATTGGAAAACATT
GGTGTATCCCCAACGCTTTCCTCAGGTTGTGGTTGAACTGTATTTGGACTGTTATTATGT
CGTGTTCCCGGAAGAATGGTCTCTCGATGTGCTTGGTTATCTTGAAATAGAGGGGATTTG
GGACCGTCCAGATATACGCGCCACTCTCTGCTTGAGTTGCAGTGATGGGTTCCCCGGTGC
GTGAATCCATG-GTTGTGACAGTTGATGCTAATGAAGTATGAGCATCCACAGGGAAGATC
AACTCTACGTCTGCGAATTGGCCTCTTCTTGGCTATTCTGTGCTTGACTTTGATGGGTAC
CTGAGTACAGTGGCTCCGTGAGGGTGATGAATTCTGCATTCTTTACTGCCCAGTCTTTTA
ATGCTGAATTCTTTTCCTCGTCCAAGTACTCTTTATACGATGATGTTGGGCCTGGATTGC
AGAGGAAGATTGTTGGGATCCCACCTTTAATTTGCATGGGCTTCCCGTACTTTGTGTTGC
TTTGCCAATCTCTTTGGGCCCCCATGAATTCTTTAAAGTGCTTTAGATAGTGGGGGTCTA
CGTCATCAATGACGTTGTACCATGCATCATTACTGTACACCTTTGGACTCAAGTCAAGGT
GCCCACACAAATAATTATGTGGGCCTAAAGACCTGGCCCACATTGTCTTTCCTGTTCTGC
TCTCTCCCTCGATGACTATACTTTTGGGCCTCC------------------AAGGCCGCG
CAGCGG-CATCCCTTACATTCTCGGACACCCACTCTTCA---AGTTCTTCTGGAACTTGA
TCAAAAGAAGAAGAAAGAAAAGGACAAACAAAAACCTCT--AAAGGAGGTGCAAAAATCC
TATCTAAATTAGAATTTAAATTATGAAATTGTAAAACATAATCTTTGGGGGCTAATTCTT
TAATTACATTAAGAGC--CTCTGACTTACTTCCGCTGTTAAGTGCTTTGGCGTAAGCGTC
A-TTGGCTGTCTGTTGTCCTCCCCTTGCAGATCTTCCATCGATCTGAAACTCGCCCCAGT
CGAGGGTGTCTCCGTCCTTCTCCAGATAGGACTTAACGTCTGAGCTTGATTTAGCTCCCT
GAATGTTCGGATGGAAATGTGCTGACCTGGTTGGGGACACCAGGTCGAAGAATCTGTTAT
TCGTGCAGTTGTATTTCCCTT-CGAACTGGATAAGCACGTGGAGATGAGGAGACCCATCT
TCGTGAAGCTCTCTGCAAATTTTGATATATTTTTTATTTGTTGGGGTTTGTAGGGTTTGT
AATTGGGAAAGTGCTTCTTCCTTTGTGAGTGAGCACTGGGGATATGTAAGAAAATAATTT
TTGGC-TTTAATAGAAAAACGTCCGGCTCTAGGCAT-----TT----TGG--AATTGGGG
GGCACT-------------CTAATTCTCTGCAATCGGGGGAACG-GGGGGGCAATTTATA
TG-TGCCCCCCAAATGGCATTCTCGTAATT-CCCAAAA--GAAATTCAAA-TT------C
AAATTC--AAATTCCTAAAGCGGCCATCCGTA-TAATATT
>AJ865338_ToLCMGV/Men_[MorondovaMadagascar]  
---------------------------------ACCGGATGGCCGCGCCCCC-----GAA
AAA--GAA--GTG---GTCCCCCC-CACTATACTAT-GTCGTCCAATGAAATTGTGTCCT
GGAAGGTTATTTATTG--GGTTTT-------GTCCTTATAT-AC-TTGG-CCGCTAAGTT
TGTGGGC-----CTGTCACAATGTGGGATCC------ATTGTTAAAT--GAGTTCCCTGA
TTCTGTTCATGGTTTTCGTTGTATGCTTGCTGTAAAATATTTGCAGGCCGTTGAGGAAAC
GTATGAGCCCAACACTTTGGGCCACGATTTAATTCGCGATCTTATCTCTGTTATTAGGGC
TCGTGACTATGTCGAAGCGACCCGGCGATATAATCATTTCCACGCCCGTCTCGAAGGTTC
GTCGAAGGCTGAACTTCGACAGCCCATATACCAACCGTGTTGCTGTCCCCATTGCCCCCG
CCACAAACAGGCGTCGGTCATGGACTTACCGGCCCATGTACCGAAAGCCCAGGATGTACA
GAATGTACAGAAGCCCTGATGTTCCTAAGGGCTGTGAAGGCCCATGTAAGGTCCAGTCAT
TTGAGCAAAGGGATGATGTGAAGCATACGGGTATTGCTCGCTGTGTTAGCGATGTGACGC
GTGGTTCGGGTATCACTCATAGGGTTGGTAAGAGATTTTGTATTAAGTCCATTTACATTT
TAGGTAAAGTATGGATGGATGAAAATATAAAGAAGCAGAATCACACGAACAACGTGATGT
TCTTCTTGGTCCGAGATCG----------CAGGCCCAGTGGATCAGCGCCCATGGACTTT
GGGCAGGTGTTTAACATGTTTGACAATGAGCCCAGTACTGCGACTGTGAAGAATGATTTG
CGAGATAGGTTACAGGTTTTGCGCAAGTTTCATGCTACCGTTGTTGGTGGTCCTTCTGGG
ATGAAGGAACAGGCTTTAGTTAAGAGATTTTATAGGATTAATAATCATGTAGTTTATAAT
CACCAGGAGGCAGCGAAGTATGAAAATCATACTGAGAATGCGTTGTTGTTGTATATGGCT
TGTACTCATTATTCCAATCCCGTGTACGCTACATTGAAAATACGCATCTATTTCTATGAT
GCAGTGA------CAAATTAA------TAAATATTAAATTTTATTTCATGATCCTCCAAA
ACCTGGAGTGTATTTACAAGTACATCATACAATACATGATCAACTGCCCTAATTACAGTA
TTAATTGAAATAACACCTAATCTATCTAAATATC-TGAGGACCTGAATTCTAAATACCCT
-TAAGAAACGACCAGTCTGAGGCCGTAAGGTCGTCCAGACCTTGAAGTTGAGAAAACATT
TGTGAATCCCCAGTTCCTTCCTGAGGTTGTGGTTGAATCTTATCTGGATGTTGATGATGT
CGTGGTTCATGTTGAATGGCCTTATTTCGTGGCTGGTGATCGTGAAATAGAGGGGATTGT
TTATCTCCCAGATAAACACGCCATTCTGTGCCTGAGGAGCAGTGATGAGTTCCCCTGTGC
GTGAATCCATG-GTTGGAGCAGTCGATGTGGAGATAATATGAGCAGCCGCAGTCTAGGTC
AACCCGTTTACGCCGTATGGTTCTCTTCTTCGCTATACGGTGTTGGACCTTGATTGGCAC
TTGTGAACAATGGCTCGTGGAGGGTGACGAAGGTCGCATTCTTAATTGCCCACTGCTTGA
GTGCTGCGTTCCTTTCCTCGTCCAGAAATTCTTTATAGGACGACGTTGGGCCTGGATTGC
ATAGGAAGATTGTGGGAATTCCGCCTTTAATTTGAATTGGCTTCCCGTACTTTGTGTTGC
TTTGCCAGTCCCTCTGCGCTCCCATAAATTCCTTAAAGTGCTTTAGATAATGCGGGTCTA
CGTCATCAATGACGTTGTACCACGCATCATTGCTGTACACCTTTGGGCTGAGATCAAGAT
GGCCACATAAATAGTTATGTGGTCCCAATGACCTGGCCCACATTGTCTTTCCGGTACGAC
TATCACCCTCGATTACAATACTATTCGGTCTCC------------------ACGGCCGCG
CAGCGG-CATCCATCACGTTCTCACTCACCCACTCTTCA---AGTTCTTCCGGAACTTGA
TTAAAAGAAGAAGATAAAAAAGGAGAAACATAAGGAGCC--GGAGGCTCCTGAAAAATCC
TATCTAAATTACTATTTAAATTATGAAATTGTAAAACAAAATCCTTAGGGGCTAATTCCT
TAATGACTCTAAGAGC--CTCTGACTTACTGCCTGCGTTAAGAGCTGCGGCGTAAGCGTC
A-TTGGCTGATTGTTGCCCTCCCCTTGCAGATCTGCCATCAATTTGAAATTCTCCCCATT
CGATGGTGTCTCCGTCCTTGTCGATATAGGACTTGACGTCGGAGCTGGATTTAGCTCCCT
GAATGTTCGGATGGAAATGTGCTGACCTGGTTGGGGATACCAGGTCGAAGAATCTCTGAT
TCGTGCACTGGTACTTACCTT-CGAATTGGATAAGCACATGGAGGTGAGGTTCCCCATTC
TCGTGAAGCTCTCTGCAAATTTTGATGAACAGTTTATTTACTGGGGTTTGTAGGGATTGT
ATTTGGGAAAGTGTTTCCTCTTTGGTGAGAGAGCACTTTGGATAAGTGAGGAAATAATTT
TTTGCGCAAA-TTTTAAATCG--ACGTAG----AGGA----GCCATTTAGTCAATGTACT
CCGATTGACCACTAATT-CATTTGCTGTCTGCAATCGGAGTATT-GGTGGCCAATATATA
GG-TGTACTCCAAATGGCATTATGGTAAAT---AGCTAAAGTTTTTTAATTTTGAAATTC
AAAATTTGAAATTCTAAAAGCGGCCATCCGTA-TAATATT
>EU487046_ToLCMiV_[P162:MindanaoPhilippines] 
---------------------------------ACCGGATGGCCGCGATTTTT----TTG
GTG-------------GTCACTAT-CACTAACTTTT-GTCTGCCAATAGAAACGCTCCCT
CAAAGCTTATTTAATATGTGGTCCC--------CTATTTAA-AG-ATTGCTCACTAAGT-
TGTTT--------CCCAAACATGTGGGATCC------GTTAGTTAAT--GAGTTTCCCGA
TACCGTTCATGGTTTCAGGTGTATGTTAGCCGTAAAATACTTGCAGTTAGTAGAATCTAC
GTATTCACCAGATACGCTTGGGTACGATCTTATCCGAGATTTAATTTCCGTCGTCCGTGC
AAAAAACTATGTCGAAGCGTCCCGCCGATATAGTCATTTCCACTCCCGCATCGAAGGTAC
GTCGCCGTCTCAATTTCGACAGCCCTTACACGAGCCGTGCTGCTGCCCCCACTGTCCTCG
TCACCAACAAAAGGAGAACATGGTCCAACAGGCCCATGTACAGGAAGCCCAGAATGTACA
GAATGTACAGAAGCCCTGATGTGCCCAAAGGTTGTGAAGGCCCATGTAAGGTCCAATCGT
ATGAACAGAGGCACGACATATCCCATGTTGGTAAAGTATTATGTGTTAGTGATGTCACTC
GTGGCAGTGGGCTTACCCATCGAGTTGGTAAGAGATTCTGTGTGAAGTCCGTCTATGTAT
TGGGTAAAATATGGATGGATGAAAATATCAAAACCAAGAACCATACGAACACTGTGATGT
TTTATCTTGTTCGTGATAG----------AAGGCCCTATGG---TACTGCTATGGAATTT
GGTCAGGTGTTTAACATGTATGATAATGAGCCCAGTACTGCTACTATCAAGAATGATCTT
CGAGATCGTTATCAGGTTTTAAGAAAATTCACCTCAACGGTCACAGGCGGTCAATATGCT
TCTAAGGAACAGGCGTTGGTTAGGAAATTTATGAAGGTTAATAATTATGTAGTTTATAAT
CATCAAGAGGCTGCTAAGTATGACAATCATACTGAGAATGCCTTGTTATTGTATATGGCT
TGTACTCATGCCAGTAATCCAGTGTATGCTACTTTGAAGATCAGAATCTATTTCTATGAT
TCTCTTC------AGAATTAA------TAAAGATTGAATTTTATTATACTTGAAAGTTGT
ACATCGATTGTTCTTTCCAATACATTCCATAATACATGAGAAACTGCCCTAATTACATTG
TTAATGCTGATTACACCCAAATTATCTAAATACT-TCATACATTGATATTTAAAGACTCT
-TAAGAAACGCCAAGTCTGAGGTTGTAAGCGAGTCCAAATCTGGAAAATCAGAAAACACT
GGTGTATTCCCAACGCTTTCCTCAGGTTGTGGTTGAACTGTATCTGGATCGTTATGATGT
CGTGGTTGTTGTTGAATGATCTCTCGTGGTGTTTGGTGATCTTGAAATATAGGGGATTTT
TGATTGTCCAGGTATACACGCCACTCTCGCATTGAGTTGCAGTGAGTAATTCCCCTGTGC
GAAAATCCATGATTTGCA-CAATCTATGCCGAAGTAGTATGAGCAACCGCAAGGAAGATC
AACTCTCCGTCTGCGAACAGGCCTCTTCTTGGCTATTCTGTGTTGGACTTTGATGGGTAC
CTGAGTACAATGGGCTTGTGAGGGTGATGAATTCTGCATTCTTTAGTGCCCAATCTTTTA
ATGCTGAATTTTTATTTTCGTCCAAGTACTCTTTATATGATGATGTTGGTCCCGGATTGC
AGAGGAAGATAGTGGGAATTCCACCTTTAATTTGAATGGGCTTCCCGTACTTGGTGTTGC
TTTGCCAGTCCCTTTGGGCCCCCATGAATTCTTTAAAATGCTTTAGATAGTGGGGGTcGA
CGTCATCAATGACGTTGTACCAAGCATCATTACTGTAGACCTTTGGACTTAAGTCCAGAT
GTCCACATAAGTAATTGTGTGGACCCAGTGACCTAGCCCACATCGTCTTCCCTGTCCTAC
TATCGCCCTCTATTACAATACTTTTAGGTCTCC------------------AAGGCCGCG
CAGCGG-CATCCCTTACATTCTCAGAGACCCAATCTTCA---AGTTCTTCTGGAACTTGA
TTAAAAGAAGAAGAAAGAAAAGGACAAACAAAAACCTCT--AAAGGAGGTGCGAAAATCC
TATCTAAATTATTATTTAAATTATGAAATTGTAAAACAAAATCTTTAGGAGCTAATTCCT
TAATTACATTAAGAGC--CTCCGACTTACTTCCTGCGTTAAGCGCCTTGGCGTAAGCATC
A-TTGGCTGATTGTTGTCCCCCTCGTGCAGATCGTGCGTCGATCTGGAATTCACCCCATT
CGAGAGTGTCTCCGTCCTTGTCGATATAGGACTTGACGTCGGAGCTTGATTTAGCTCCCT
GAATGTTCGGATGGAAATGTGCTGACCTGGAAGGGGATACAAGGTCGAAGAATCGTGAAT
TTGTGCATCTGTATTTCCCTT-CGAACTGTACGAGCACGTGGAGATGAGGGCTCCCATCT
TCGTGAAGTTCTCTGCAGATTCTGATATATTTTTTATTTGTTGGGGTTTGTATATTTTGT
ATTTGGGAAAGTGCTTCCTCTTTGGTTAGAGAGCACTGTGGATATGTGAGGAAATAATTT
TTGGCATTTA-TTTGGAATTTTCTCGGTGGTGCCAT-----TTGACTTAGTCAATGGGTA
CCCAATGAGAG--GATTTCCTAATGCTCTGGGTATCGGTACATT-GGTAC-CCATCTATA
CT-CGGTTACCTAATGGCATTAATGTAATT--TCTAGA--GAAATTCAAAATT------T
TAATTTT--AAATCCAAAAGCGGCCATCCGTA-TAATATT
>AM701763_ToLCMohV_[FomboniComoros]          
---------------------------------ACCGGATGGCCGCGC-CCG-----AAA
AAG--AAAAGTG----GACCCTCCCCATGATTTATT-GTCCGCCAATGAGAATCGCGCGT
CAAAGCTTAGATAATT--GTTTTT-------GTCTTTATAT-AC-TTGC-TCGCCAAGGA
GTTGTCC------CACAAAA-TGTGGGATCCGGATCCACTCTTAAAT--GAGTTCCCAGA
CTCTGTTCACGGTTTTCGTTGTATGCTAGCTATCAAATATTTGCAGGCCATTGAGCAAAC
CTACGAGCCCAATACTTTGGGCCACGAATTGATTCGTGATCTCATATCCGTTATCAGAGC
TCGTGACTATGTCGAAGCGACCCGCCGATATAATCATTTCCACGCCCGCTTCGAAGGTGC
GTCGAAGGTTGAACTTCGACAGCCCGTTTACCAGCCGTGCTGTTGTCCCCATTGTCCCAG
GCACAAGCAGACGTCGGTCATGGACGTACAGGCCCATGTATCGAAAGCCCAGGATGTACA
GAATGTACAGAAGCCCTGATGTTCCAAAGGGTTGTGAAGGCCCATGTAAGGTCCAGTCTT
ATGAGCAGAGGGATGATGTTAAACATACTGGTATTGTTCGTTGTGTTAGTGATGTTACGC
GTGGTCCGGGAATTACTCATAGAGTTGGCAAGAGGTTCTGTGTTAAGTCCATTTACATTT
TAGGTAAGATATGGATGGATGAAAATATCAAGAAGCAGAATCACACTAATCAGGTTATGT
TTTTTTTAGTCCGTGATAG----------AAGGCCCTATGGTGCAGCCCCAATGGATTTT
GGGCAGGTGTTTAACATGTTTGATAATGAGCCCAGCACAGCTACGGTGAAGAATGATTTG
AGAGACAGGTATCAGGTTTTGCGGAAGTTTCATGCAACTGTTGTAGGTGGGCCCTCTGGG
ATGAAGGAACAGGCGTTAGTTAAGAGATTTTTTAAGATTAATAGTCATGTAACATATAAT
CATCAGGAAGCAGCTAAGTATGAGAACCATACGGAGAATGCTTTGTTGTTGTATATGGCG
TGTACTCATGCCTCTAATCCAGTGTATGCTACTCTTAAGATACGAATCTACTTCTACGAT
TCGATCG------GTAATTAA------TAAATATTAAATTTTATTTCATGATTTTCTGAT
ACTTGCAGAGTATTTTTCAATACATTATACAATACATGATAAACTGCTCTAATTACATCG
TTAATTGAAATAACCCCTAATCTATCTAAATACT-TGAGAACCTGAGTCCTAAATACCCT
-TAAGAAAAGACCAGTCTGAGGCTGTGAGCTCGTCCAGACCCTGAAGTTGAGAAAACATT
TGTGAATCCCCAGTTCCTTCCTCAAGTTGTGGTTGAATCTTATCTGGACTGATATGATGT
CGTGGGGCATGTTGAATGGTCGGTTCTCGTGGTCGATAATCTTGAAATACAGGGGATTTT
GTATCTCCCAGATAAACACGCCACTCTGTGCTTGAGCTGCAGTGATGAGTTCCCCTGTGC
GAAAATCCATG-GTCGATGCAGTTGATGTGGAGATAGTATGAGCAGCCGCAGTCGAGATC
AATCCTTCTACGCCTCACTGCCCTCTTCTTGGCTATTCTGTGCTGGACTTTGATTGGTAT
TTGAGAACAGTGGCTCGTGGAGGGTGACGAAGGTCGCATTCTTTAGTGCCCAGTCTTTTA
GTGGTGCATTCTTTTCCTCGTCTAGGAACTCTTTATACGAGGAAGTTGGTCCTGGATTGC
AAAGGAAGATAGTGGGAATTCCGCCTTTAATTTGAATTGGCTTCCCGTATTTCGTGTTGC
TTTGCCAGTCCCTTTGGGCCCCCATGAATTCCTTGAAGTGCTTCAAATAATGCGGGTCCA
CGTCATCAATGACGTTGTACCACGCATCATTACTGTACACCTTTGGGCTGAGATCAAGAT
GACCACACAAGTAATTATGTGGACCCAATGATCTGGCCCACATTGTCTTCCCCGTCCGAC
TATCACCCTCAATCACAATGCTAATCGGTCTCC------------------AAGGCCGCG
CAGCGG-AACCCATTACGTTCTCAGACACCCAGACTTCA---AGTTCTTCCGGAACTTGA
TTAAAAGAAGAAGAAAGAAAAGGAGAAACATAAGGAGCC--GGAGGCTCTTGAAAA-TCC
TATCTAAATTACTATTTAAATTATGATACTGTAAAACAAAATCCTTTGGAGCTAACTCCC
TAATGACTCTAAGAGC--CTCTGACTTACTGCCTGAGTTAATAGCTTTGGCGTAAGCGTC
A-TTGGCTGATTGTTGTCCCCCTCTTGCAGATCGTCCATCGATCTGAAACTCTCCCCACT
CAAGGGTGTCTCCGTCCTTGTCCAGATAGGACTTGACGTCAGAGCTGGACTTAGCTCCTT
GTATGTTGGGGTGGAAACAGGTGCTACTGCTTGGGTGTACGCAATCGAAGAGGCGATTGT
TGGTGCACGTGAGTTTTCCCT-CGAATTGAATAAGGGCATGCAGATGAGGTTCCCCATTC
TGGTGGTGTTCAAGGCAGATTTTAATATATTTAGGGTTAGTTGGAAGTGAGAGGTTTTGT
AAGAATGATAGAAGGTGTTCTTTGCTAAGAGAACACTTTGGATAAGTGAGGAAAATGTTT
TTGGCTTGAA-TTTTAAAACG--TGG-AGTTCTCATG----TTGACTTGGTCAATTGGAG
ACACTCGGCTGTAACTC-TCTCT-------------AATGAATT-GGAG-ACAATATATA
GT---GTCTCCAAATGGCATTTCTGTAATA---AG--------CCTCA---TTGTAATTT
GAATTTTGAAATCC-AAAAGCGGCCATCCGTA-TAATATT
>AM701764_ToLCNaV_[NamakelyMadagascar]       
---------------------------------ACCGGATGGCCGCGCCCCC-----GAA
AAA--GGAATGTG---GTCCCCACGCACTAGTCTAT-GTCAGCCAATCAGAATAGCGCTT
GAAAGCTTAGTTATTT--GTTTTT-------GTCTTTATAT-AC-TTGG-GCCGTAAGTT
GTTTAAA-----GTGCAACA-TGTGGGATCC------ATTGTTAAAT--GAATTTCCGGA
CTCTGTGCATGGGTTTCGTTGTATGCTTGCCATAAAATATCTGCAGGCCGTTGAGCAAAC
TTATGAGCCCAATACATTGGGCCACGATTTAATTCGAGATTTAATTTCTGTGATTAGAGC
CCGTGACTATGTCGAAGCGACCCGGAGATATAATCATTTCCACGCCCGTCTCGAAGGTGC
GTCGAAGGCTGAACTTCGACAGCCCATATACCAGCCGTGCTGCTGCCCCCATTGTCCCAG
GCACAAACAGACGTCGATCATGGACTTACAGGCCCATGTATCGAAAGCCCAGGATGTACA
GAATGTACAGAAGCCCTGATGTTCCTCGTGGTTGTGAAGGCCCATGTAAGGTCCAGTCGT
TTGAGCAGAGGGATGATGTTAAGCATACCGGTATTGTTCGTTGTGTTAGTGATGTTACGC
GTGGTTCGGGTATTACCCATAGAGTTGGCAAGAGGTTTTGTGTTAAGTCCATTTACATTT
TAGGGAAGATCTGGATGGATGAAAATATCAAGAAGCAGAATCATACTAATCAGGTTATGT
TTTTCCTTGTTCGTGATAG----------AAGGCCCTATGGGCCTTCTCCAATGGATTTT
GGACAGGTGTTCAACATGTTTGATAATGAGCCCAGTACAGCTACAGTGAAGAATGATTTG
AGAGACAGATATCAAGTTATGCGGAAATTTCATGCAACTGTTGTTGGTGGACCCTCAGGG
ATGAGAGAGCAGACTTTAGTTAAGAGATTTTTTAGGATTAATAGTCATGTAACGTATAAT
CATCAGGAGCAGGCTAAGTATGAGAACCATACTGAGAACGCTTTGTTGTTGTATATGGCA
TGTACTCATGCTTCTAACCCAGTGTATGCTACTCTTAAGATACGGATCTATTTTTATGAT
TCGGTCA------GCAATTAA------TAAATATTGAATTTTATTTCATAATTCTCCTCA
ACTTGGAGTGTATTTACAAGTACATCGTACAATACATAATCAACTGCTCTTATTACATTG
TTAATTGAAATAATTCCTAATCTATCTAAATACA-TGAGAACTTGAGTCCTAAATACTCT
-TAAGAAACGACCAGTCTGAGGGCGTAAGCTCGTCCAGATCTTGAAGTTGAGAAAACATT
TGTGAATCCCCAGTTCCTTCCTGATGTTGTGGTTGAACCGTATCTGGATTGATATGATGT
CGTGGTTCATGTTGAATGGTCTGATGCTGTGGTCGATTATCTTGAAATATAGGGGATTTT
GTATCTCCCAGATAAACACGCCACTCTGTGCTTGAGCTGCAGTGATGAGTTCCCCTGTGC
GTAAATCCATG-GTTTGTGCAGTTGATGTGTAGATAATAGGAGCAACCGCAGTCTAGGTC
AATTCTTCTACGCCTCACTGCTTTCCTCTTGGCTATGCGGTGGTGGACCTTGATTGGTAC
TTGAGAACAATGGCTCGTGGAGGGTGACGAAGGTCGCATTCTTCAGTGCCCAGGCTTTTA
GTGGTGCATTTTTCTCCTCGTCTAGATATTCTTTATAAGAGGATGTTGGTCCTGGATTGC
AGAGGAATATAGTGGGAATTCCGCCTTTTATTTGAATTGGCTTCCCGTACTTTGTGTTGC
TCTGCCAGTCCCTTTGGGCCCCCATGAATTCTTTAAAATGTTTTAAATAATGCGGGTCCA
CGTCATCAATGATGTTGAACCATGCATCATTGCTGTAGACTTTAGGACTCAGGTCAAGAT
GACCACATAAATAGTTGTGGGGTCCTAATGATCTGGCCCACATCGTCTTCCCCGTCCTAC
TATCACCCTCAATTACAATACTAATCGGTCTCC------------------ACGGCCGCG
CAGCGG-CATCCCTGATGTTCTCCGACACCCAAACTTCA---AGTTCTTCGGGAACTTGA
TTAAAAGAAGAAGAAAGAAATGGAGAAACATAAGGAGCC--GGAGGCTCCTTAAAAATCC
TATCTAAATTACTATTTAAATTATGAAATTGTAAAACATAATCTTTTGGGACTAATTCCT
TAATGACTCTAAGAGC--CTCTGACTTACTGCCTGCGTTAAGAGCTGTGGCGTAAGCGTC
A-TTGGCGGATTGTTGTCCCCCTCTTGCAGATCTTCCATCGATCTGAAACTCGCCCCATT
CGAGGGTGTCTCCGTCCTTGTCGATGTAGGACTTGACGTCGGAGCTGGATTTAGCTCCCT
GAATGTTCGGATGGAAATGTGCTGGCCTTGTTGGGGATACAAGGTCGAAGAATCTCTGAT
TCGTGCACTGGTACTTTCCTT-CGAACTGGATAAGCATGTGCAGATGAGGTTCCCCATTT
TCGTGTAATTCTCTGCAAATTTTGATGAATAATTTGTTTACTGGGGTTTGTAAGGCTTGT
ATTTGGGATAGTGCTTCCTCTTTTGTGAGAGAGCACTTTGGATAAGTGAGGAAAAAATTT
TTAGCAAAAA-TTTTAAAGCG--ACGTGG----GGGA----GCCATTTAGTCAATGTACA
CCGATTGACTATCGAGAGCATTTAGTGCTTGCAATCGGTGTATC-GGTGTGCAATATATA
GG-TGTACACCAAATGGCATTTCCGTAATA---AG--------TCTTA---TTGTAATTT
AAATTTTGAAATTCCAAAAGCGGCCATCCGTA-TAATATT
>JQ897969_ToLCNDC2_[IANDS1:India]             
---------------------------------ACCGGATGGCCGCGCGTTTT----TTT
GTG--G------------CCCCTC----------------GACCAATCACATCTCGCGCT
CAAAGCTTAAATAACTCTCCCGCCTG-------TTATAAAT-AC-TTAC-GCTCTAAGTA
TCCGC--------TTGCAAAATGTGGGATCC------ACTGGTTAAC--GAGTTCCCCGA
GACGGTTCACGGGTTTCGGTGCATGCTTGCCATCAAATATCTTCAGCTACTCTCTCAGGA
ATACTCTCCCGATACGGTAGGTTACGATCTAATACGCGATTTGATCTGTATTTTGCGTTC
CAGGAATTATGTCGAAGCGTCCTGCAGATATCGTCATTTCTACCCCCGCGTCGAAGGTGC
GTCGGCGTCTGAACTTCGACAGCCCGTACGCGACCCGTGTGGCTGTCCCCACTGTCCGCG
TCACAA---AATCGCGAATGTGGGCGAACAGGCCCATGAATCGGAAGCCCAGAATTTACA
GGATGTACAGAAGCCCTGATGTTCCAAAGGGCTGTGAGGGTCCATGTAAGGTACAGTCTT
TCGAGTCCAGACACGATGTAGTGCATATAGGTAAGGTAATGTGCATCAGTGATGTCACCC
GCGGTACTGGGCTGACCCATCGAGTAGGGAAGCGTTTCTGCGTGAAATCTGTTTATGTTT
TGGGTAAGATATGGATGGATGAAAACATCAAGTCCAAAAATCATACTAACAATGTCATGT
TCTTTCTCGCCCGTGATCG----------ACGGCCCACTGA---CAAGCCTCAGGATTTT
GGAGAGGTGTTCAACATGTTTGACAACGAGCCTAGCACTGCCACTGTGAAGAATATGCAT
CGAGACCGCTACCAGGTATTGCGTAAGTGGTATGCAACCGTCACGGGTGGACAGTATGGT
GCAAAGGAACAGGCCCTTGTCAAGAAGTTTGTTAGGGTTAACAATTATGTAGTTTATAAC
CAGCAGGAGGCTGGTAAATATGAGAATCACACCGAGAATGCTCTGATGTTGTATATGGCA
TGTACCCATGCCTCTAATCCCGTGTACGCGACTCTTAAGATTAGGATTTACTTCTACGAT
TCTGTAACGAACTGAAATTAA------TAAATGTTTAATTTTTATTTCTGATCAGGT-CT
ACATACATAGTTTGCTCTAATTTATTCCATAATACATGATTTACAGCCCTAATAATTGCA
TTAATTGATATTACACCGATATTGTTGAGATACT-TGAGGACTTGGGTCTTGAATACCCT
-TAAGAAAAGACCAGTCGGAGGGTGTAAGGTCGTCCAGATTCGGTAGGTCAGAAAACATT
TGTGCACTCCCAGAGCTCTCCGGAGGTTGTAGTTGAATTGGATCCTGATCGTGAGTATGT
CCATGTTCGTCGTGAATGGACGGACGTCGTGGCTGAGGAGCTTGAAATAGAGGGGATTTG
GAATCTCCCAGATATAGGCGCCATTCCATGCTTGAGCTGCAGTGATGGGTTCCCCTGTGC
GTGAATCCATG-ATTGTGGCAGTTGATGGACAGATAATAAGAACACCCGCATTCAAGATC
TACTCTCCTCCTCCGGTTGCGCC---TCTTCGCTTCCCTGTGCTGTACTTTGATTGGAAC
CTGAGTACAGTGGTCCTTCGAGGGTGACGAAGATCGCATTTTTGACGGCCCAGTTCTTTA
ATGCGGTGTTCTTTTCCTCGTCGAGGAATTCCTTATAACTGCTGTTGGGACCAGGATTGC
ACAGGAAGATTGTCGGTATCCCGCCTTTAATTTGAACTGGCTTCCCGTATTTTGTGTTGG
ACTGCCAGTCTCTTTGGGCCCCCATGAACTCTTTAAAGTGTTTGAGGAAGTGCGGGTCAA
CGTCATCAATGACGTTATACCAAGCGTCGTTACTGTATACTTTGGGACTTAGGTCCAGGT
GTCCACACAAATAGTTGTGTGGTCCCAGTGACCTAGCCCACATCGTCTTCCCCGTTCGAC
TGTCTCCCTCAATTACTATACTCTGAGGTCTAA------------------GGGGCCGCG
CAGCGG-GATCGACAACGTTCTCGGACGCCCAATCTTCA---AGTTCTTCTGGAACTTGA
TCGAAAGAAGATGAAGAAAAAGGAGAAATATAGGGAGCC--GGTGGCTCCTGAAAGATTC
TGTCTAGATTTGCATTTAAATTATGAAATTGTAGTACAAAATCTTTAGGAGCTAGTTCCC
TAATGACTCTAAGAGC--CTCTGACTTACTGCCTGCGTTAAGTGCTGCGGCGTAAGCGTC
G-TTGGCTGTCTGTTGTCCTCCTCTTGCTGATCTTCCATCGATCTGAAACTCTCCCCACT
CGAGAGTGTCCCCGTCCTTGTCGATGTAGGACTTGACATCGGAGCTTGATTTAGCTCCCT
GAATGTTCGGATGGAAATGTGCTGACCTGCTTGGGGAGACCAGGTCGAAGAATCGCTGAT
TCTGGCACTTGTATTTCCCCT-CGAACTGGATGAGCACGTGCAGATGAGGTTCCCCATTC
TCATGTAATTCTCGGCAGATTTTAATATATTTTTTTGAAGTTGGGGTTTGGAAATTCTGG
ATTTGGGAAAGTGCTTCCTCTTTGGTTAGTGAGCACTTAGGATAAGTGAGGAAATAATTT
TTGGAGTTTA-TAACGAAGCGCTTTG--------GAG----GCATGTTGACCAA-AGTTG
AGACCCAATTGACCGCTCTCGCAACTTATCCC---TGGTATATC-GGGTCTCAATATATA
GT--GAGACCCAAATGGCACAATTGTAATTTCTCCAAT---AAATTCAAAATC-------
----CTCACGCTCCAAAAAGCGGCCATCCGTA-TAATATT
>EF450316_ToLCNDC5_[BDcuc06:India]          
---------------------------------ACCGAATGGCCGCGAAAATT----TTG
GTG---GGCCCTCAAC-----------CAACGAAAT-GCAAGCTA----CATGGCTTATT
TAGTGCGGGG---------GGAC----------CATTAAATAGC-CTTGCTGACGAAGT-
-TTAGGT-----CCACAAACATGTGGGATCC------ATTATTGCAC--GAATTTCCTGA
AAGCGTGCATGGTCTAAGGTGCATGCTAGCTGTAAAATATCTTCAAGAGATAGAGAAGAA
CTATTCCCCAGACACAGTGGGCTACGATCTTGTCCGAGATCTAATTTTAGTAGTTCGAGC
AAAGAACTATGTCGAAGCGACCAGCAGATATCATCATTTCAACTCCCGCATCGAAGGTAC
GCCGACGTCTCAACTTCGACAGCCCTTATGGAGCTCGTGCAGTTGTCCCCATTGCCCGCG
TCACAA---AAGCAAAGGCGTGGACAAACAGGCCGATGAACAGAAAGCCCAGAATGTATA
GAATGTACAGAAGCCCCGACGTGCCAAGGGGATGTGAAGGTCCTTGTAAGGTGCAGTCTT
TTGAATCTAGGCACGATGTGTCTCATATTGGCAAAGTCATGTGTGTCAGTGACGTTACCC
GAGGAACCGGACTGACTCATCGCGTGGGGAAGCGTTTCTGTGTGAAATCTGTGTATGTAT
TGGGGAAGATATGGATGGATGAAAACATAAAGACTAAAAACCACACGAACAGTGTGATGT
TTTTCTTGGTTCGTGACCG-----------TCGTCCTACGGG--ATCGCCACAGGATTTT
GGTGAAGTGTTCAACATGTTTGACAATGAACCGAGCACCGCAACGGTGAAGAACATGCAT
CGTGATCGTTATCAAGTGTTAAGGAAATGGCATGCGACTGTGACTGGAGGGACTTATGCA
TCGAAGGAGCAAGCATTAGTTAGGAAGTTTGTTAGGGTTAATAATTATGTCGTTTATAAT
CAACAAGAGGCCGGAAAGTATGAAAATCATACTGAGAACGCATTAATGTTGTATATGGCC
TGTACTCATGCATCAAATCCTGTGTATGCTACTTTGAAAATCCGGATCTATTTTTATGAT
TCGGTAA------CAAATTAA------TATATATTAATCCTTACATCACATGATGGCAAT
ACATCAATAGTCTTTTCTAAAACATTATCCAATACATGATAGGCTGCTCTTATTACATTC
GAAATTCCTATTACACCAAGCTCATGGAGGTATT-TAAGGACCTGTGTCTTAAATACCCT
-CAAGAAAATCCCAGTCGGAGGGCGTAAGCCCGTCCAGATTTGGAAAATTAGAAAACACT
TGTGAAGCCCCAGAGCTTTCCGCAGGTTGTGGTTGAACTGTATTTGGAGGTGGATGATGT
CGTGATTCGTGAGGCATGGTCTGCTGTCGTGTTTCAATATTTTGAAATACAGGGGATTTG
GAACGTCCCAAATAAACACGCCACTCTCTACTCGATCCGCAGTGATGTACTCCCCTGTGC
GTGAATCCGTG-ATCATGACAGTTGATTGATATGTAGTACGAACAACCACACTGCAGATC
AACTCGCCTCCTGC---GTATGTTCTTCTTCTTCTTCTGGGGGACTGATGTTTTCGCGAC
CGGAATAGAGTGGTTCTTGGAGTGTGACGAAGACTGCATTCTTGATAGCCCACTGTTTCA
GTGATGCATTTTTTTCTTCGTCGAGATATTCCTTATAGCTGCTGTTTGGTCCTTTATTGC
AGAGGAAGATGGTGGGAATACCGCCTTTAATCATGACCGGCTTTCCGTACTTCGTATTGC
TTTGCCAGTCACGCTGGGCCCCCATGAATTCTTTAAAGTGCTTTAGATAGTGGGGATCGA
CGTCATCAATGACGTTGTACCACGCTTCATTATTGTACACTTTCGGGCTGAGATCCAGAT
GACCACACAAGTAATTGTGGGGTCCTAGTGAACGTGCCCACATTGTCTTTCCCGTTCTAC
TATCCCCCTCTATTACTACGCTTATTGGTCTAA------------------AAGGCCGCG
CAGCGG-CAGACAATACATTGGACTGAACCCAATCGACG---AGTTCTGGAGGAACTGTG
TCGAAGGAAGTAGTTGAGAATGGAGATACATAGACCTCA--GAACGTGGTTGAAAAATGC
GATCTAAATTCGTCATTAAATTATGGAACTGCAGAACATAATCTTTTGGTGCTAGTTCTT
TTAGTACTTTCAATGC--ATCTTCTTTGTTTCCGGTGTTAATTGCCTGAGCGTATGCATC
G-TTTGCCGTCTGTTGACCCCCACGAGCAGATCGTCCGTCGATCTGGAAAACACCCCATT
CTAGCACGTCTCCGTCTTTGTCGATATATGCCTTGACGTCGGACGCCGATTTAGCTCCCT
GAATGTTCGGATGGAAATGTGCTGACCGAGTTGGGGATACCAAGTCGAAGAATCTGTTAT
TCTTGCACTGGTATTTCCCTT-CGAATTGAATGAGAACATGGATATGCGGAGACCCATCC
TCGTGACTCTCTCTACAGATTTTGATGAATTTCTTGCAAGTAGGGGTTTCTAGGTTTATT
AATTGGGAAAGTGCCTCTTCCTTTGTAAGAGAGCATTTTGGGTAAGTGAGGAAATAGTTT
TTGGCATTAA-TTCTAAAACGACTTGGCGGAGCCATATAAAATGTCGTTTCGATCCGGTG
TCTCTCAACTTTCTCTATGTAA------------TTGGTGT-CT-GGAGTCCCATATATA
GTTAGGACACCATATGGCACTATTGTAATTTCTGAAAG---TAAATTACTTTA-------
---ATTCAAATTGCGTAAAGCGGCCATTCGTA-TAATATT
>HM991146_ToLCJV_[India]                      
--------------ACCGTGATCAGTGTGACGTTTATGATAGCTGTGATGTTGTGGCATA
AAAAGGGACAAGGGCTGCAATAGTGACTGATAAAACTTGAAAAAGAACGAGAAAGGGGCG
GGGAAATCCTTTACAAAGGTATCCCACATTGGTAAGTGTGCAATACTTGGCGACAAAGTA
TATATAGGAGACCAGTGAATAATTAAGGCTTTGATTGACCTTTCAATTTGACTCCCTTTG
CATTGGCAACAAATT-AGTTGTAAGCCCCACCCTAAAAAATCCCGTAATCCAGAAAATTT
TTTTTTTCCCGGCCCGCCGCCCCCCGGTAATACTCATAGTCCTCGACTTGT-GTTAGAAT
TA-----TGTGTC-AAGCGACCAGCAGATATAATCATTTCCACGCCCGCCTCGAAGGTAC
GCCGCCGTCTCAACTTCGACAGCCCATATACCAGCCGTGCTGCTGCCCCCATTGTCCGCG
TCACCA---AAGCAAAAGCATGGGCCAACAGGCCCATGAACAGGAAGCCCAGGATGTACA
GGATGTACAGAAGCCCAGATGTTCCGAGGGGATGTGAAGGCCCGTGTAAGGTCCAGTCTT
TTGAGTCCAGACATGATATCCAGCACATTGGTAAAGTCATGTGTGTTAGTGATGTTACTC
GTGGTACTGGTCTGACCCACAGAGTTGGTAAAAGGTTCTGTGTAAAATCTGTCTATGTTC
TGGGCAAGATTTGGATGGATGAGAATATAAAGACTAAGAATCACACGAATAGTGTTATGT
TTTTTCTTGTTAGGGATCG----------TAGGCCCGTTGA---TAAGCCCCAAGATTTT
GGTGAGGTTTTTAATATGTTTGACAATGAGCCCAGCACGGCAACTGTCAAGAATGTGCAT
CGTGACAGGTACCAGGTGCTGAGGAAGTGGCATGCAACCGTTACAGGTGGTCAATACGCA
TCGAAGGAGCAAGCTCTCGTGAAGAAGTTTATTAGGGTTAATAATTATGTTGTGTATAAC
CAGCAAGAAGCTGGCAAGTATGAGAATCATAGTGAGAATGCCTTGATGTTGTATATGGCG
TGTACCCATGCCTCTAACCCTGTGTATGCGACGTTGAAGATACGGATTTATTTTTACGAT
TCTGTAACCAACTGAAATTAA------TAAAGATTGAATTTTTTTATATTTGAACTTTGT
ACATGAATTGTTTGTGCTATTACATTCCATAATACATGGTCGACATCTCTAATTACATTG
TTGATACTAATTACAGCAAAATTATTTAAAAACTGCTAACACTTGGGTCCTAAATACCCT
ATATGAAAATGACTTCTTTAGGG---GAGTTCGTCCAAATTCGGGAAGGTAGAAAACATT
GGTGTATCCCCCCCGCTTTCCTCAGGTTGTGATTGAACCCTACTTGGACTGTTATGATGT
CGTGGTTCCTCAGGAATGGCCGGTGGTGGTGCTCGATTATCTTGAAATACAGGGGATTTG
TTATCTCCCAGATATGCACGGAATTCTCTGCTTGAGCTGCAGTGATGGGTTCCCCTGTGC
GTGAATCCATA-GCCGTGGCAGCGTAATGCGATGAAATATGAACATCCGCAGTCTAGGTC
AACTCGTCGACGCC---TGGTCCCCCTCTTCGCCAGCCTGTGCTGCACTTTGATTGGAAC
CTGAGTAGAGTGGGCCTTCGAGGGTGACGAAGGTCGCATTCTTTAAAGCCCAATTTTTAA
GTGCGCTATTTTTCTCTTCATCCAAGAACTCTTTATAGCTGGAGTTGGGTCCTGGATTGC
AGAGGAAGATAGCGGGAATGCCGCCTTTAATTTGAACTGGCTTTCCGTATTTTGTATTTG
ATTGCCAGTCCCTTTGGGCCCCCATGAATTCCTTAAAGTGCTTTAGGTAGTGCGGGTCGA
CGTCATCAATGACGTTGTACCAGGCGTCATTAGTATAGACCTTTGGGCTAAGGTCGAGAT
GTCCACACAAATAGTTGTGTGGACCCAATGACCTGGCCCATATCGTCTTCCCCGTCCTAC
TCTCACCCTATATTTATTTTTCGACTGGGCTAA--------------------GTGCGCG
CAGCGGGCACCGAGAACATTCTCGGCCAGTCTCTCGTTCCTCAGTTCCTCGGGAGCGTTA
G-AAAAGAAGAAGAACAAAAAGGAGAAACATAAACCTCCCCTTAAAGGAAGTAAAAATCC
TATCTAAGTTAGCATTTAAATTATGAAATTGTAATACATAATCTTTGGGAGCTTTCTCCC
TTAAAATATTGAGGGC--CGCAGCCTTGGACCCTGAATTGATTGCCTCGGCATATGCGTC
G-TTGGCAGATTGGCAACCTCCTCTAGCTGATCTGCCATCGATCTGGAAAACTCCAAAGT
CAATGAAGTCTCCGTCTTTCTCCACATAGGCCTTGACATCTGTAGAGCTCTTAGCTCCCT
GAATGTTCGGATGGAAATGTGCTGACCGGGAAGGGGAGACGAGGTCGAAGAATCTGTTAT
TTTTGCATTGGAATTTTCCCT-CAAATTGGATGAGCACGTGTAGATGAGGTTCCCCATTT
TCATGTAGTTCTCTGCAAACCCTAATAAATAATTTATTTACTGGAGTTTCTAAGTTTTGT
AATTGGGAAAGTGCTTCCTCTTTAGCAAGAGAGCACTTAGGATATGTGAGGAAATAATTT
TTGGCATTTA-TTCTGAATTTATTTGGAGGAGCCAT------TGACTTGGTCAATCGGTG
TCCAGCAACACTTGGCTATGCAA-----------TTGGTGTCT--GGTGTCTTATTTATA
TG-TAGACACCGAATGGCATATGTGTAATTTTTGAAAT---AACTTTTAATTCA------
-AAATTCAAATTCCGACAAACATGG---------------
>KF551578_ToLCKV2__[TC289:India]              
---------------------------------ACCGAATGGCCGCGCAAATT----TTT
ACGTGGGCCCCTCAACGCATTAACTGACGAATGAAA-TTGCATCAATCACATGGCTTCTT
CAAAGCTTAATTGTTTTGCGGAC----------CTTTAAATATA-CTTGCTCACCAAGTA
-TTGGAT-----CCACAAACATGTGGGATCC------ATTATTGCAC--GAATTTCCAGA
AAGCGTTCATGGTCTAAGGTGCATGCTAGCTGTAAAATATCTGCAAGAGATAGAAAAGAA
CTATTCGCCAGACACAGTCGGATACGATCTTGTCCGAGATCTCATTCTTGTTCTGCGAGC
AAAGAACTATGGCGAAGCGACCAGCAGATATCATCATTTCAACGCCCGCATCGAAAGTAC
GCCGACGTCTCAACTTCGACAGCCCCTATGGAGCTCGTGCAGTTGTCCCCATTGCCCGCG
TCACAA---AAGCAAAGGCCTGGACAAACAGGCCGATGAACAGAAAACCCAGAATGTACA
GAATGTACAGAAGTCCCGACGTGCCTAGGGGATGTGAAGGCCCTTGCAAGGTGCAGTCCT
TTGAATCAAGGCACGATGTCTCTCATATTGGGAAAGTGATGTGCGTTAGTGATGTTACCC
GAGGAACTGGACTCACACATCGCGTAGGAAAGCGATTTTGTGTGAAATCTGTCTATGTGC
TGGGGAAGATATGGATGGATGAAAACATCAAGACGAAGAACCATACTAACAGTGTTATGT
TTTTTTTGGTACGTGACCG-----------TCGTCCTACAGG--ATCCCCCCAAGATTTT
GGGGAAGTTTTTAACATGTTTGACAATGAACCGAGCACAGCAACGGTGAAGAACATGCAT
CGTGATCGTTATCAAGTGTTACGGAAGTGGCATGCGACTGTGACGGGAGGAACATATGCA
TGTAGGGAGCAAGCATTAGTTAGGAAGTTTGTTAGGGTTAATAATTATGTAGTTTATAAT
CAACAAGAGGCCGGCAAGTATGAGAATCATACTGAAAACGCATTAATGTTGTATATGGCC
TGTACTCATGCCTCTAATCCTGTGTATGCTACTTTGAAAGTTAGGAGTTACTTCTACGAT
TCTGTAA------CAAATTAATATTAATAAATATTGAATTTTATTGAATATGATTGGTCT
ACATATACAACGTGATGTAATACATTCCATAATACATGATCAACTGATTTAATTACAGTG
TTAATACTGATAACTCCTAAGTTATTTAAATACT-TAAGAACTTGAGTCTTAAAGACCCT
-TAAGAAACGACCAGTCGGAGGCTGTGAGGTCATCCAGATTCGGAAGGCTAGGAAACATT
TGTGTATCCCCAACGCTTTCCTCAGGTTGTGATTGAACTGTATCTGAACGGTGATGATGT
CTTCCTTCATTAGGAATGGCCTGTTGTGGTGTTCTGTTATCTTGAAATACAGGGGATTTT
GAATCTCCCAGATAAACACGCCATTCTGTGCTTGAGCTGCAGTGATGGGTTCCCCTGTGC
GTGAATCCATG-GTTGTGGCAGGCTAATGCAATGAAGTATGAACAGCCGCACGGTAGATC
AACACGTCGACGTC---TGGTCCCCTTCTTGGCTAGCCTGTGCTGCACTTTGATGGGAAC
CTGAGTACAATGGGCCTTCGAGGGTGACGAAGATCGCATTTTTTAATGCCCAGTTTTTTA
GTGCAGAATTCTTATCTTCATCCAAGAACTCTTTATAGCTGGAATTTGGTCCTGGATTGC
AGAGGAAGATAGTGGGAATTCCGCCTTTAATTTGAACTGGCTTCCCGTACTTTGTATTTG
ATTGCCAGTCCCTTTGGGCCCCCATGAATTCTTTAAAGTGCTTTAGATAGTGGGGGTCTA
CGTCATCAATGACGTTATACCAGGCATCATTATTGTAGACCTTTGGACTAAGGTCTAAAT
GACCACACAAATAATTATGTGGTCCCAGTGATCTGGCCCACATAGTCTTCCCTGTCCTAC
TATCACCCTCAATGACTATACTTACGGGTCTCA------------------AAGGCCGCG
CAGCGG-ATCTCACCACATTCTCTGCAGCCCACTCCTCA---AGTTCTTCGGGAACTTGA
TCAAAAGATGAAGATAAAAAAGGAGAAACATAAACCTCC--ATTGGAGGTGTAAAAAACC
TATCTAAATTAGAATTTAAATTATGAAATTGAAATAGAAAGTCTCTGGGAGCTTTCTCCT
TCAGTATATTGAGGGC--CTGAGCTTTGGACCCTGAGTTGATTGCCTCGGCATATGCGTC
G-TTGGCAGATTGGCAACCTCCTCTAGCTGATCGTCCATCGACTTGGAAAACTCCATGAT
CAAGGACGTCTCCGTCTTTTTCCATGTAGGATTTGACATCGCTTGAGCTCTTAGCTCCCT
GAATGTTCGGATGGAAATGTGCTGACCTGGTTGGGGATGTAAGGTCGAAGAATCTATTGT
TTTTGCACTGGAACTTTCCTT-CGAACTGGATGAGCACATGCAAGTGAGGAGTCCCATCT
TCGTGAAGCTCTCTGCAAATTCTAATAAATTTTTTGGAAGTGGGTGTTTGGAGATTTAAT
AATTGGGAAAGTGCCTCTTCTTTAGTTAGAGAGCACTTGAGATATGTGAGAAAATAGTTT
TTCGCATTTA-TTCTAAAACGACTTGGCGGAGCCATAAAACTTGTCGTTTCGATCCGGTG
TCTCTCAACTTTCTCTATGTAA------------TTGGTGT-CT-GGAGTCCCATATATA
GGTAAGACACCATATGGCAGAATTGTAATTTTGAAAAG---AAAATTACTTTA-------
---ATTCAAAATCCCTAAAGCGGCCATTCGTA-TAATATT
>KF551585_ToLCKV3_[TC235:India]               
---------------------------------ACCGGATGGCCGCGATTTTT----TT-
GTG--GGCCCCTTAACGCATTAACTGACAAGGACAT-GCGAACCAATCATATGACACGCT
CAAAGCCTAATTGTTTTTTGGTA----------CCTTATTTAAA-CTTCGTCCCCAAGTA
GTT-CTT-----TTGCACCTATGTGGGATCC------ATTGTTGAAC--GAGTTTCCCGA
AACCGTTCACGGTTTTAGATGTATGTTAGCAGTTAAATATCTGCAGTTAGTAGAAAAGAC
TTATTCTCCTGACACATTAGGTTACGATTTAATTAGGGATTTAATTTCAGTTATTAGGGC
TAGAAATTATGTCGAAGCGACCAGCAGATATCATCATTTCAACGCCCGCATCGAAGGTAC
GCCGACGTCTCAACTTCGACAGCCCCTATGGAGCTCGTGCAGTTGTCCCCATTGCCCGCG
TCACAA---AAGCAAAGGCCTGGACCAACAGGCCGATGAACAGAAAACCCAGAATGTACA
GAATGTACAGGAGTCCCGACGTTCCTAGGGGCTGTGAAGGCCCTTGTAAGGTGCAGTCTT
TTGAATCTAGGCACGATGTCTCTCATATTGGCAAAGTCATGTGCGTTAGTGATGTTACTC
GAGGAACTGGACTCACACATCGCGTGGGGAAGCGATTTTGTGTGAAATCTGTCTATGTGC
TGGGGAAGATATGGATGGATGAAAACATCAAGACAAAAAACCATACTAACAGTGTCATGT
TTTTTTTAGTTCGTGACCG-----------TCGTCCTACAGG--ATCCCCCCAAGATTTT
GGTGAAGTTTTTAACATGTTTGACAATGAACCGAGTACAGCAACGGTGAAGAACATGCAT
CGTGATCGTTATCAAGTGTTACGGAAGTGGCATGCGACTGTGACGGGAGGAACTTATGCA
TCTAAGGAGCAAGCATTAGTTAGGAAGTTTGTTAGGGTTAATAATTATGTTGTTTATAAT
CAACAAGAGGCAGGCAAGTATGAGAATCATACTGAAAATGCATTAATGTTGTATATGGCC
TGTACTCACGCATCAAATCCTGTATACGCTACTTTGAAAATCCGGATCTATTTCTATGAT
TCGGTCA------CAAATTAA------TAAATATCGAGTTTTATATCATATGAAGTCCAT
ACATCAATCGTCTGTTCCAATACATTATCCAACACATGATACACTGCTCGTATTACATTA
TATATTCCTATGACACCTAACATATCCAGGTACT-TAAGGACCTGGGTTTTAAAGACTCT
-CAAGAAAATCCCAATCTGAGGGCGTAAGCCCGTCCAGATTTTGAAAGTTAGAAAACACT
TGTGAAGTCCCAGGGCTTTCCGCAGGTTGTGGTTGAACTGTATTTGAATCTTGATGATGT
CGTGCTGTGTTAGGAAGGGCCTGCTGTCGTGTTTCAAAATTTTGAAATACAGGGGATTTC
GAATTTCCCAGGTATATACGCCACTCTCTGTACGATCCGCAGTGATGTACTCCCCTGTGC
GTGAATCCATG-ATCGTGGCAGTTGATCGATATGTAATACGAACACCCACACGGCAGATC
AACTCGCCTCCTGC---GAATGCTCTTCTTCTTCTTCTGCGGGAGCGATGTTTTCGCGAC
CGGAATAGAGTGGTTCTTCGAGTGTGATGAAGACTGCATTCTTGATTGCCCACTGCTTCA
GTGCTGCATTTTTTTCTTCGTCCAGATATTCCTTATAGCTGCTGTTTGGACCTTTATTGC
ACAGGAAGATAGTGGGAATTCCACCTTTAATCATGACTGGCTTTCCGTACTTGGTGTTGC
TTTGCCAGTCACGCTGGGCCCCCATGAATTCTTTAAAGTGCTTTAGATAGTGGGGATCAA
CGTCATCAATGACGTTGTACCATGCATCATTGCTGTAGATCTTTGGGCTAAGGTCCAGAT
GACCACACAGATAATTATGTGAACCCAATGACCTGGCCCACATTGTTTTACCAGTACTAC
TATCACCCTCAATAACAATACTTATGGGTCTAA------------------TTGGCCGCG
CAGCGG-CATCGACAATGTTTTCGCAAGCCCACTCTTCA---AGTTCTTCGGGAACTTGG
TCGAAAGAAGAAGATGAAAAAGGAGAAATATACAGAGCT--GGTGGATCCTGAAAATATC
TATCTAAATTTGAATTTAAATTATGAAATTGAAGTACAAAGTCTCTGGGAGCTTTCTCCT
TCAGTATATTGAGGGC--CTGAGCTTTGGACCCTGAATTGATTGCCTCGGCATATGCGTC
G-TTGGCAGATTGGCAACCTCCTCTAGCTGATCTTCCATCGACTTGGAAAACTCCATGAT
CAATGACGTCTCCGTCTTTTTCCATGTAGGATTTGACATCGCTTGAGCTCTTAGCTCCCT
GAATGTTCGGATGGAAATGTGCTGACCTGGTTGGGGATGTGAGGTCGAAGAATCTATTGT
TTTTGCACTGGAACTTTCCTT-CGAACTGGATGAGCACATGCAAGTGAGGAGTCCCATCT
TCGTGAAGCTCTCTGCAAATTCTAATAAATTTTTTTGAAGTGGGTGTATGTATATTTAAT
AATTGGGAAAGTGCTTCTTCTTTAGTTAGAGAGCACTTCGGATAAGTGAGAAAATAATTT
TTGGCATTTA-TTTTAAACCGATTGGGGGCTGCCATA----TTGACTTGGTCAATTGGAG
TCTCTCAACTCTTTCTATG-TA------------TCGGTGTATT-GGAGTCCTATATATA
TG-GAGACTCTA-ATGGCATAAATGTAAATATTTTACT---TTAATTCAAAAC-------
---CCTCACGCTCCAAAAAGCGGCCATCCGTA-TAATATT
>FJ685621_ToLCNGV_[Nigeria]                   
ACCGGTGGGCGCGAAAAAAAAAAAAGTGGTCCCCTTACACGCTCGAAAGCAA-----AAG
TAA--AGAAATCAGTGGTCCCCGTCCACTAATAAAT-GTCAGCCAATCAGAATGAAGCCT
GAAAGCTTTCTTATTTAGAT-TTT-------GTTTTTATAT-AC-TTCC-TCGCCAAGTA
GTTATTA-----TTGCAACA-TGTGGGATCC------ATTATTGAAC--GAGTTCCCAGA
CTCGGTTCATGGTTTTCGTTGTATGCTGGGTATAAAATATCTACAGCTTTTAGAAGAGGA
GTACGAGCCCAATACTTTGGGCCACGATTTAATTAGAGATCTCATATCTGTCATTCGGGC
TAAGAATTATGTCGAAGCGACCCGGCGATATAATAATTTCCACGCCCGTCTCGAAGGTGC
GTCGTCGTCTGAACTTCGACAGCCCCTACACCAGCCGTGCTGCTGTCCCCACTGTCCGAG
GCATAAGCAAGCGTCGTTCGTGGACTTATCGGCCCATGTATCGAAAGCCCAGAATGTACC
GGATGTTCAGAACCCCTGACATCCCTCGTGGATGTGAAGGCCCATGTAAGGTCCAGTCGT
ATGAGCAGAGAGATGATGTCAAGCACGTGGGTATAGTTCGATGTGTTAGTGATGTGACCC
GTGGGTCCGGTCTGACTCATAGAGTAGGGAAGAGATTTTGCATTAAGTCTATTTATATAT
TAGGTAAAGTTTGGATGGACGAAAACATCAAGAAGCAGAATCATACTAACAATGTTATGT
TTTTCTTAGTTCGTGATCG----------TAGGCCTTATGG--CAGCCCAAGTG-ATTTT
GGACAGATTTTTAACATGTTTGACAACGAGCCCAGTACAGCCACAATCAAGAATGATCTC
AGAGACCGTTATCAAGTGCTGCGTAAATTCAGTGCTACTGTTATTGGTGGTCCCTCTGGA
TGCAAGGAACAGGCTTTAGTGAAGAGATTTTTTAAAGTAAACAATCATGTCGTTTATAAT
CATCAGGAGGAGGCTAAATATGCCAACCATACTGAGAATGCTTTGTTGTTGTATATGGCT
TGTACTCATGCCTCTAATCCAGTGTATGCTACTCTGAAAATACGCATCTATTTCTACGAT
GCAGTTA------CGAATTAA------TAAATATTAAATTTTATTTCATGTGTTTCGACA
ACGTCGATTGTATTTACAAGAACGTTATACAGTACATGATCAACAGCTCTAATAATTGTA
TTAATTGAAATTACACCCAAATTATCTAAATACT-TTAACACTTGAACCCTAAATACCCT
-TAAGAAACGACCAGTCTGAGGGCGTAAGCTCGTCCAGACTTTGAAGTTCAGAAAACACT
TGTGAATCCCCAACGCCTTCCGCAGGTTGTGGTTGAACCTGATTTGTACTGTGATTATGT
CGTGTTGGTAGTTGAACGGTCTCTCGTCGTGGTTGGTTATCTTGAAATACAGGGGATTTT
GTATCTCCCAGATAAAAACGCCATTCCGAGCTTGATGCGCAGTGATGAGTTCCCCTGTGC
GTGAATCCATG-GTTACTGCAGTTAATATGTATGAAGTACGAGCACCCGCACTCTAAGTC
CACTCTCTTACGCCTCACTACTTTCTTCTTCGCGATGCGGTGCTGGACTTTGATGGGCAC
TTGAGTAGAGTGGCTCGTTGAGGGTGACGAAGGTCGCATTTTTTATAGCCCAGGCTTTTA
GTGATGCATTCTTTTCCTCGTCTAGATACTCTTTATATGATGATGTTGGACCTGGATTGC
AGAGGAAGATAGTGGGAATTCCACCTTTAATTTGAATGGGCTTCCCGTACTTGGTGTTGC
TTTGCCAGTCTCTTTGGGCCCCCATAAATTCTTTGAAGTGTTTGAGGTAATGGGGATCGA
CGTCATCAATGACGTTATACCAAGCATCATTTGAATACACCTTTGGGCTAAGATCAAGAT
GCCCACACAAGTAATTGTGTGGACCTAATGACCTAGCCCACATCGTCTTGCCGGTACGAC
TATCACCCTCAATAACAATACTATTCGGTCTCC------------------ATGGCCGCG
CAGCGG-CATCGCTCACATTCTCAGAGACCCACTCTTCA---AGTTCTTCCGGAACTTGA
TTAAAAGAAGAACATAAAAAAGGAGAAACATAAGGAGCC--GGAGGCTCCTGAAAAATTC
TATCTAAATTATTATTTAAATTATGAAATTGTAATACAAAATCTTTGGGAGCTAATTCCC
GTATAACCCTAAGAGC--CTCTGCCTTACTTCCTGCGTTAAGCGCTGCGGCGTAAGCGTC
A-TTGGCTGTCTGTTGCCCTCCTCTTGCAGATCTCCCATCGATCTGGAACTCTCCCCATT
CGAGTGTATCTCCATCCTTGTCGATGTAGGACTTGACGTCGGAGCTGGATTTAGCTCCCT
GTATGTTTGGATGGAAATGTGCTGACCTGGTTGGGGACACCAGGTCGAAGAATCTCTGAT
TTTGGCAGTTGTATTTGCCTT-CGAACTGCAGAAGCACGTGAAGATGAGGCTGGCCATCC
TCGTGAAGTTCTCTGCAGATCTTGATATATTTTTTATTCGTTGGGGTTTCTAGTTTTAGA
AGTTGCTCTAGGGCTTCTTCTTTAGAAATAGAGCATTTTGGGAAAGTGAGGAAGTAGTTT
TTGGAATTTA-TTCTAAATTTCTTTG------GAGGA----GCCATATGGTCAACTAGC-
---ACCAATTGACTGCCCTGGAT---ACTTCTCCCCTGTTAATT-GGGGTTCTATATATA
CT-TAGCACCA-AATGGCATAATGGTAAT--ACT-----------------CCCAAA---
-AAATTTGAACCCC-CAAAGCGCCCA-CCGAA-TAATATT
>AM884015_ToLCPalV_[PalampurIndia]           
---------------------------------ACCGAATGGCCGCGGTGCCT----TTT
GTGT-GGGTCCAGAAC-----------CAATGAAAT-TCGAGATA----CATGGCTTATT
TAATGCGTGG---------GGAC----------CAATAAATAGA-CTTGCTCACCAAGC-
-TTGGAT-----CCACAAACATGTGGGATCC------ATTATTGCAC--GAATTTCCTGA
AAGCGTTCATGGTCTTAGGTGCATGCTAGCTGTAAAATATCTCAAAGAGATAGAAAAGAC
CTACTCTCCGGACACAATCGGATACGATCTTGTTCGTGACCTAATCTCTGTCGTCCGTGC
CAGAAACTATGGTGAAGCGTCCAGCAGATATCTACATTTCAACGCCCGCATCGAAAGCAC
GCCGTCGTCTGAACTTCGACAGCCCGTATGCTGTCCGTGCAGCTGTCCCTATTGTCCGCG
CCACAA---AGGCAAGGGAATGGGTGAACAGACCCATGAACCGGAAACCAAGATTTTACC
GGATGTATCGAAGCTCGGACGTGCCCAGGGGCTGTGAAGGCCCATGTAAGGTGCAATCTT
TTGAATCCAGGCACGATGTCTCCCATATTGGTAAGGTGATGTGTATTAGCGACGTTACCC
GTGGAACCGGTCTCACACATCGCGTCGGAAAGCGATTCTGTGTGAAGTCCGTCTACGTGC
TTGGCAAGATCTGGATGGACGAGAATATCAAGACCAAGAACCACACGAATAGTGTGATGT
TTTTCTTGGTGCGTGATCG-----------TCGACCTACGGG--TGCGCCACAAGATTTC
GGCGAAGTTTTTAATATGTTCGACAACGAACCTAGCACTGCCACTGTTAAGAATATGCAT
CGTGATCGATATCAAGTGCTCAAAAAATGGCATTCGACTGTGACGGGAGGAACATACGCG
TCGAAGGAACAAGCATTAGTTAAACGTTTTATTAGAGTTAATAATTACGTTGTATATAAT
CAACAAGAGGCCGGCAAGTATGAGAATCATACTGAAAATGCATTAATGTTGTATATGGCC
TGTACTCATCCATCAAATCCTGTATATGCGACTTTAAAAATCCGGATCTATTTTTATGAT
TCGGTAA------CAAATTAA------TATGTATTAAGTTTTACATCATATGTTGCCCAT
ACATCAACTGTTCTTTGCAATACATTGTCTAATACATGATAAGCTGCTCTTATTACATTA
TTAATTCCAACAACACCTAACATATCGAGGTACT-TAAGGACCTGGGTTTTGAAAACTCT
-CAAGAAACGCCCAGTCTGAGGGCGTAAGCCCGTCCAGATCTGGAATGTTAGAAAACACT
TGTGAAGCCCCAGTGCTTTCCTCAGGTTGTGGTTGAACTGTATTTGGACTGTTATAATGT
CGTGGTTCGTGAGGCAAGGTCTCTCGTCGTGTTTCAAAATTTTGAAATACAGGGGATTTG
GAACGTCCCAGATATACACGCCACTCTCTGCTCGATCCGCAGTGATGTATTCCCCTGTGC
GTGAATCCGTG-ATCATGGCAGTTGATCGATATGTAATACGAACAACCACACTGCAAATC
AACTCGTCTCCTGC---GGATGTTCTTCTTCTTCTTCTTGGGGAGCGACGTTTTCGCGAC
CGGAATAGAGTGGTCCCTCGAGTGTAATGAAGACTGCATTCTTCAATGCCCACTGTTTCA
GTGCTGCATTCTTTTCTTCGTCCAAGAATTCTTTATAGCTGCTTTGTGGTCCTTTATTGC
ACAAGAAGATAGTGGGAATGCCGCCTTTAATCATCATCGGCTTTCCGTATTTTGTGTTGC
TTTGCCAGTCACGCTGGGCCCCCATGAATTCTTTAAAGTGCTTTAGATAGTGGGGATCAA
CGTCATCAATGACGTTGTACCAAGCATCGTTACTGTAAACCCTAGGGTTTAGATCCAAGT
GACCGCACAAGTAATTGTGGGGTCCCAAACTACGCGCCCACATTGTTTTGCCCGTACGAC
TATCGCCCTCCAATACTAACCCTATGGGTCTAATCGGGAGCGCAGCGGAAAAAGGCCGCG
CAGCGG-AACACCTCAAATTTGACGACACCCAATCGACG---AGTTCTGGCGGAACTCTG
TCGAAGGACGAAACAGTAAATGGCGAACGATAAACTTCG--ATTCGAGAAGGAAAAATCC
GATCTAAATTTGTCATTAAATTGTGAAACTGCAACACATAATCTTTTGGTGCTAATTCTT
TTAGCACCTTCAATGC--GTCTTCTTTATTTCCAGTATTAATTGCTTGTGCGTATGCATC
G-TTAGCTGTTTGTTGACCACCACGAGCAGATCGTCCATCGATCTGGAAAACACCCCACT
CTAAAACGTCTCCGTCTTTGTCGATGTATGTCTTGACATCTGACGCTGATTTAGCTCCCT
GAATGTTCGGATGGAAATGTGCTGACCGACTTGGGGCAACCAAGTCGAAGAATCTGTTAT
TTTTGCACTGGAATTTTCCTT-CAAATTGGATGAGAACATGGATATGCGGAGACCCATCT
TCGTGAAGCTCTCTGCAGATTTTTATGAATTTCTTTGATGTAGGGGTTTCTAGGTTTTGT
AATTGGGAAAGTGCCTCTTCTTTAGTTAGAGAGCACTTTGGATATGTAAGGAAATAGTTT
TTTGCATTTA-TTCTGAAACGAGTTGGCGGAGCCATA-AACCTCGTATTTCCAACCGGTG
TCTCTCAACTTCTTGTATTATA------------TTGGTGT-CT-GGGGTCCTATATATA
CATAAGACCCTAAATGGCATAATTGTAATTTTAGAGAT---AAAATTACTTTA-------
---ATTCAAACTCC-TATAGCGGCCATTCGTA-TAATATT
>EU862323_ToLCPatV_[PatnaIndia]              
---------------------------------ACCGGATGGCCGCGATTTTT----TTA
AAA--GTG--------GTCCCCCC-CACTACCTCGT-GTCGGCCAATAAAAACGCTCCCT
CAGAGTTAAATTAGTG-GTGGTCCCT-------CTATTTAT-AT-CTTGGTCACCAAGT-
TTGTT--------TTCAGAAATGTGGGATCC------ACTTCTCAAC--GAGTTTCCTGA
AACCGTACATGGTTTTAGGTGTATGTTAGCAATTAAGTATTTGCAGTTAGTAGAAAATAC
GTATTCTCCAGACACATTAGGTTACGATTTAATTCGTGATTTAATATTAGTTATCCGTGC
AAGAGATTATGTCGAAGCGTCCCGCCGATATAGTCATTTCCACTCCCGCTTCCAAGGTTC
GTCGCCGGCTGAACTTCGACAGCCCATATGTCAGCCGTGCTGTTGCCCCCACTGTCCTCG
TCACAAACAAAAGGAGGACATGGGTCAATCGGCCCATGTACAAAAAGCCCAAGATGTACA
GACTGTACAGAAGCCCTGATGTTCCCAAGGGGTGCGAAGGTCCGTGTAAGGTCCAGTCTT
ATGAACAGAGACATGATATAGCCCATACAGGCAAGGTGATATGTGTTTCTGATGTTACTC
GTGGTAATGGGCTTACTCACCGTGTGGGTAAGAGATTTTGTGTGAAGTCTATTTATGTTT
TGGGTAAGATCTGGATGGATGAGAACATCAAGACCAAGAATCATACGAACACTGTTATGT
TCTTCCTGGTTCGTGATAG----------AAGGCCCTTTGG---TACTGCTATGGATTTT
GGACAGGTTTTCAACATGTATGACAATGAACCCAGTACTGCAACTGTCAAGAATGATATG
AGAGATCGATTTCAGGTCTTAAGGAAATTTACTGCAACGGTTACAGGTGGTCAGTATGCT
TCCAAGGAACAGGCATTAGTTAGGAAATTTATGAAGATTAATAATTATGTAGTGTATAAT
CATCAAGAGGCTGCCAAGTATGAAAATCATACTGAGAACGCTCTTCTAATGTATATGGCA
TGTACACATGCCAGTAATCCTGTGTATGCAACTTTGAAGATCAGAATCTATTTTTATGAT
TCTGTTC------AGAATTAA------TAAATATTGAATTTTATTATATGGGATAATTCG
GCATCAATTGTGCCTTCTAATACATTGTACAATACATGAGACATTGCCCTAATTACATTA
TTAATACTAATAACTCCTAAACTATTTAAATATT-TCATACATTGATATTTAAATACTCT
-TAAGAAACGCCAAGTCTGAGGACGTAAACGAGTCCAGATTCGGCAAATTAGAAAACACT
GGTGTATCCCCAACGCTTTCCTCAGGTTGTAGTTGAACTGGACTTGTATGGTGATTATGT
CGTTGTTGGATAGAAATGGTCTCTCGTGGTGTTGGGATATCTTGAAATAGAGGGGATTTT
TGACCGTCCAAATATACACGCCACTCTCTTCCTGAGTTGCAGTGATGAGTTCCCCTGTGC
GTGAATCCATGTGATGCG-CAGTCAAGTCCAAAATAGTAAGAGCAACCGCAGGGAAGATC
TATCCTACGTCTGCGAACTGGTCTCTTCTTGGCTATTCTGTGCTGGACTTTGATGGGTAC
CTGAGTACAACGGCTCGGTGAGGGTGAAGAATTCTGCATTCTTTATGCCCAGATCTTTTA
GTGCTGAATTCTTTTCCTCATCCAAGTACTCTTTATATGATGATGTCGGGCCTGGATTGC
AGAGGAAGATAGTGGGAATTCCACCTTTAATTTGCATGGGCTTCCCGTACTTTGTGTTGC
TTTGCCAGTCCCTTTGGGCCCCCATGAACTCCTTAAAGTGCTTTAGATAGTGGGGATCGA
CGTCATCAATGACGTTGTACCAGGCATCATTACTGTACACCTTTGGACTCAGGTCAAGGT
GACCACATAAATAGTTATGTGGACCCAGAGACCTGGCCCACATGGTCTTCCCTGTTCTAC
TCTCACCCTCTATGACTATACTGACGGGTCTCC------------------AAGGCCGCG
CAGCGG-CATCCCTTACATTTTCTGATACCCAGCATTCA---AGTTCTTCTGGAACTTGA
TCGAAAGAAGAAGATAAAAAGGGAGAAACAAAAACCTCT--AAAGGAGGTGCAAAAATCC
TATCTAAATTAGCATTTAAATTATGAAATTGTAGTACATAATCTTTGGGTGCTAATTCCT
TAATGACTCTAAGAGC--CTCTGACTTACTGCTTGCGTTAAGTGCTGTGGCGTAAGCGTC
A-TTGGCTGTCTGTTGACCCCCTCTTGCAGATCTTCCATCGATCTGAAACTCTCCCCAGT
CGAGGGTGTCTCCGTCCTTCTCCAGATAGGACTTGACGTCTGAGCTTGATTTAGCTCCCT
GAATGTTCGGATGGAAATGTGCTGACCTGGTTGGGGATACCAGGTCGAAGAATCTGTTAT
TCGTGCACTGGTATTTCCCTT-CGAACTGGATGAGCACGTGAAGATGAGGTTCCCCATTC
TCATGAAGTTCCCTGCAGACTCTTATGTATTTTTTGTTTACTGGGGTTTGTAGGTTTTCT
AATTGTGAGAGGGCTTCTTCTTTAGTTAGAGAGCATTTGGGATAAGTGAGAAAATAGTTT
TTTGCATTTAATCTAAAAACGTCCG-CACGTGGCAT-----TT----TGGC-AATCGGTG
TACAAA-------------CTAATTCTATGGCAATCGGTGTATT-GGGGTGCAATATATA
TG-TGTACACCAAATGGCATTATTGTAATT-TGGGAAA--GAAATTCAAAATT------C
AAATTTCAAAATTCCCAAAGCGGCCATCCGTA-TAATATT
>DQ339117_ToLCRaV_[Rajasthan_India:]         
---------------------------------ACCGGATGGCCGCGATTTTT----TTT
GTG--GGTCCCTTAACGCATTAACTGACAAGGACAT-GCGAACCAATCATATGACACGCT
CAAAGCCTAATTGTTTATTGGTC----------CCTTATTTAAA-CTTCGTCCCCAAGTA
GTTTCTT-----TTGCAC-TATGTGGGATCC------ATTGTTGAAC--GAGTTTCCCGA
AACCGTTCACGGTTTTAGATGTATGTTAGCAGTTAAATATCTGCAGTTAGCAGAAAAGAA
TTATTCTCCTGACACATTAGGTTACGATTTAATTAGGGATTTAATTTCAGTTATTAGGGC
TAAAAATTATGTCGAAGCGACCAGCAGATATAATCATTTCCACGCCCGCTTCGAAGGTAC
GCCGCCGTCTCAACTTCGACAGCCCGTATGTGAGCCGTGCTGCTGCCCCCATTGTCCGCG
TCACCA---AAGCAAAAGCATGGGCGAACAGGCCCATGAACAGAAAGCCCAGGATGTACA
GGATGTACAGAAGTCCAGATGTCCCTAGAGGATGCGAAGGCCCATGTAAGGTCCAGTCGT
TTGAGTCCAGACACGATGTAGTCCATATAGGTAAGGTCATGTGTATCAGTGATGTCACTC
GCGGTACTGGGCTGACCCATAGAGTTGGTAAGCGTTTTTGTGTTAAGTCTGTTTACGTTT
TGGGGAAGATATGGATGGATGAGAACATCAAGACCAAGAATCACACGAATAGTGTCATGT
TTTTTCTTGTTCGTGACCG-----------ACGTCCTGTTGA--TAAGCCACAAGACTTT
GGAGAGGTGTTCAATATGTTTGACAACGAGCCTAGCACTGCTACTGTGAAGAATATGCAC
AGAGATCGTTATCAAGTGTTGAGGAAGTGGCATGCAACTGTCACCGGTGGACAATACGCT
TCAAAGGAACAGGCATTAGTGAAGAAGTTTGTTAGGGTTAATAATTATGTTGTTTATAAT
CAACAAGAGGCCGGCAAGTATGAGAATCATACTGAAAACGCATTAATGTTGTATATGGCC
TGTACTCACGCATCAAATCCTGTGTATGCTACTTTGAAAATCCGGATCTATTTCTATGAT
TCGGTCA------CAAATTAA------TAAATATCAAGTTTTATATCATATGAAGTCCAT
ACATCAATTGTTCGCTCCAATACATTATCTAATACATGATAAACTGCCCTTATTACATTA
TAAATTCCTATGACACCTAACCTATCCAGGTACT-TAAGGACCTGGGTCTTAAAGACTCT
-CAAGAAAATCCCAATCTGAGGGCGTAAGCCCGTCCAGATTTGGAAAGTTAGAAAACACT
TGTGAAGTCCCAGGGCTTTCCGCAGGTTGTGGTTGAACTGTATTTGAATCTTGATTATGT
CGTGCTGTGTTAGGAAGGGCCTGCTGTCGTGTTTCAAAATTTTGAAATACAGGGGATTTC
GAATTTCCCAAGTATATACGCCACTCTCTGTACGATCCGCAGTGATGTACTCCCCTGTGC
GTGAATCCGTG-ATCATGGCAGTTGATCGACACGTAATACGAACAACCACACGGAAGATC
AACTCGCCTCCTGC---GAATGCTCTTCTTCTTCTTCTGGGGGAGCGATGTTTTCGCGAC
CGGAATAGAGTGGTTCTTCGAGTGTGATGAAGACTGCATTCTTGATTGCCCACTGCTTCA
GTGCTGCATTTTTTTCTTCGTCCAGATATTCCTTATAGCTGCTGTTTGGACCATTATTGC
ACATGAAGATAGTGGGAATTCCACCTTTAATCATGACTGGCTTTCCGTACTTCGTGTTGC
TTTGCCAGTCACGCTGGGCCCCCATGAATTCTTTAAAGTGCTTTAGATAATGGGGATCAA
CGTCATCAATGACGTTGTACCAGGCATCATTGTTATACACCTTTGGGCTTAGATCTAGAT
GTCCACACAAGTAATTGTGTGGGCCTAAACAACGAGCCCACATTGTTTTGCCCGTTCTAC
TATCCCCCTCTATGACTATGCTTATGGGCCGAA------------------AAGGCCGCG
CAGCGG-CACACACCACATTTGACGAGACCCAATCGACG---AGTTCAGGAGGAACTCTG
TCGAAGGAAGAAATTGAAAATGGAGAAACATAAACCTCA--GAAGGAGGCTGAAAAATGC
GATCTAAATTACTAATTAAATTGTGAAACTGCAGAACATAATCTTTTGGGGCTAATTCCT
TTAATACTTTCAATGC--ATCGTCTTTATTTCCCATGTTAATCGCCTTCGCATATGCATC
G-TTGGCCGTCTGCTGACCACCACGAGCAGATCGTCCATCGATTTGGAAAACACCCCATT
CTAGAACGTCTCCATCTTTGTCGATATATGCTTTGACGTCCGATGCCGATTTAGCTCCCT
GAATGTTCGGATGGAAATGTGCTGACCGACTTGGGGAAACCAAGTCGAAGAATCTGTTAT
TTTTGCACTGGTATTTCCCTT-CGAATTGGATGAGGACGTGGATATGCGGAGACCCATCC
TCGTGAAGCTCTCGACAGATCTTGATGAATTTCTTCGAAGTCGGGGTTTCTAGGGTTTGC
AATTGGGAAAGTGCCTCTTCTTTAGTTAGAGAGCACCTGGGATAAGTGAGAAAATAATTT
TTGGCATTTA-TTTTAAACCGATTGGGGGCTGCCATA----TTGACTTGGTCAATTGGTG
TCTCTCAACTCTTTCTATG-TA------------TCGGTGTATT-GGAGTCCTATATATA
TG-GAGACTCTA-ATTGCATAAATGTAAATATTTTACT---TTAATTCAAAAT-------
---CTTCACGCTCCAAAAAGCGGCCATCCGTA-TAATATT
>AM491778_ToLCSCV_[Seychelles]                
---------------------------------ACCGGATGGCCGCGCCCCC-----AAA
AAA--GAAAGTG----GGCCCCGCGCACTAGTTTGT-GTCGGCCAATGAGAGAGGTCCGT
CATAGCTTAGTTATTTC-ATTTTG-------GTCTTTAAATTGC-GTGG-TCCCCAAGCT
TCAGTCG-----TTGTCAGTATGTGGGACCC------ACTTGTAAAC--GAGTTCCCAGA
CTCTGTTCATGGTTTTCGTTGTATGCTTGCTATTAAATATTTGCAGGCCGTGGAAGAAAC
TTACGAGCCCAATACATTGGGCTACGATTTAATTCGTGATCTTATTTGTGTTATTAGGGC
CCGTGATTATGTCGAAGCGACCCGGAGATATAATAATTTCCACACCCGTCTCGAAGGTTC
GTCGAAGGCTGAACTTCGACAGCCCTTATACCAGCCGTGTTGCTGCCCCCATTGCCCAAG
GCACAAGCAGACGTCGATCATGGACGTACAGGCCCATGTATCGAAAGCCCAGGATGTATC
GAATGTACAAAAGTCCTGATGTTCCTCGTGGTTGTGAAGGGCCATGTAAGGTCCAGTCGT
ATGAGCAGAGGGATGATGTCAAGCACACCGGTATTGTTCGTTGTGTTAGTGATGTTACGC
GTGGTTCGGGTATTACCCATAGAGTTGGCAAGAGGTTTTGTATTAAGTCGATATATATCT
TAGGTAAGATCTGGATGGATGACAATATCAAGAAGCAGAATCATACTAATCAGGTTATGT
TTTTCCTTGTTCGTGATAG----------AAGGCCCTACGGCTCGGCTCCAATGGATTTT
GGACAGGTGTTTAATATGTTTGATAATGAGCCCAGTACAGCTACGGTGAAGAATGATTTG
AGGGACAGATATCAGGTCATGAGGAAATTTCATTCAACTGTAGTTGGTGGACCCTCTGGA
TCGAAGGAGCAGGCATTAGTTAAGAGGTTTTTTAGGATTAATAGCCATGTAACTTATAAT
CATCAGGAGGCAGCTAAGTATGAGAACCATACTGAGAATGCCTTATTATTGTATATGGCA
TGTACTCATGCGTCTAATCCAGTGTATGCTACTCTTAAGATACGGATCTATTTCTATGAT
TCGGTCA------GTAATTAA------TAGATATTAAATTTTATTGCATGATTCTCCGTA
ACTTGGAGGGTATTTACAAGTACATCGTGTAATACATAATCAACTGCTCTAATTATTGCA
TTAATTGAAATTACACCTAAGGAATCTAAATACT-TGAGAACTTGGGTCTTAAATACGGT
-TAAGAAACGACCAGTCTGAGGGCGTAAGCTCGTCCAGACCTTGAAGTTGAGAAAACATT
TGTGAATCCCCAACGCCTTCCTCAGGTTGTGGTTGAACCTTATTTGGAATGATATGATGT
CTTGGTTCGTGTTGAATGGCCGGCTGTCGTGGTCGATGATCTTGAAATAGAGGGGATTTT
TTATCTCCCAGATAAACACGCCACTCTGTGCTTGAGCTGCAGTGATGAGTTCCCCGGTGC
GTAA-TCCATG-GCTGCTACAATTGATATGTATATAATATGAGCAGCCGCAGTCTAGGTC
TATGCGCTTACGTCTGACTGCTCTCGTTTTCGCTATGCGGTGTTGGACCTTGATTGGTAC
TTGTGAAGAGTGGCTCGTGGAGGGTGATGAAGGTGGCATTCTTGAAGGCCCAGTCTTTTA
GTGGTGTATTCTTTTCCTCGTCTAGATACTCTTTATACGAGGATGTTGGTCCTGGATTGC
AGAGGAAGATAGTGGGAATTCCGCCTTTAATTTGAATGGGCTTCCCGTACTTGGTGTTGC
TTTGCCAGTCCCTCTGGGCCCCCATGAACTCCTTAAAGTGCTTCAGGTAGTGCGGATCAA
CGTCATCAATGACGTTATACCATGCATCATTGGAGTACACTTTTGGACTCAGGTCCAGAT
GCCCGCATAGGTAATTGTGGGGTCCTAATGACCTGGCCCACATTGTCTTGCCTGTACGAC
TATCACCCTCTATCACAATACTAATCGGTCTCC------------------AAGGCCGCG
CAGCGG-CACCCATCACGTTTTCAGCCGCCCAGACTTCA---AGTTCTTCCGGAACTTGA
TTGAAAGAAGAACAAAGAAAAGGAGAAATATAAGGAGCC--GGAGGCTCCTGAAAAATCC
TATCTAAATTACTAACTAAATTATGATACTGAAAAATAAATTTTTCAGGGAGTTTCTCCC
TTATGATTTGCAAAGC--AGCGTCTTTACTACCTGCATTTAAGGCATCCGCTGCCGCATC
A-TTAGCTGTCTGCTGACCTCCTCTAGCAGATCTTCCGTCGACCTGAAAAGTACCCCAGT
CGATGTAATCACCGTCCTTCTCGATGTAGGACTTGACATCTGATGAGGATTTAGCTCCCT
GGAAATTTGGATGGAATTGGGAGGAGCTGGTGGGGTGTTGAAGGTCGAAATGTCTGGGGT
TTTTAAATTGGGCTTTACCCT-TGAACTGGATGAGAGCATGGAGGTGCAGAGACCCATCC
TGGTGTTTTTCCTGGCTAACTCTGATAAATAATTTATCAGATGGGCATTTTATTGCCTTT
AATAGCTCAAGAGCTATTTCTTTAGAAAGAGAGCATTTGGGATATGTAAGGAAGATATTT
TTAGCTGACA-CTCTAAAAC--CTGG---TTGACGAG----GCATATTGGTGTCTTT---
---------CAAAACT--CTAC--------GGAATTGGTGTCTTTGGTGTCTCATTTATA
GC-TGGGACACCAATGGCATTTTGGTAAATTT-AGCACCTTTAATTTGAATTT-------
--------------CAAAAGCGGCCATCCGTA-TAATATT
>AF274349_ToLCLKV_[Sri_Lanka]                 
---------------------------------ACCGGATGGCCGCGCCCCTT----TCT
GTC-----TCTATCATTGACCCCACCACTAAATCAT-GTCCACCAATCATATGTCACACT
GAAAGCTTAATTATTTATTTTTGT---------CCTTATATAAA-CTTAGTCACCAAGTT
TTACTGT-----TATGTAAAATGTAGGATCC------ACTCTTAAAT--GATTTTCCTGA
AACCGTACACGGATTCAGGTGTATGCTTGCTATAAAATACTTGCAGCTGATAGAAAATAC
GTATTCCCCTGACTCATTGGGATACGATCTGATACGTGATTTAATTTCCGTCGTCCGGGC
TAAGAGCTATGTCCAAGCGTCCAGCAGATATGATCATTTCCGGGCCCGTCTCGAAGTATC
GCCGACTTCTGAGCTCAATCAGCCCATACAGCAAGCGTGCTGCTGTCCGCATTGTCCGCG
CCACAA---AGGGAAAGGAATGGGCCAACAGGCCCATGAATCGGAAGCCCATGTTCTACA
GAATGTATAGAAGCCCTGACGTCCCAAAGGGCTGTGAAGGCCCATGTAAGGTCCAGTCCT
TCGAGTCTAGGCATGATGTAGTTCATATTGGTAAGGTTATGTGTATTAGTGATGTTACTA
GGGGTACAGGTCTGACCCATAGGATAGGTAAGCGTTTCTGTGCTAAGTCTGTCTATGTTC
TGGGAAAGATATGGATGGATGAGAACATCAAAACCAAGAACCACACTAACAGTGTTATGT
TTTTCCTTGTTCGTGATCG-----------TCGTCCCGTTGA--CAAGCCTCAAGATTTT
GGTGATGTGTTTAACATGTTCGATAACGAGCCTAGTACCGCAACTGTCAAAAATATGCAC
AGGGATCGTTACCAGGTTCTCCGGAAGTGGCATGCTACTGTTACTGGTGGTCAGTATGCG
TCTAAGGAGCAGGCTCTTGTGAAGAAATTTGTTAGGGTTAATAATTATGTTGTGTATAAC
CAGCAAGAGGCTGGCAAGTATGAGAATCATAGTGAGAATGCGTTGATGTTGTATATGGCA
TGTACTCATGCCTCAAACCCTGTGTATGCTACTCTGAAAATACGGATCTATTTCTACGAT
TCGGTGACAAA------TTAA------TAAAGATTAAATTTTATTATGTTAGAACTTTGT
ACATACATTGTTTGCGTTAATACATTCCATAATACATGATCGACAGCCCTAAGTACATTG
TTTATGCTAATTACATCTAAATTTTTGATAAATT-GCAACACTTGGGTTCTAAATACCCT
-TAAGAAATGACCAGTCTGAGGCTGTAAGGTCGTCCAGATTCGGAATGTTAGAAAACATT
TGTGTATCCCCAACGCTTTCCGAAGGTTGTGGTTGAACTGAACCCTTACAGTTATCAGGT
CTGTGTTCGAGTTGAATGGCCGGTTGTCGTGGTTGAGGATCTTGAAATATAGGGGATTTG
GGACCTGCGAGATACTGACGCCATTCATTGCCTGAACTGCAGTTATGTGTTCCCCTGTGC
GTAAATCCATG-GTTCCTGCAGTTGATGCTTAGGTAATATGAACAACCACACTCAAGGTC
TATTCTCTTCCTCC---TGATTGTCTTCTTGGCTTGCCTGTGGAGAACCTTGATTGGTAC
CTGAGTATAGTGGCCCTGCGAGGGTGACGAAGATCGCATTCTTGAGTGCCCAATTTCTTA
GTGCGGAATTCTTTTCTTCGTCCAAGAACTCTTTATAGCTGGAGTTGGGCCCTGGATTGC
ATAGGAATATAGTGGGAATGCCTCCTTTAATTTGAACTGGCTTTCCGTATTTGGTATTGC
TTTGCCAGTCCCTTTGGGCCCCCATGAACTCTTTAAAGTGCTTCAAATAATGCGGATCGA
CATCATCAATGACGTTATACCATGCGTCATTTGAATACACTCTTGGGCTTAAGTCCAAAT
GGCCGCACAAGTAATTGTGTGGGCCGATGGACCTAGCCCACATTGTTTTGCCCGTACGAC
TATCACCCTCAACAATAATTCCTATGGGTCTTA------------------TAGGCCGCG
CAGCGG-CACTGACAACGTTAATCGCCGCCCACTCTTCA---AGTTCATCAGGAACTTGA
TCAAAAGAAGAAAGAGAAAAAGGAGAAATATAAACCTCC--ACTGGAGGTGTAAAGATCC
TATCTAAATTAGCATTTAAATTATGAAACTGTAATACATAATCTTTGGGAGCTTTCTCCC
TTAAAATATTGAGTGC--CGATGATTTAGACCCTGAATTGATTGCCTCGGCATATGCGTC
G-TTTGCAGACTGGCAACCTCCTCTAGCTGATCTTCCATCGACTTGGAAAATTCCAAAAT
CAAGGACGTCTCCGTCTTTTTCCATATAGGATTTGACATCCGACGAGCTTTTAGCTCCCT
GAATGTTTGGATGGAAATGTGCTGATCGGGTTGGGGATACCAAGTCGAAGAATCTGTTGT
TTTGACATTTGAATTTTCCTT-CGAATTGGATGAGCACGTGTAGATGAGGTTCCCCATTA
TCGTGTAATTCTCTGCAAATTCTTATGAATAATTTGTTTGTTGGAGTATTTAGATTTTGT
AATTGGGAAAGTGCTTCTTCTTTTGTAAGAGAACACTGAGGATATGTTAGAAAATAATTT
TTTGCAAATA-TTTGAAAACGTTTTGGTGGAGACATA----TTGACTTGGTCAATTGGTA
CTCAACAAACTCGGCTATGCTA------------TCGGTACTAT-GGTACTCAATATATA
CC-TGAGTACTAAATGGCATAATTGTAATTTTGAGGAA----ATTTCCAATCT-------
--AATTCCCA---CCAAAAGCGGCCATCCGTC-TAATATT
>U88692_ToLCTV/A_[Taiwan]                     
---------------------------------ACCGGATGGCCGCGATTTTT----T--
-AA--GTG--------GGTCCTACGCACTAATGTTG-GTCGGCCAATAGAAACGCTCCCT
CAAAGCTTATTTACAAAAATACCCG--------TTATAAAT-AC--TTGGTGGCTAAGTT
ACAAT--------CAGTAAAATGTGGGATCC------ACTTTTAAAT--GATTTTCCGGA
GTCTGTGCATGGTCTACGGTGTATGCTTGCCATTAAGTATCTACATTTTGTAGAAAATAC
ATATTCCCCGGATACTTTGGGTTACGATCTCATACGTGATTTGATTTTAGTTATCCGTGC
TAGAGATTATGTCGAAGCGACCCGCCGATATAGTCATTTCCACTCCCGCTTCCAAGGTTC
GTCGCCGTCTGAACTTCGCCAGCCCATATGGCAACCGTGTAGCTGCCCCCACTGTCCTCG
TCACAAACAAAAAGAGTTCATGGGTGAATCGGCCCTTGTTCAGAAAGCCCAAGATGTACA
GGATGTATAAAAGCCCAGATGTTCCTCGTGGTTGTGAAGGCCCATGTAAGGTACAGTCAT
TTGAACAGCGTCATGATATAGCCCATGTGGGCAAGGTAATATGTGTGTCCGATGTCACAC
GAGGTAATGGGCTGACCCATCGTGTTGGGAAGAGGTTTTGTGTTAAGTCCATTTATGTGT
TGGGTAAGATATGGATGGATGAGAATATCAAGACGAAGAATCACACAAATACTGTGATGT
TCTTCTTAGTCCGTGATAG----------AAGGCCTTTTGG---TACTCCACAAGATTTC
GGTCAGGTCTTTAATATGTATGATAATGAGCCTAGCACTGCAACGGTGAAGAATGACAAT
AGAGATAGGTTTCAAGTTCTCCGTCGATTCCAGGCTACGGTGACTGGCGGTCAGTATGCG
TGCAAAGAACAAGCTCTAGTTAGGAAGTTTATGAAAATCAACAACCATGTTACTTATAAT
CACCAAGAGGCTGCTAAATATGATAACCATACAGAGAATGCTTTGTTGTTGTATATGGCA
TGTACTCATGCCAGTAATCCTGTGTATGCTACTTTGAAAATCAGAATTTATTTCTATGAT
TCTGTTC------AAAATTAA------TAAATTTTAAATGTTATTATATGTGAAAACTGA
GCATCGACTGTGCCCTCTATTACATTGTATAGTACATTTGTCATTGCTCTAATTACATTG
TTTAAACTAATAACTCCTAAATTGTCTAAATACT-TCATACATTGATATTTAAATACCCT
-CAAGAAATGCGAGGTCTGAGGTTGTAAACGAGTCCAAATCTGGCAAATTAGAAAACACT
GGTGTATTCCCAACGCTTTCCTCAGGTTGTAGTTGAATTGAATTTGTATTGTCATGACGT
CGTGGTTCTGTAGAAATGGTCTCTGGTTGTGTTGTGTTATTTTGAAATAGAGGGGATTGT
TGACTGTCCAGGTATACACGCCATTCTCTGCTTGAGCTGCAGTGATGAGTTCCCCTGTGC
GAGAATCCATGTGATGCG-CAGTTAATTCCAAGATAATAAGAGCACCCACAAGGAAGATC
AACCCTCCGCCTGCGAATTGGTCTCTTCTTCGCTATTTTGTGTTGGACCTTGATTGGCAC
GTGAGTAGAGTGGCTCGGTGAGGGTGATGAATTCCGCATTCTTTAAAGCCCAGTCTTTGA
GTGCGAAATTCTTTTCTTCGTCTAAGTACTCTTTATATGATGATGTTGGCCCTGGATTGC
AAAGGAAGATTGTTGGGATACCACCTTTAATTTGAATTGGTTTCCCGTATTTGGTGTCGC
TTTGCCAGTCCCTTTGGGCCCCCATGAATTCTTTAAAGTGCTTTAGATAGTGGGGATCGA
CGTCATCAATGACGTTGTACCATGCCTCATTGTTGTAGACTCTTGGGCTTAGGTCAAGAT
GACCACACAAGTAATTGTGTGGGCCTAGAGACCTGGCCCAAAGTGTCTTCCCTGTACGAC
TCTCTCCCTCTACCACAATACTCATGGGTCTCC------------------ATGGCCGCG
CAGCGG-AATCCCTCACGTTCTCGGCAACCCATTCTACA---AGTTCTACTGGAACTTGA
TCAAATGAAGAAGAATTAAAAGGAGAAATATAAACCTCT--AATGGAGGTGTAAAAATCC
TATCTAAATTACTATTTAAATTATGAAACTGTAAAACAAAATCTTTGGGAGCTTTCTCCC
TTAATATATTGAGGGC--CTCAGCTTTGGACCCTGAATTGATTGCCTCGGCATATGCGTC
G-TTGGCAGATTGGCAACCTCCTCTAGCTGATCTTCCATCGACCTGGAAAATTCCATGAT
CAAGCACGTCTCCGTCTTTCTCCATATAGGTTTTGACATCTGTTGAGCTCTTAGCTCCCT
GAATGTTCGGATGGAAATGTGCTGACCTGGTTGGGGATGTGAGGTCGAAGAATCTGTTAT
TTTTACATTGGAATTTTCCTT-CGAATTGGATGAGAATGTGCAGGTGAGGAGCCCCATCT
TCGTGAAGCTCTCTGCAAACCCTAATGAATAGCTTATTTGTTGGGGTTTGTAGAGCTTGT
ATTTGGGAAAGTGCCTCTTCTTTGGTTAGGGAGCAGTGTGGATATGTGAGGAAGTAGTTC
TTCGCATTTA-TCCTGAATTTATTAAGTGGATGCATG----TTGACTTGGTCAATCGGTG
TCTCTCAAA----------CTT-CTCTATGTA--TCGGTGTATT-GGGGTCTTATTTATA
CC-TGGACACTAAATGGCATTTATGTAATTACAT-------AAATTTA-----------C
CAATGG--------GTAAAGCGGCCATCCGTT-TAATATT
>DQ519575_ToLCTZV_[TZTen05:ArushaTanzania] 
---------------------------------ACCAGATGGCCGCGCCCGAA----AAA
GAA--AAAGTTGA---CCCCCCATGATTTATTGTC-----AGCCAATGAGAATAGCGCCT
GAAAGCTTAGATATTTATTTTT---------GTCTTTATAT-AC-TTGGCTGTTAA-GTA
GTAACCG-----CTGTCATAATGTGGGATCC------GTTAGTAAAT--GAGTTTCCAGA
CTCTGTTCACGGGTTTCGTTGTATGCTTGCAATAAAATATTTACAGGCCGTTGAGTCCAC
TTACGAGCCCAATACATTGGGCCACGATTTAATTCGAGATCTCATTTGTGTCGTTAGAGC
CAGAGATTATGTCGAAGCGACCCGGAGATATAATCATTTCAACGCCCGCCTCGAAGGTGC
GTCGAAGGCTGAACTTCGACAACCCGTATACCAGCCGTGCTGCTGTCCCCATCGTCCCAG
GCACAAGCAGACGTCGATCATGGACTTACAGGCCCATGTATCGAAAGCCCAGGATGTACA
GAATGTACAGAAGCCCTGATGTTCCTCGGGGTTGTGAAGGCCCATGTAAGGTTCAGTCTT
ATGAGCAGAGGGATGATGTAAAGCATACTGGTATTGTTCGTTGTGTTAGTGATGTAACTA
GAGGTAATGGAATTACTCATAGAGTAGGAAAACGGTTCTGCATTAAGTCCATATATATTT
TAGGAAAAATATGGATGGATGAGAATATCAAGAAGCAGAACCATACTAATCAGGTCATGT
TTTTTTTGGTCCGTGATAG----------AAGGCCCTATGGCCCAAGCCCAATGGATTTT
GGGCAGGTGTTTAACATGTTTGATAATGAGCCCAGTACAGCCACTGTGAAGAATGACCTC
CGAGACAGATATCAAGTTTTGCGGAAATTTCATGCAACTGTTGTCGGTGGACCATCTGGG
ATGAAAGAGCAGGCATTACTTAAAAGATTTTTTAGAATTAATAATCATGTAGTTTATAAT
CATCAAGAGAATGCTAAGTATGAGAATCATACTGAGAATGCTCTGTTGTTGTATATGGCA
TGTACTCATGCTTCTAACCCTGTGTATGCTACGTTGAAAATACGTATCTATTTCTATGTT
TCAGTTG------GGAATTAA------TAAAGTTTGAATTTTATATCATAATTTTGTTCC
ACCCATAAGGTCCCGTTGATTACATCAAACAATACATATTCTATTGCTCTAATTACATTA
TTAATTGAAATTACACCAAGATTGTTTAAATATT-TTCTAACTTGGGTCTTAAAGACTCT
-TAAGAAAAGACCAGTCTGAGGCTGTAAGGTTGTCCAGATCTTGAAGGTCATGAAACATT
TGTGAATCCCCAGTTCCTTCCTTAGGTTGTGGTTGAATCGGAGTTGTACTGTGATGATGT
CGTGGTTGTAGTTGAATGGTCTCTTCGAGTGTTCCGTGATGCTGAAATATAGGGGATTGG
CGATTTCCCAGGTATAGACGCCACTCTGTGCCTGATGCGCAGTGATGAGTTCCCCGGTGC
GTAAATCCATG-GTTGCGACAGTTGAGTGACAAGTAGTACGAGCACCCGCAATTAAGGTC
TATCCTCTTCCTCCGTTGAAGCCTCTGCTTGGCTGTTTTGTGTTGGACCTTGATGGGAAT
CTGAGTACAATGGCTGTTGGATGGTGACGAAGATCGCATTTTTAATTGCCCACGCCTTTA
GTGGTGCGTTCTTTTCCTCGTCCAAGTACTCTTTATATGATGAAGTTGGTCCTGGATTGC
AGAGGAAGATAGTGGGAATTCCGCCTTTAATTTGAATTGGTTTCCCGTACTTGGTGTTGC
TTTGCCAGTCCCTTTGTGCGCCCATGAATTCCTTGAAGTGTTTTAGATAATGCGGATCGA
CGTCATCAATGACGTTGTACCATGCATTATTACTGTACACCTTTGGACTGAGATCAAGAT
GACCACACAAATAATTGTGTGGTCCTAATGACCTAGCCCACATTGTTTTCCCGGTACGAC
TATCCCCTTCAATCACAATACTCATGGGTCTCA------------------ATGGCCGCG
CAGCGG-TACTGACAACATTCGCCGCCGCCCACTCTTCA---AGCTCTTCTGGAACTTGA
TCGAAAGAAGAACATAAAAAAGGAGAAACATAATCCTCC--AACGGAGGTGTAAAAATCC
TATCTAAATTACACTTTAAATTATGATACTGAAAAATAAAATCTTTAGGGAGTTTCTCCC
TAATAATAGCCAAAGC--GGCTTCAGCGGATCCTGCGTTTAATGCCTCGGCGCATGCGTC
G-TTAGCATTATGGCAGCCTCCTCTAGCACTTCTGCCGTCGATCTGGAATTCCCCCCATT
CGAGTGTATCTCCATCCTTGTGGATGTAGGACTTGACGTCGGAGCTTGATTTAGCTCCCT
GAATGTTCGGATGGAAATGTGCTGACCTGGTTGGGGATACCAGGTCGAAGAATCTGTTAT
TGGTACAATTGTACTTTCCTT-CGAACTGAATGAGGGCATGCAGATGAGGTTCCCCATTC
TCGTGAAGCTCTCTGCAAATTTTGATGAAACGCTTATTTGTAGGTGTTTGAAGGGCTCGT
AGTTGAGTTAATGCTTCTTCTTTTGAAAGAGAACATTTAGGGTATGTGAGGAAATAATTT
TTGGCTTTGA-TGCTAAAACGACCTG-----CTCTAG----GCATATTGAATGTCGTATT
GCAATTGGGGGGCACTCAAAGTCTATGGCAATTG--GGGGAATT-GGGGGACAATATATA
CT-TGGTTACCTAATGGCATAATTGTAATTTGTTTAAA--TTA---AATTTTG-------
--AAATCTGAATTTGAAAAGCGGCCATCCGTA-TAATATT
>AM701768_ToLCToV_[MiandrivazoMadagascar]    
---------------------------------ACCGGATGGCCGCGCCCCC-----GAA
AAA--GCG--TGG---GCCCCCTTGAACTGCACGG-----AGCCAATCACACTTCGCGTA
TGATGCTTATTTAAACTCCTTGTCGACCAAGGAGTCTTTAT-AT-TTGTCTTTTTTTGCA
TTTAA-A-----CCGCAATCATGTGGGATCC------ACTTCTTAAC--GATTTTCCAGA
AACTGTTCACGGTTTCCGTTGTATGTTAGCTATTAAATATTTGCAGGCTGTAGAGAAACA
GTACGAGCCAGGTACGTTAGGGTTCGAGTTAATTCGTGATTTAATTGTCGTTCTCAGGAC
GAAGAATTATGTCGAAGCGACCTGCCGATATAGTAATTTCCACTCCCGCGTCCAAGGTGC
GTCGCCGGTTGAACTTCGACAGCCCATACTTGAGCCGTGCTGCTGCCCCCACTGTCCTCG
TCACAAACAAACGGCGAGCATGGGTCAACAGGCCCATGTACCGAAAGCCCAGGATGTACC
GGATGTACAAAAATCCTGATGTCCCTAGGGGCTGTGAAGGCCCGTGTAAGATCCAGTCTT
ACGAACAACGTGATGACGTGAAGCATGTTGGTGTGGTTAGGTGTATTAGTGATATTACTA
AGGGTCCTGGTTTGACCCATAGGACCGGTAAACGTTTTGTTGTTAAGTCTGTTTATATAT
TAGGTAAAGTTTGGATGGATGAAAACATTAAGAAGCAGAATCACACGAACAATGTGATGT
TTTTCCTGGTTAGAGATAG----------GAGGCCTTATGGCCCGAGTCCAATGGACTTT
GGGCAGGTGTTTAATATGTTTGACAATGAGCCCAGCACAGCAACGGTGAAGAACGATTTT
AGGGATCGTTTCCAAGTTTTAAGGAAATTCACTGCTACTGTTGTTGGTGGACCTTCTGGT
TTGAAGGAACAGGCCTTGGTAAAGCGATTCTTCAGGCTCAACAGCCATGTGACGTATAAT
CATCAAGAAGCTGCTAAGTATGAGAACCATACGGAGAATGCTTTGTTGTTGTATATGGCA
TGTACTCATGCTTCTAATCCAGTGTATGCTACTCTTAAAATACGTGTGTATTTCTACGAT
TCTGTAA------CAAATTAA------TAAAGTTTATATTTTATATCATAATTTTGTTCC
ACCCATAAGGTTTCGTTGATTACATCAAACAATACATAATCTATTGCTCTAATTACATTA
TTAATTGAAATTACACCAAGATTGTTTAAATATT-TACTAACTTGAGTCTTAAAGACTCT
-TAAGAAATGACCAGTCTGAGGCTGTAAGGTCGTCCAGATCTTGAAGGTCATGAAACATT
TGTGAATCCCCAGTTCCTTCCTTAGGTTGTGGTTGAATCGGAGTTGTACTGTGATTATGT
CGTGGTTGTAGTTGAATGGTCTCTTCGAGTGTTCCGTGATGCTGAAATATAGGGGATTGG
CGATTTCCCAGGTATAGACGCCACTCTGTGCCTGATGCGCAGTGATGAGTTCCCCGGTGC
GTGAATCCATT-GTTGCGACAGTTGAGTGACAAGTAGTACGAGCACCCGCAATTAAGGTC
TATCCTCTTCCTCCTCTGAAGCCTCTGCTTGGCTGCTCTGTGTTGGACCTTGATAGGAAC
TTGAGTACAATGGCTGTTGGATGGTGACGAAGATCGCATTCTTAATTGCCCAGGCCTTTA
GTGGTGCGTTCTTTTGCTCGTCCAAGTACTCTTTATATGATGAAGTGGGTCCTGGATTGC
AGAGGAAGATTGTCGGGATACCTCCTTTAATTTGAATTGGTTTCCCGTACTTTGTGTTGC
TTTGCCAGTCCCGTTGTGCGCCCATGAATTCCTTAAAGTGCTTTAGATAATGAGGATCGA
CGTCATCTATTACGTTGTACCATGCTTCATTTGAATACACCTTTGGACTAAGATCAAGAT
GACCACACAAATAATTGTGTGGACCCAATGACCTAGCCCACATTGTCTTCCCGGTACGAC
TATCCCCTTCAATCACAATACTTATGGGTCTCA------------------ATGGCCGCG
CAGCGG-CACTGACAACATTCTCCGCCGCCCACTCTTCA---AGTTCTTCCGGAACTTGA
TCGAAAGAAGAACATAAAAAAGGAGAAACATAATCCTCC--AACGGAGGTGTAAAAATCC
TATCTAAATTACATTTTAAATTATGATACTGAAAAATAAAATCTTTAGGGAGTTTCTCTT
TAATAATAGCCATAGC--GGCTTCAGCGGAACCTGCGTTTAATGCCTCGGCGCATGCGTC
G-TTAGCATTCTGGCAGCCTCCTCTAGCACTTCTGCCGTCGATCTGGAATTCACCCCATT
CAAGTGTGTCTCCATCCTTGTCGATGTAGGACTTGACGTCGGAGCTTGATTTAGCTCCCT
GAATGTTTGGATGGAAATGTGCTGACCTGGTTGGGGATACCAGGTCGAAGAATCGGTTAT
TCGTGCAGTGGAATTTGCCCT-CGAACTGGATGAGCATGTGGAGATGAGGCTCCCCATCT
TCGTGCAACTCTCTGCAGATTTTGATGAATCTTTTATTTGTTGGAGTATCTATATTTAAT
AATTGGGAAAGTGCTTCTTCTTTAGTTAAATTGCATTTGGGATAAGTAAGGAAATAATTT
TTGGCTTGTA-TTTTAAAACGACGTG-----GCCGAG----CCAT-TTGGTCAAGTGTCT
CCAATTGACT----TCTCATTTGCATCTCTCT----GATATATT-GGGG-ACAATATATA
GT-GTCT--CCAAATGGCAATATGGTAATAACAAGAAG--TTACTTTAACTTT-------
--ATT-TCAAATTGGTAAAGCGGCCATCCGTC-TAATATT
>DQ127170_ToLCUV_[IgangaUganda]              
---------------------------------ACCGGATGGCCGCGCCTCC-----GAA
AAA--GAAAAAGT---GGACCCCCCCATGATTTATT-GTCAGCCAATCAGAATAGCGCGT
GAAAGCTTAGATATTTTGGTTTTT-------GTCTTTATAT-AC-TTCT-CCACTAAGTT
GTTTTTT-----ATTCATAA-TGTGGGATCC------ACTGTTAAAT--GAGTTTCCAGA
CTCAGTTCATGGGTTTCGTTGTATGCTTGCAATAAAATATTTGCAGGCTATTGAGTCCAC
TTACGAGCCCAATACGTTGGGCCACGATTTAATTCGAGATCTCATTTGTGTCGTTAGAGC
CCGAGATTATGTCGAAGCGACCCGGAGATATAATAATTTCAACGCCCGCCTCGAAGGTTC
GTCGAAGGCTGAACTTCGACAGCCCGTACACCAGCCGTGCTGCTGTCCCCACTGCCCCAG
GCACAAGCAGACGTCGATCATGGACTTACAGGCCCATGTATCGAAAGCCCAGGATGTACA
GAATGTACAGAAGCCCTGATGTTCCACGGGGTTGTGAAGGCCCATGTAAGGTTCAGTCAT
ACGAGCAGAGAGATGATGTTAAGCATACTGGTGTTGTCCGTTGTGTTAGTGATGTTACTC
GTGGATCGGGTATTACACATAGGGTTGGCAAGAGGTTCTGTGTGAAGTCCATTTACATTA
TAGGGAAGATATGGATGGATGAGAATATCAAGAAGCAGAATCACACTAATCAGGTCATGT
TTTTTTTGGTCCGTGATAG----------AAGGCCCTATGGTACAAGCCCAATGGACTTT
GGGCAGGTGTTTAACATGTTTGATAACGAGCCCAGTACAGCTACCGTCAAGAATGATTTG
AGAGACAGATACCAAGTTTTGCGGAAATTTCATGCAACTGTTGTAGGTGGACCCTCCGGG
ATGAAGGAGCACGCGTTAGTTAAGAGATTTTTTAAGGTTAATAATCATGTAGTTTATAAT
CATCAGGAAGCAGCTAAGTACGAAAACCATACGGAGAATGCGTTGTTGTTGTATATGGCA
TGTACTCATGCCTCTAATCCTGTGTATGCTACGTTGAAAATACGTATTTATTTCTATGAT
TCAGTCG------GTAATTAA------TAAAGATTAAATTTTATTTCATGATCCTCCGTA
ACTTGGAGTGTGTTTACAAGTACATCGTACAATACATGATCAACTGCTCTAATAACTGTA
TTAATTGAAATTACACCAAGGTTATCTAAATATT-TAAGAACTTGATATCTAAATACTCT
-TAAGAAACGACCAGTCTGAGGCCGTAATGTCGTCCAGACTCTGAAGTTGAGAAAACACT
TGTGAATCCCCAATTCCTTCCTCAGGTTGTGGTTGAACCGTATCTGGATCGATATGATGT
CGTGGTTGGTGTTGAATGGTCTGATGTTGTGGTCGATGATCTTGAAATAAAGGGGATTTT
GTATCTCCCAGATATTTACGCCACTCATCGCTTGATGAGCAGTGATGTATTCCCCGGTGC
GTGAATCCATG-GTTGTTGCAGTCGATGTGTAGGAAATATGAGCAGCCGCAGTTTAGGTC
TATTCGTCTACGTCTGATTACCTTCTTCTTGGCTACTCGGTGTTGGACCTTGATGGGTAC
CTGTGAACAATGGCTCGTGGAGGGTGACGAAGGTCGCATTCTTGATTGCCCAGGCTTTCA
GTGGTGCATTTTTTTCCTCGTCTAGATATTCTCTATATGAGGATGTTGGTCCTGGATTGC
AGAGGAAGATAGTGGGAATTCCGCCTTTAATTTGAATGGGCTTCCCGTACTTGGTGTTGC
TTTGCCAGTCTCTCTGGGCCCCCATGAATTCTTTAAAGTGCTTTAGATAATGCGGATCAA
CGTCATCAATGACGTTGTACCACGCATCATTGCTGTACACCTTTGGGCTTAGATCAAGAT
GACCACACAAATAATTGTGTGGTCCTAATGACCTGGCCCACATTGTCTTGCCTGTTCGAC
TATCACCCTCGATAACAATACTAATCGGTCTCC------------------ATGGCCGCG
CAGCGG-AAGTCATTACATTCTCAGACACCCAACATTCA---AGTTCTTCTGGAACTTGG
TTAAAAGAAGAGGAAAGAAAAGGAGAAACATAAGGAGCT--GGAGGCTCCTGAAAAATCC
TATCTAAATTGCTATTCAAATTATGAAATTGTAAAACAAAATCTTTTGGGGCTAATTCTC
TAAGGACTCTAAGAGC--CTCCGACTTACTTCCTGAGTTAAGTGCCTTTGCGTAAGCGTC
G-TTGGCTGACTGTTGCCCACCCCTTGCAGATCGTCCATCGATCTGAAACTCTCCCCATT
CGATGGTGTCTCCGTCCTTATCCAGATAGGAATTGACATCTGAACTGGACTTAGCACCTT
GTATGTTGGGGTGGAAACTGGTGCTACAGCTTGGGTGTGAACAATCGAAGAGGCGATTGT
TCGTAACCGTGATTTTACCCT-CGAATTGGATGAGGGCATGCAGATGAGGTTCCCCATTC
TGATGGAGTTCTTTACAGATTTTGATATATTTAGGATTTGATGCAAGGGTAAGGTTTTGA
ATGAAAGAGAGAAGGTATTCTTTTGGTAAGGAACACTTGGGATATGTGAGGAAAATGTTT
TTAGCTTGTA-TTTTAAATCG--TGG-ATTTCTCATA----TTGACTTGGTCAATTGGAG
ACACTCTGATTCATGTC-TCT---------------GGTGAATT-GGAG-ACAATATATA
GT---GTCTCTAAATGGCATTATTGTAAT-----------------TA---TTATAAAT-
AAAATTTGAAATTC-AAAAGCGGCCATCCGTA-TAATATT
